# Supplementary material for: A cardiac transcriptional enhancer is repurposed during regeneration to activate an anti-proliferative program
Source: Development. 2025 Feb 17;152(4):DEV204458. doi: 10.1242/dev.204458 (PMC11883283; doi:10.1242/dev.204458)
Supplement: Table S1. — Lists of transcripts that significantly change in abundance. [file develop-152-204458-TableS1.xlsx]

## Sheet: all points
gene_ID	logFC_mut	logCPM_Mut	Pvalue_Mut	FDR_Mut	logFC_WT	logCPM_WT	PValue_WT	FDR_WT
ENSDARG00000042282	3.56224	1.0803	7.53e-11	4.48e-08	1.24531	1.0803	0.132968	0.482427
ENSDARG00000040046	3.42493	0.895858	5.79e-09	1.86e-06	1.07734	0.895858	0.0952794	0.405559
ENSDARG00000103919	1.53975	3.61328	1.15e-08	3.52e-06	0.511699	3.61328	0.0557267	0.30993
ENSDARG00000024746	-1.57666	3.81042	1e-07	1.9e-05	-0.119933	3.81042	0.722968	0.953854
ENSDARG00000099664	1.48662	3.74229	1.13e-07	2.1e-05	0.465744	3.74229	0.12867	0.473434
ENSDARG00000001879	-1.59753	3.33916	1.43e-07	2.58e-05	-0.502388	3.33916	0.11053	0.440126
ENSDARG00000052462	1.60684	2.78134	1.9e-07	3.19e-05	0.549756	2.78134	0.0733648	0.357741
ENSDARG00000018404	2.03058	5.22234	2.98e-07	4.86e-05	0.526779	5.22234	0.178518	0.546852
ENSDARG00000040251	1.72857	3.015	4.16e-07	6.11e-05	0.315884	3.015	0.323144	0.705633
ENSDARG00000051957	2.55155	0.927651	5.17e-07	7.34e-05	0.964921	0.927651	0.150587	0.511192
ENSDARG00000003989	-2.20417	2.1135	6.99e-07	9.36e-05	-0.736029	2.1135	0.121189	0.458573
ENSDARG00000061994	-2.16344	4.74282	9.31e-07	0.000119218	-0.717408	4.74282	0.0935857	0.401286
ENSDARG00000101482	4.80928	-0.353207	1.14e-06	0.000141414	0.690639	-0.353207	0.357806	0.736646
ENSDARG00000061845	3.43625	0.105884	1.72e-06	0.000206964	0.420199	0.105884	0.649027	0.922074
ENSDARG00000077121	2.65715	1.30393	2.04e-06	0.00023375	-0.399944	1.30393	0.529988	0.854739
ENSDARG00000071685	4.09324	-0.39439	2.28e-06	0.000256428	1.56415	-0.39439	0.324177	0.706335
ENSDARG00000040917	2.38175	0.736352	2.58e-06	0.000284886	0.268956	0.736352	0.641977	0.917197
ENSDARG00000044540	2.2943	0.778882	2.66e-06	0.000290211	0.541523	0.778882	0.478718	0.81913
ENSDARG00000061915	1.63484	2.23607	3.55e-06	0.00036218	0.617191	2.23607	0.0576346	0.315134
ENSDARG00000075491	-2.93701	0.309086	4.42e-06	0.000431901	-1.04511	0.309086	0.153937	0.517349
ENSDARG00000090873	3.44981	-0.04605	4.55e-06	0.000436233	2.68995	-0.04605	0.0522376	0.299643
ENSDARG00000035285	-1.51205	4.39253	4.58e-06	0.000436233	-0.444703	4.39253	0.184272	0.554627
ENSDARG00000003109	1.35261	3.60365	4.74e-06	0.000448034	0.542951	3.60365	0.0807637	0.374113
ENSDARG00000055493	-2.15789	2.1896	4.88e-06	0.00045762	-0.180663	2.1896	0.748468	0.962362
ENSDARG00000058656	1.10677	6.68294	4.92e-06	0.00045762	0.46542	6.68294	0.0558474	0.310315
ENSDARG00000094451	2.46549	2.24319	5.17e-06	0.000470281	-0.0691808	2.24319	0.963507	1
ENSDARG00000070578	3.1475	0.96621	6.41e-06	0.000574555	1.81651	0.96621	0.0644097	0.334224
ENSDARG00000098377	2.57182	0.676931	6.65e-06	0.000584736	0.790973	0.676931	0.165481	0.533571
ENSDARG00000004724	-1.49667	2.31701	8.45e-06	0.000708703	-0.229654	2.31701	0.498017	0.833339
ENSDARG00000021242	1.6335	3.16778	1.79e-05	0.0013277	0.460891	3.16778	0.211221	0.586829
ENSDARG00000045548	8.21689	0.185344	1.84e-05	0.00135184	-0.618442	0.185344	1	1
ENSDARG00000069440	-1.69619	1.91279	1.98e-05	0.00143593	-0.821387	1.91279	0.0656818	0.338231
ENSDARG00000104773	1.31825	2.38326	2.09e-05	0.00148931	0.569148	2.38326	0.10566	0.429948
ENSDARG00000061819	-1.74828	2.8198	2.39e-05	0.00164334	-0.829069	2.8198	0.0516751	0.297654
ENSDARG00000004246	1.22149	3.95596	2.59e-05	0.00175943	0.460607	3.95596	0.104374	0.427325
ENSDARG00000039256	-1.59089	3.28062	2.76e-05	0.00183686	-0.528132	3.28062	0.172861	0.542152
ENSDARG00000038066	3.74827	-0.21448	2.83e-05	0.00186617	1.72103	-0.21448	0.0523702	0.300115
ENSDARG00000001975	-1.22411	5.91002	2.84e-05	0.00186617	-0.422451	5.91002	0.147344	0.507309
ENSDARG00000019307	1.53286	2.04603	3e-05	0.00195085	0.684918	2.04603	0.103215	0.424885
ENSDARG00000006242	1.30317	3.02336	3.12e-05	0.00201238	0.610276	3.02336	0.0708422	0.351773
ENSDARG00000045560	1.77996	1.03382	3.24e-05	0.00206477	0.580233	1.03382	0.201088	0.572496
ENSDARG00000007671	-1.15226	3.94648	3.37e-05	0.00212444	-0.303427	3.94648	0.299228	0.681415
ENSDARG00000035422	3.52905	-0.954654	3.69e-05	0.00227488	3.67375	-0.954654	0.267496	0.64955
ENSDARG00000017665	-2.66844	1.81308	4.32e-05	0.0025748	-0.87428	1.81308	0.182113	0.552367
ENSDARG00000101017	2.96889	-0.0536487	4.6e-05	0.00272675	0.790125	-0.0536487	0.162912	0.530209
ENSDARG00000042725	1.22351	3.38811	4.65e-05	0.00274429	0.521416	3.38811	0.102722	0.424657
ENSDARG00000015263	1.66416	2.38035	4.9e-05	0.00286415	-0.0222343	2.38035	1	1
ENSDARG00000025299	1.95695	0.998599	5.01e-05	0.00288134	0.380976	0.998599	0.430015	0.787661
ENSDARG00000102492	3.46051	3.61885	5.29e-05	0.00300152	-0.292819	3.61885	0.696938	0.942648
ENSDARG00000069335	2.07092	1.94726	5.37e-05	0.00303406	0.446447	1.94726	0.415017	0.778333
ENSDARG00000054942	1.21227	4.40766	5.42e-05	0.00304592	0.526394	4.40766	0.0822649	0.375721
ENSDARG00000076520	-1.96918	1.49503	5.78e-05	0.00323191	-0.520134	1.49503	0.320916	0.704384
ENSDARG00000088087	-1.81365	2.85936	5.84e-05	0.00324863	0.771165	2.85936	0.0901282	0.393762
ENSDARG00000036912	2.48815	1.59613	7.57e-05	0.00406588	0.216166	1.59613	0.926425	1
ENSDARG00000060215	-1.13847	3.97123	7.58e-05	0.00406588	-0.592477	3.97123	0.0501025	0.292896
ENSDARG00000060766	-1.9521	1.821	7.73e-05	0.00411848	-0.947248	1.821	0.0580359	0.316049
ENSDARG00000089913	-0.998792	4.27182	7.74e-05	0.00411848	-0.112122	4.27182	0.672944	0.932935
ENSDARG00000057241	2.83306	0.133374	7.85e-05	0.00415673	0.585005	0.133374	0.453749	0.805178
ENSDARG00000079905	-0.986335	4.21788	8.17e-05	0.00430675	-0.492911	4.21788	0.056048	0.310873
ENSDARG00000032575	0.997289	4.08064	8.78e-05	0.00460608	0.355848	4.08064	0.178024	0.54663
ENSDARG00000087804	3.60972	0.247235	8.98e-05	0.00469085	0.439484	0.247235	0.620025	0.905672
ENSDARG00000045180	1.15687	3.61412	9.04e-05	0.00470436	0.449989	3.61412	0.149526	0.509502
ENSDARG00000057652	-1.24632	2.63214	9.3e-05	0.00478061	-0.439307	2.63214	0.217958	0.594902
ENSDARG00000053963	-1.33962	1.79361	9.88e-05	0.00500099	-0.211243	1.79361	0.63085	0.910865
ENSDARG00000002847	2.43873	0.190607	9.9e-05	0.00500099	0.675945	0.190607	0.327119	0.70999
ENSDARG00000025147	1.26372	5.03201	9.91e-05	0.00500099	0.551774	5.03201	0.0896012	0.392749
ENSDARG00000058285	-1.04909	3.99862	0.000100282	0.00504118	0.282992	3.99862	0.308109	0.690261
ENSDARG00000056181	2.94054	0.223724	0.000101115	0.0050617	0.97094	0.223724	0.150358	0.510906
ENSDARG00000071084	2.23644	1.33649	0.000115946	0.00570818	0.517687	1.33649	0.282286	0.665377
ENSDARG00000075608	-1.36575	4.13972	0.000121525	0.00593382	-0.644767	4.13972	0.0783374	0.368898
ENSDARG00000018393	-1.47187	3.03899	0.000123651	0.00601297	-0.73063	3.03899	0.0691771	0.346584
ENSDARG00000055752	6.05709	-1.14934	0.000124974	0.00605262	1.47576	-1.14934	0.404486	0.772902
ENSDARG00000058943	6.17834	-1.14472	0.000128794	0.00612858	0.925676	-1.14472	1	1
ENSDARG00000017860	2.43943	0.31538	0.000129115	0.00612858	1.58281	0.31538	0.0673991	0.343169
ENSDARG00000100431	4.09768	-0.621433	0.00013702	0.00642698	1.28634	-0.621433	0.184903	0.555375
ENSDARG00000015552	-1.06637	6.05041	0.000139048	0.00649655	0.39175	6.05041	0.162148	0.52918
ENSDARG00000018383	1.09348	3.1748	0.000145198	0.00670502	0.382697	3.1748	0.22844	0.606966
ENSDARG00000088178	1.50456	2.11654	0.000147101	0.00671953	0.118276	2.11654	0.919174	1
ENSDARG00000042904	-1.45049	4.31561	0.00014711	0.00671953	-0.131379	4.31561	0.753406	0.965066
ENSDARG00000087421	-1.7789	2.85919	0.000151121	0.00676863	-0.759556	2.85919	0.120065	0.456965
ENSDARG00000056922	2.71926	0.810905	0.000154618	0.00687359	1.0988	0.810905	0.0661608	0.339466
ENSDARG00000055412	-1.42729	5.68227	0.000158934	0.00693995	-0.3216	5.68227	0.398203	0.767792
ENSDARG00000099948	5.8575	-1.37546	0.000160311	0.00693995	2.87635	-1.37546	0.519329	0.845952
ENSDARG00000105083	-1.38985	2.25236	0.000160771	0.00693995	0.576819	2.25236	0.265405	0.646671
ENSDARG00000032849	1.72031	1.11428	0.000162672	0.00699024	0.816445	1.11428	0.1005	0.418656
ENSDARG00000020328	-1.21796	4.71526	0.000182496	0.00770792	-0.184512	4.71526	0.598457	0.892367
ENSDARG00000060023	6.00323	-0.732543	0.000197781	0.00823905	1.44228	-0.732543	0.0734765	0.357741
ENSDARG00000040190	6.0283	-0.833171	0.000202225	0.00833671	1.46709	-0.833171	0.180834	0.550305
ENSDARG00000055283	1.177	1.93584	0.000203501	0.00836038	0.785378	1.93584	0.0733899	0.357741
ENSDARG00000040505	-2.77426	-0.0853561	0.000215835	0.00877632	-0.45711	-0.0853561	0.576816	0.881162
ENSDARG00000008816	1.04768	3.55725	0.000217093	0.00879743	0.250413	3.55725	0.413757	0.777553
ENSDARG00000090346	-2.33146	0.195997	0.000219521	0.00886231	-0.617139	0.195997	0.401683	0.77104
ENSDARG00000105223	1.06522	2.43047	0.000224752	0.00901582	0.564561	2.43047	0.0955209	0.406151
ENSDARG00000071491	2.54378	0.521721	0.000226045	0.00903724	0.0897024	0.521721	0.891543	1
ENSDARG00000052748	2.61534	-0.432222	0.0002319	0.00917894	1.47462	-0.432222	0.0883691	0.389816
ENSDARG00000090617	-1.54324	1.16859	0.000233446	0.00917913	-0.865375	1.16859	0.0828053	0.376906
ENSDARG00000031981	2.18468	-0.0381313	0.000240334	0.00936496	0.796991	-0.0381313	0.352329	0.731387
ENSDARG00000014015	1.26884	2.44734	0.000254688	0.00981991	0.457706	2.44734	0.227052	0.605411
ENSDARG00000091972	1.58103	0.652658	0.000256423	0.00984292	0.308371	0.652658	0.544688	0.864366
ENSDARG00000018441	-1.80618	3.37314	0.000259231	0.00989898	0.198064	3.37314	0.656184	0.925291
ENSDARG00000026664	-1.08565	2.52823	0.000262708	0.00999968	-0.229544	2.52823	0.511613	0.841327
ENSDARG00000008867	0.954301	5.76594	0.000271821	0.0102809	0.308814	5.76594	0.238497	0.616609
ENSDARG00000058801	-1.59675	1.22079	0.000273632	0.0103166	-0.297118	1.22079	0.533367	0.856243
ENSDARG00000052895	3.79318	-0.513447	0.00027978	0.0105151	-1.12345	-0.513447	0.198651	0.569941
ENSDARG00000031336	-1.48844	1.45209	0.000289678	0.0107052	-0.0193941	1.45209	1	1
ENSDARG00000101181	3.48526	-0.489441	0.000290328	0.0107052	1.94534	-0.489441	0.0639862	0.333917
ENSDARG00000044090	1.1031	2.32043	0.000305637	0.0111698	0.462006	2.32043	0.19373	0.564777
ENSDARG00000087697	-1.04251	4.13438	0.000310223	0.0112966	-0.331197	4.13438	0.260073	0.641248
ENSDARG00000075282	-1.43134	5.45032	0.000321797	0.0116532	-0.575468	5.45032	0.147384	0.507309
ENSDARG00000019917	-1.11037	2.90204	0.000330695	0.0119391	-0.626366	2.90204	0.055393	0.308822
ENSDARG00000089519	4.22751	-0.771664	0.00035123	0.0125662	1.00472	-0.771664	0.400325	0.770263
ENSDARG00000075132	-1.0649	5.20003	0.000353962	0.0126261	-0.419322	5.20003	0.170087	0.53851
ENSDARG00000068572	-1.86173	2.00198	0.000360773	0.0127499	-0.996177	2.00198	0.0634455	0.331822
ENSDARG00000094537	2.84016	0.0073308	0.000362526	0.0127499	0.769041	0.0073308	0.431174	0.788626
ENSDARG00000063588	1.74866	0.616197	0.000367041	0.0128573	-0.254336	0.616197	0.497124	0.833014
ENSDARG00000092084	-1.39879	0.796393	0.00039047	0.0136025	0.466821	0.796393	0.319608	0.702666
ENSDARG00000062220	-2.0369	1.63808	0.000392971	0.0136497	-0.734213	1.63808	0.197491	0.56869
ENSDARG00000079624	-2.56826	-0.33832	0.000402703	0.0139471	-1.42317	-0.33832	0.0949839	0.404862
ENSDARG00000019335	-1.60847	0.437462	0.000411367	0.014124	0.420484	0.437462	0.622407	0.906967
ENSDARG00000098114	1.28937	2.78648	0.000413831	0.0141678	0.503495	2.78648	0.178014	0.54663
ENSDARG00000055901	-1.00738	3.19867	0.000416609	0.0141814	-0.539299	3.19867	0.0778537	0.368355
ENSDARG00000007108	1.50741	1.09176	0.00044005	0.014852	0.0549754	1.09176	0.941097	1
ENSDARG00000087032	2.1831	0.174788	0.000449379	0.015054	-0.552581	0.174788	0.423781	0.784282
ENSDARG00000102415	2.03279	0.993761	0.000450521	0.015054	0.825137	0.993761	0.0950477	0.404862
ENSDARG00000102832	-0.979401	3.92814	0.000455469	0.0151577	0.374486	3.92814	0.192596	0.564106
ENSDARG00000045544	1.50705	0.508033	0.000458638	0.015205	1.13673	0.508033	0.0694316	0.347712
ENSDARG00000040777	-1.33672	1.50531	0.000460719	0.015205	0.944897	1.50531	0.065333	0.337121
ENSDARG00000078433	5.53402	-1.4395	0.00046238	0.0152177	-0.207409	-1.4395	1	1
ENSDARG00000035005	-2.58746	-0.41564	0.000466643	0.0153157	0.0384242	-0.41564	1	1
ENSDARG00000090526	5.52999	-1.01246	0.000470034	0.0153846	-0.211766	-1.01246	0.702578	0.944912
ENSDARG00000098497	2.03847	-0.167515	0.00048651	0.0157508	1.13236	-0.167515	0.194269	0.565207
ENSDARG00000068993	1.34157	1.89606	0.000490835	0.0158477	0.823383	1.89606	0.0624728	0.329775
ENSDARG00000006353	0.991205	5.05639	0.00049558	0.0159577	0.271585	5.05639	0.35169	0.731099
ENSDARG00000099306	1.06967	2.315	0.000508024	0.0163143	0.363354	2.315	0.333671	0.716654
ENSDARG00000026985	0.888021	3.52182	0.000516821	0.0164573	0.166761	3.52182	0.533548	0.856243
ENSDARG00000033804	-1.65083	1.12767	0.000524594	0.0166224	-0.41458	1.12767	0.435751	0.792673
ENSDARG00000071336	1.7981	0.826626	0.000526984	0.0166394	0.917448	0.826626	0.111783	0.442747
ENSDARG00000086980	-2.50516	-0.0332267	0.000527924	0.0166394	-1.03733	-0.0332267	0.172757	0.542152
ENSDARG00000044574	-1.93593	1.39992	0.000556285	0.0172593	-0.942685	1.39992	0.104638	0.427964
ENSDARG00000042876	2.05885	0.712354	0.000569719	0.0175846	0.809226	0.712354	0.243271	0.622226
ENSDARG00000026329	-0.946254	3.82894	0.000579822	0.0177524	-0.0527451	3.82894	0.930424	1
ENSDARG00000037153	1.1267	1.77813	0.000581116	0.0177524	-0.218355	1.77813	0.563887	0.874532
ENSDARG00000074465	-1.67123	1.93905	0.000583691	0.0177854	-0.501892	1.93905	0.317146	0.700367
ENSDARG00000037421	1.28569	3.0119	0.000590493	0.0178048	0.183705	3.0119	0.692333	0.940349
ENSDARG00000070981	-0.940631	3.68044	0.000590595	0.0178048	-0.390493	3.68044	0.203537	0.575723
ENSDARG00000098809	2.41685	-0.0159639	0.000593738	0.0178048	1.37611	-0.0159639	0.188842	0.560224
ENSDARG00000096739	5.58865	-1.49555	0.000594787	0.0178048	3.0837	-1.49555	0.521875	0.848242
ENSDARG00000024204	3.65258	-0.459991	0.000597286	0.0178348	1.23093	-0.459991	0.0672749	0.343114
ENSDARG00000031658	-2.09834	1.47431	0.000606339	0.0180386	-0.0504303	1.47431	1	1
ENSDARG00000097689	5.76598	-1.02889	0.000618219	0.0183221	1.06104	-1.02889	0.558573	0.871736
ENSDARG00000101161	1.84819	0.298681	0.000622929	0.0184158	1.59938	0.298681	0.0536722	0.303633
ENSDARG00000006758	2.38822	-0.16819	0.000624848	0.0184268	-0.0921982	-0.16819	1	1
ENSDARG00000023220	1.19659	2.37644	0.000626679	0.0184352	0.768756	2.37644	0.057237	0.314062
ENSDARG00000004930	-0.917697	7.69873	0.000641406	0.0186383	-0.300209	7.69873	0.265086	0.646402
ENSDARG00000014180	2.03953	-0.178047	0.000644345	0.0186782	0.521	-0.178047	0.716313	0.950033
ENSDARG00000039486	-0.997829	3.53634	0.000652849	0.0187875	0.13168	3.53634	0.66745	0.930948
ENSDARG00000101789	3.9357	0.818357	0.000674502	0.0193173	1.4008	0.818357	0.190866	0.562189
ENSDARG00000103519	2.36275	0.162609	0.000689094	0.0195473	-0.798298	0.162609	0.170619	0.539337
ENSDARG00000023822	-2.31632	-0.020973	0.000693734	0.0196322	-0.157444	-0.020973	1	1
ENSDARG00000069467	-2.55295	-0.505001	0.000696327	0.0196589	-0.920436	-0.505001	0.299327	0.681479
ENSDARG00000005481	1.47608	1.4336	0.000707865	0.0198662	0.53802	1.4336	0.26254	0.643143
ENSDARG00000032430	1.03327	3.01144	0.000740899	0.020624	0.54292	3.01144	0.119298	0.455619
ENSDARG00000071026	3.59227	-0.173702	0.000746612	0.0207346	2.01252	-0.173702	0.189181	0.5605
ENSDARG00000037539	1.27916	5.69157	0.000750268	0.0207877	0.446351	5.69157	0.251868	0.632707
ENSDARG00000004034	0.990763	2.71592	0.000768869	0.0212044	0.397121	2.71592	0.189276	0.560536
ENSDARG00000098032	-1.74659	0.0361267	0.000792617	0.0218089	-0.699838	0.0361267	0.278638	0.661231
ENSDARG00000103586	2.70845	-0.149808	0.000796466	0.0218165	1.43746	-0.149808	0.100332	0.418436
ENSDARG00000098438	-1.8278	2.46826	0.000828623	0.0225864	-0.615485	2.46826	0.261005	0.641986
ENSDARG00000003631	-2.69824	-0.13838	0.000833736	0.0225864	-0.977078	-0.13838	0.211415	0.586829
ENSDARG00000104981	-2.02085	0.440626	0.000836041	0.0225864	-1.13364	0.440626	0.0682709	0.344215
ENSDARG00000088805	3.27881	-0.600734	0.000840204	0.0225987	1.94986	-0.600734	0.0782727	0.368885
ENSDARG00000058454	1.05927	3.28981	0.000850371	0.022767	0.0997135	3.28981	0.803246	0.983559
ENSDARG00000088072	-1.3486	2.45493	0.000855107	0.0227914	-0.736968	2.45493	0.0796125	0.371671
ENSDARG00000098334	1.16177	1.54886	0.000859717	0.0228631	0.143166	1.54886	0.793185	0.980596
ENSDARG00000103851	-1.01524	2.2657	0.000867759	0.022998	-0.527646	2.2657	0.084104	0.380127
ENSDARG00000056615	1.58343	1.23146	0.000868817	0.022998	0.162237	1.23146	0.705033	0.945706
ENSDARG00000093492	-1.46652	-0.113169	0.000870581	0.022998	-0.857896	-0.113169	0.223707	0.601906
ENSDARG00000021309	0.992415	3.94577	0.000875564	0.0230785	0.362872	3.94577	0.227343	0.605537
ENSDARG00000067829	-1.29301	2.69012	0.00089536	0.0234963	-0.568624	2.69012	0.163466	0.531079
ENSDARG00000104901	1.08099	1.7011	0.000914407	0.0238438	0.356047	1.7011	0.36451	0.741786
ENSDARG00000004537	-0.968905	3.33996	0.000914605	0.0238438	-0.0487748	3.33996	0.940787	1
ENSDARG00000073957	-1.6326	0.437086	0.00092772	0.024094	-0.851513	0.437086	0.190332	0.561987
ENSDARG00000086207	-1.09638	2.02182	0.000949056	0.0244741	-0.619341	2.02182	0.174028	0.54291
ENSDARG00000095627	1.50926	1.76079	0.000951214	0.0244768	0.185698	1.76079	0.67296	0.932935
ENSDARG00000045618	0.976835	2.63496	0.000986751	0.0251195	0.622099	2.63496	0.0513309	0.29662
ENSDARG00000007624	2.40246	0.386996	0.00101222	0.02555	0.991489	0.386996	0.192974	0.564106
ENSDARG00000044619	-1.20648	1.55815	0.00102487	0.0256869	-0.705528	1.55815	0.0611314	0.326327
ENSDARG00000005210	-1.98244	0.296525	0.00102627	0.0256869	-0.420745	0.296525	0.656151	0.925291
ENSDARG00000087666	-2.22028	-0.0124782	0.00103217	0.0257805	-0.91611	-0.0124782	0.2593	0.641248
ENSDARG00000088899	-1.91339	1.90269	0.00103469	0.0257894	-0.56295	1.90269	0.358542	0.73695
ENSDARG00000079296	3.23079	0.370924	0.0010517	0.0260382	-0.0765707	0.370924	1	1
ENSDARG00000103720	0.939005	4.6485	0.00105342	0.0260382	0.534414	4.6485	0.0733337	0.357741
ENSDARG00000057853	1.02871	4.08348	0.0010605	0.0261591	0.329544	4.08348	0.289898	0.673738
ENSDARG00000040695	1.79625	0.756221	0.0010728	0.0262514	0.993213	0.756221	0.185405	0.556401
ENSDARG00000032369	1.35756	0.958885	0.00107694	0.0262514	0.464948	0.958885	0.243494	0.622415
ENSDARG00000070399	2.41417	-0.301989	0.00108975	0.0263429	0.491595	-0.301989	0.499687	0.8335
ENSDARG00000060103	-2.35067	0.550936	0.00109007	0.0263429	-0.625294	0.550936	0.422688	0.784038
ENSDARG00000044601	0.943444	5.38244	0.00110057	0.0265428	0.214635	5.38244	0.481309	0.820946
ENSDARG00000040469	4.35793	-0.886854	0.00112854	0.0270587	1.58855	-0.886854	0.790423	0.979469
ENSDARG00000055290	1.20782	1.89021	0.00114294	0.0272351	-0.163	1.89021	0.81543	0.988222
ENSDARG00000086337	2.9316	-0.579363	0.00114299	0.0272351	-0.10485	-0.579363	1	1
ENSDARG00000056619	1.47817	0.751254	0.00115359	0.0272727	0.28866	0.751254	0.659771	0.927038
ENSDARG00000060510	-0.88613	2.7086	0.00115372	0.0272727	-0.0812811	2.7086	0.738327	0.959464
ENSDARG00000076010	2.33908	0.156819	0.00116096	0.0273745	1.38655	0.156819	0.0907769	0.394549
ENSDARG00000059944	2.5853	-0.597261	0.00116262	0.0273745	1.16196	-0.597261	0.234082	0.612915
ENSDARG00000042983	5.38171	-1.50914	0.00120087	0.0281397	3.63491	-1.50914	0.276723	0.659512
ENSDARG00000032389	-0.964381	2.57691	0.00120457	0.0281397	-0.0985352	2.57691	0.843311	0.996194
ENSDARG00000026611	1.43872	2.25021	0.00121068	0.028166	0.827783	2.25021	0.0688519	0.346119
ENSDARG00000001889	1.93853	1.57836	0.00121456	0.028166	0.390963	1.57836	0.563771	0.874532
ENSDARG00000074671	2.09064	-0.16706	0.00123061	0.0283238	0.61172	-0.16706	0.426551	0.786264
ENSDARG00000077039	-1.2254	1.33845	0.00123147	0.0283238	-0.517813	1.33845	0.301039	0.682937
ENSDARG00000069619	-1.00203	2.43147	0.00123799	0.0284189	0.0298426	2.43147	1	1
ENSDARG00000018179	1.21735	1.46141	0.00124429	0.0284612	0.405541	1.46141	0.241456	0.619714
ENSDARG00000055349	2.12851	-0.360619	0.00124886	0.0285037	0.0434678	-0.360619	1	1
ENSDARG00000013750	2.40241	-0.203199	0.00125628	0.0285508	0.365132	-0.203199	0.784307	0.977124
ENSDARG00000039455	1.28092	1.60757	0.00125906	0.0285508	0.72829	1.60757	0.0793003	0.371043
ENSDARG00000038694	-3.52291	-0.864759	0.00126269	0.0285508	-0.0935158	-0.864759	0.887942	1
ENSDARG00000079286	-2.36205	-0.0673893	0.00127055	0.0286693	-0.839318	-0.0673893	0.288965	0.673193
ENSDARG00000044982	1.86039	0.857092	0.00128283	0.028837	-0.0189572	0.857092	1	1
ENSDARG00000035308	-1.71114	1.20942	0.00128849	0.0288555	-0.133279	1.20942	0.906287	1
ENSDARG00000037099	-2.04697	1.01893	0.00129759	0.0289734	-0.880861	1.01893	0.192687	0.564106
ENSDARG00000015575	1.03759	2.39802	0.00129862	0.0289734	0.0812637	2.39802	0.860834	1
ENSDARG00000003403	-0.974415	2.10891	0.00131393	0.029151	-0.348886	2.10891	0.312941	0.696374
ENSDARG00000044562	0.885789	7.5672	0.00131977	0.0291793	0.142556	7.5672	0.609773	0.898686
ENSDARG00000055373	-1.17511	1.26334	0.0013201	0.0291793	0.537658	1.26334	0.192721	0.564106
ENSDARG00000021979	-1.27573	1.60753	0.00134605	0.0295337	0.226976	1.60753	0.66997	0.931922
ENSDARG00000079530	-0.952094	1.92539	0.00135318	0.0295815	0.438642	1.92539	0.154801	0.518645
ENSDARG00000070513	-1.68416	0.913109	0.00135319	0.0295815	-0.675537	0.913109	0.194622	0.565418
ENSDARG00000098201	-1.84485	1.07063	0.00136789	0.0297413	-0.548056	1.07063	0.378881	0.75133
ENSDARG00000076143	-1.92166	1.51263	0.00136811	0.0297413	-0.860957	1.51263	0.172858	0.542152
ENSDARG00000069498	-1.06175	1.84799	0.00136817	0.0297413	-0.175197	1.84799	0.827177	0.991585
ENSDARG00000052242	1.4938	1.12496	0.0013924	0.0301575	0.429891	1.12496	0.411407	0.776292
ENSDARG00000053990	0.965375	3.0963	0.00139473	0.0301575	0.0741155	3.0963	0.894196	1
ENSDARG00000045586	1.02953	1.63749	0.00141089	0.0304516	-0.178655	1.63749	0.628723	0.910865
ENSDARG00000053493	1.45462	3.9722	0.00142278	0.0305424	0.745106	3.9722	0.0981236	0.412507
ENSDARG00000074498	-0.990333	2.23836	0.00143389	0.0306703	-0.116957	2.23836	0.827356	0.991662
ENSDARG00000003375	1.08485	1.7469	0.0014429	0.0308078	0.455544	1.7469	0.183581	0.554222
ENSDARG00000070081	3.76718	-1.08726	0.00144728	0.0308461	0.130596	-1.08726	0.797215	0.982215
ENSDARG00000037655	1.25345	1.93645	0.00145326	0.0308718	0.324764	1.93645	0.397853	0.767538
ENSDARG00000093487	1.92278	-0.152689	0.00145912	0.0308774	1.44422	-0.152689	0.096175	0.407776
ENSDARG00000077101	-1.75228	0.130947	0.00146945	0.0310408	0.184022	0.130947	0.916398	1
ENSDARG00000075405	-1.01031	2.819	0.00148565	0.0313274	0.00300246	2.819	0.976101	1
ENSDARG00000009341	1.05866	4.57649	0.00151277	0.0316048	0.449159	4.57649	0.162892	0.530209
ENSDARG00000052948	4.96339	0.0965713	0.00151634	0.0316048	2.62177	0.0965713	1	1
ENSDARG00000078317	-1.44073	1.31606	0.00152643	0.0316827	-0.860801	1.31606	0.0793765	0.371043
ENSDARG00000005185	5.59327	-1.21235	0.00153368	0.0317779	1.96863	-1.21235	0.459096	0.808169
ENSDARG00000095647	-2.55603	0.448341	0.001551	0.0320253	-0.531501	0.448341	0.526767	0.852279
ENSDARG00000052644	3.07331	0.0970017	0.00155733	0.0321004	2.24057	0.0970017	0.137932	0.490306
ENSDARG00000040121	1.46845	1.49791	0.00156053	0.0321107	0.0358334	1.49791	0.922151	1
ENSDARG00000101471	-1.68104	1.04417	0.00157611	0.0323755	-1.11708	1.04417	0.0543527	0.305298
ENSDARG00000033971	2.96306	0.087823	0.00158169	0.0323991	1.74907	0.087823	0.102909	0.424826
ENSDARG00000091699	1.11211	2.38601	0.00159096	0.0325123	0.103264	2.38601	0.756524	0.966543
ENSDARG00000040812	1.96978	0.318162	0.00161736	0.0329389	1.17134	0.318162	0.0561075	0.310966
ENSDARG00000077777	0.81002	8.34728	0.00162533	0.0329884	0.397888	8.34728	0.121935	0.459873
ENSDARG00000057058	1.73314	0.0769209	0.00164033	0.0332346	1.09103	0.0769209	0.16863	0.536871
ENSDARG00000079110	2.93533	-0.832078	0.00168414	0.0339507	-0.151596	-0.832078	0.857462	1
ENSDARG00000076485	-2.31782	0.66755	0.00170604	0.034267	-1.17573	0.66755	0.105279	0.42911
ENSDARG00000038424	1.97236	2.41588	0.00170846	0.034267	0.580302	2.41588	0.319662	0.702666
ENSDARG00000017220	-1.07918	1.90123	0.00172339	0.0344318	-0.317673	1.90123	0.428504	0.787232
ENSDARG00000077650	-2.08698	0.6735	0.001726	0.0344318	-0.379245	0.6735	0.67295	0.932935
ENSDARG00000052960	0.796295	8.73858	0.00173062	0.0344318	-0.274993	8.73858	0.277537	0.660127
ENSDARG00000103578	1.11664	1.28719	0.00173527	0.0344318	0.0740535	1.28719	0.892076	1
ENSDARG00000054543	3.50499	-0.57582	0.00173691	0.0344318	1.07013	-0.57582	0.1546	0.518409
ENSDARG00000060236	-3.41257	-0.70999	0.00175361	0.0345203	1.33485	-0.70999	0.144896	0.503697
ENSDARG00000089291	1.37442	0.891925	0.00175586	0.0345203	0.529841	0.891925	0.412847	0.77704
ENSDARG00000035360	-1.60032	1.9648	0.00176301	0.0345468	-1.03404	1.9648	0.0525467	0.300548
ENSDARG00000017211	-2.81053	-0.221582	0.00178106	0.0348432	-1.52928	-0.221582	0.0503991	0.294197
ENSDARG00000061345	0.984219	3.29356	0.00179044	0.0349693	0.614805	3.29356	0.0725888	0.356481
ENSDARG00000041572	-2.1283	1.73877	0.00180659	0.0351695	-0.955099	1.73877	0.148155	0.507949
ENSDARG00000013771	1.56644	1.70717	0.0018193	0.0353591	0.350376	1.70717	0.4244	0.784457
ENSDARG00000070567	-0.848148	2.70843	0.00182443	0.0354011	0.0672806	2.70843	0.74429	0.960618
ENSDARG00000094428	4.40277	-0.538946	0.00183789	0.0356042	2.44869	-0.538946	0.0539189	0.304306
ENSDARG00000054010	-0.788635	3.99446	0.00185887	0.0358939	-0.113588	3.99446	0.706502	0.946375
ENSDARG00000005629	1.01402	2.21916	0.00186229	0.0359019	0.530918	2.21916	0.159857	0.52554
ENSDARG00000058861	1.04313	1.4351	0.00187414	0.0360138	0.345279	1.4351	0.474232	0.816699
ENSDARG00000067549	5.31637	-0.941992	0.00189266	0.0363041	0.352003	-0.941992	1	1
ENSDARG00000076899	1.28477	1.0668	0.00189924	0.0363041	0.571812	1.0668	0.136621	0.489377
ENSDARG00000062164	-1.92953	1.0992	0.00190144	0.0363041	0.0543572	1.0992	0.877575	1
ENSDARG00000081126	-1.86958	1.11887	0.00193609	0.0369065	-0.188248	1.11887	0.762862	0.969248
ENSDARG00000023989	1.57864	0.948165	0.00194809	0.037076	0.0260102	0.948165	1	1
ENSDARG00000056532	1.02228	2.55117	0.00195493	0.0370883	0.530626	2.55117	0.133824	0.483814
ENSDARG00000104181	1.27474	0.921566	0.00195497	0.0370883	0.510568	0.921566	0.364362	0.741786
ENSDARG00000082789	-1.08835	7.18361	0.00199321	0.0375448	-0.310415	7.18361	0.372417	0.746463
ENSDARG00000003706	-1.04497	6.58198	0.00199446	0.0375448	-0.638649	6.58198	0.0590805	0.319367
ENSDARG00000052402	2.98341	-0.569204	0.00199478	0.0375448	0.616669	-0.569204	0.460006	0.808746
ENSDARG00000086586	-2.38275	-0.843233	0.00205756	0.0385436	-1.77729	-0.843233	0.112487	0.444206
ENSDARG00000067850	-1.19092	4.66539	0.00207873	0.0388182	0.0715382	4.66539	0.838374	0.995482
ENSDARG00000077372	1.18213	3.87819	0.00210308	0.0390892	-0.125524	3.87819	0.710819	0.947041
ENSDARG00000037997	2.53382	0.0183569	0.00211379	0.039227	2.60645	0.0183569	0.0631337	0.331165
ENSDARG00000063014	-1.60027	0.83006	0.00213765	0.0394851	-0.186778	0.83006	0.833074	0.993687
ENSDARG00000043210	-1.47398	2.13386	0.00215424	0.0396687	-0.798738	2.13386	0.0883947	0.389816
ENSDARG00000010957	5.66301	-1.38645	0.00228362	0.0417089	3.38108	-1.38645	0.306154	0.688601
ENSDARG00000009401	1.40098	0.859938	0.00228604	0.0417089	0.743669	0.859938	0.0808096	0.374113
ENSDARG00000051762	-1.3743	0.813735	0.00230212	0.041938	0.775711	0.813735	0.189697	0.561225
ENSDARG00000024443	1.96852	0.627298	0.00231255	0.0420638	0.127898	0.627298	0.850898	0.99868
ENSDARG00000036995	1.11667	1.50237	0.00235173	0.0426461	0.414691	1.50237	0.330823	0.712993
ENSDARG00000075720	-4.09006	-0.841536	0.00239089	0.0432246	-0.990293	-0.841536	0.528056	0.85316
ENSDARG00000004954	1.11816	2.70331	0.00240955	0.0434302	-0.0305953	2.70331	0.983911	1
ENSDARG00000070959	0.991283	2.95255	0.00241854	0.0435216	0.32609	2.95255	0.370163	0.745204
ENSDARG00000094578	-1.60538	0.859891	0.00242193	0.0435216	0.192945	0.859891	0.768696	0.971285
ENSDARG00000074756	-1.0939	2.60546	0.00242749	0.0435558	-0.511806	2.60546	0.165788	0.533983
ENSDARG00000006420	-1.15392	2.03722	0.00247605	0.0442279	-0.325119	2.03722	0.457287	0.807117
ENSDARG00000038938	1.08429	1.45936	0.00247608	0.0442279	0.425064	1.45936	0.229536	0.607252
ENSDARG00000017661	-1.20229	0.95996	0.00248327	0.0442595	0.043905	0.95996	0.926305	1
ENSDARG00000004451	-1.43636	1.28252	0.00248528	0.0442595	-0.568172	1.28252	0.23142	0.609715
ENSDARG00000002479	5.22654	-0.907188	0.0025005	0.0443508	1.51703	-0.907188	0.113961	0.445743
ENSDARG00000079307	-1.14105	5.26874	0.00250452	0.0443508	-0.20749	5.26874	0.597052	0.891388
ENSDARG00000040380	0.778652	2.83218	0.00254293	0.0448836	0.335839	2.83218	0.241073	0.619665
ENSDARG00000095268	-1.66201	2.17534	0.00256394	0.0451209	-1.00872	2.17534	0.0671928	0.343114
ENSDARG00000055223	-1.74403	2.24129	0.00258125	0.0453584	-1.00254	2.24129	0.0868301	0.386171
ENSDARG00000102610	-2.65081	-0.370492	0.00259272	0.0454261	-0.967657	-0.370492	0.30895	0.691504
ENSDARG00000008398	-1.17936	3.92526	0.00261543	0.0457102	-0.703115	3.92526	0.0813418	0.374476
ENSDARG00000020311	0.933488	2.27781	0.00262961	0.0458699	0.367312	2.27781	0.321276	0.704589
ENSDARG00000056609	-0.984716	1.47298	0.00266984	0.0465037	-0.640849	1.47298	0.212063	0.587561
ENSDARG00000087640	0.902119	2.20067	0.00268817	0.0466358	0.283612	2.20067	0.401244	0.770663
ENSDARG00000029764	-1.08321	4.96938	0.00269492	0.0466675	-0.520157	4.96938	0.153245	0.516334
ENSDARG00000075445	1.00131	2.57767	0.00269965	0.0466817	0.577884	2.57767	0.122663	0.460686
ENSDARG00000073771	-1.49612	0.903087	0.0027191	0.0469498	-0.224747	0.903087	0.84233	0.996194
ENSDARG00000044422	-3.68609	-0.95365	0.00274511	0.0473303	-0.431716	-0.95365	1	1
ENSDARG00000012588	-1.2975	1.26643	0.00277464	0.0476327	0.245288	1.26643	0.603471	0.89525
ENSDARG00000031796	-1.21635	2.00748	0.00278076	0.047669	-0.802731	2.00748	0.0599323	0.322072
ENSDARG00000033089	-2.03741	0.587625	0.00279498	0.047844	-0.461159	0.587625	0.61753	0.90384
ENSDARG00000100916	-2.21397	-0.506191	0.00281673	0.048147	0.962666	-0.506191	0.212185	0.587628
ENSDARG00000038123	0.984492	4.59131	0.00285316	0.0486044	0.313462	4.59131	0.360522	0.73872
ENSDARG00000101706	0.866964	6.50756	0.00285658	0.0486044	0.427107	6.50756	0.142188	0.498392
ENSDARG00000091003	1.77317	0.578133	0.00286309	0.0486044	-0.177357	0.578133	0.924294	1
ENSDARG00000097192	-1.68332	0.779911	0.0029188	0.0492559	1.07777	0.779911	0.0828894	0.377069
ENSDARG00000088130	2.56113	8.77e-06	0.00293975	0.0494692	1.67453	8.77e-06	0.052653	0.300867
ENSDARG00000090783	2.8293	-0.986688	0.00300534	0.0503982	1.14565	-0.986688	0.26077	0.641812
ENSDARG00000016443	-0.715423	5.2176	0.00302518	0.0506208	-0.291841	5.2176	0.239849	0.618514
ENSDARG00000060127	2.15596	-0.135023	0.0030399	0.0507957	0.832383	-0.135023	0.245983	0.625244
ENSDARG00000103481	5.59983	-1.34299	0.00307957	0.0513698	3.84883	-1.34299	0.184282	0.554627
ENSDARG00000033160	-1.03912	2.27989	0.00308719	0.0513698	-0.67641	2.27989	0.113067	0.445162
ENSDARG00000103277	3.52946	-0.52099	0.00309728	0.0514658	-0.519683	-0.52099	0.866069	1
ENSDARG00000073893	1.33177	1.44527	0.00312214	0.0517318	0.702634	1.44527	0.0951509	0.405156
ENSDARG00000092455	-1.4486	0.325737	0.00312514	0.0517318	0.0651841	0.325737	1	1
ENSDARG00000102011	5.39831	-1.5509	0.00312631	0.0517318	3.20423	-1.5509	0.530033	0.854739
ENSDARG00000078284	-0.773217	3.28879	0.00315065	0.0519277	-0.0383853	3.28879	0.929888	1
ENSDARG00000075993	1.68464	1.18933	0.00315123	0.0519277	0.532493	1.18933	0.329653	0.711721
ENSDARG00000056252	-1.25765	1.55834	0.00320025	0.052662	-0.619292	1.55834	0.147026	0.506996
ENSDARG00000007412	-1.59912	1.94416	0.00320463	0.052662	-1.07672	1.94416	0.059365	0.320453
ENSDARG00000102569	-2.57611	-0.416263	0.00322491	0.0529222	-0.627057	-0.416263	0.553819	0.868985
ENSDARG00000056874	1.23813	1.76752	0.003236	0.0530313	0.330169	1.76752	0.394306	0.764859
ENSDARG00000074903	-2.26383	-0.224092	0.00327448	0.0533682	-1.35121	-0.224092	0.0720295	0.354758
ENSDARG00000075914	-1.10354	4.79632	0.00332739	0.0539887	-0.504665	4.79632	0.196118	0.56699
ENSDARG00000097794	-1.62088	1.22942	0.00333208	0.0539887	-0.296235	1.22942	0.70981	0.946854
ENSDARG00000017321	-1.43294	3.077	0.00333521	0.0539887	-0.399899	3.077	0.421945	0.783199
ENSDARG00000057121	1.93892	-0.076703	0.00335225	0.0540558	-0.800767	-0.076703	0.17573	0.543523
ENSDARG00000063719	-0.807205	2.13352	0.00336526	0.0541075	-0.234068	2.13352	0.553183	0.868329
ENSDARG00000031427	0.853052	2.90521	0.00337066	0.0541213	0.487949	2.90521	0.147978	0.507949
ENSDARG00000099667	1.48903	1.64836	0.0033787	0.0541774	0.799717	1.64836	0.190412	0.562083
ENSDARG00000068763	1.42779	0.576569	0.00339599	0.0543815	0.0228928	0.576569	1	1
ENSDARG00000017105	0.942724	3.00466	0.00341093	0.0545046	0.481319	3.00466	0.153426	0.516652
ENSDARG00000092660	2.96125	-0.703331	0.0034243	0.0546147	0.270182	-0.703331	1	1
ENSDARG00000056490	-1.05282	1.88265	0.00344828	0.0549235	-0.582182	1.88265	0.129324	0.474814
ENSDARG00000055455	-1.14101	0.585018	0.00346396	0.0550996	-0.738148	0.585018	0.0816018	0.375223
ENSDARG00000033443	0.939378	1.85877	0.00348352	0.0552731	0.642444	1.85877	0.0940705	0.402426
ENSDARG00000046071	-1.43504	0.540482	0.00348615	0.0552731	-0.561156	0.540482	0.346621	0.726992
ENSDARG00000014480	1.86078	-0.407477	0.00348878	0.0552731	-0.127074	-0.407477	1	1
ENSDARG00000053656	0.807057	2.38747	0.00352237	0.0556573	0.0850375	2.38747	0.865225	1
ENSDARG00000023900	-2.06191	-0.646504	0.00354121	0.0557331	-0.636655	-0.646504	0.406858	0.773712
ENSDARG00000059575	-1.80112	0.769283	0.00356375	0.055958	-0.862908	0.769283	0.193972	0.565033
ENSDARG00000044612	1.66191	1.06784	0.00356959	0.055958	0.723925	1.06784	0.18635	0.557248
ENSDARG00000079973	-1.70091	-0.587896	0.0035758	0.0559816	1.5442	-0.587896	0.158201	0.523995
ENSDARG00000079618	3.12697	-0.554046	0.00359529	0.0561393	0.56625	-0.554046	0.605758	0.896143
ENSDARG00000034105	-0.820735	2.16628	0.00362522	0.0564587	-0.16254	2.16628	0.696683	0.942464
ENSDARG00000014165	0.855587	1.96329	0.00363311	0.0565076	0.521197	1.96329	0.157667	0.523097
ENSDARG00000062262	-1.08755	1.55433	0.00364188	0.0565702	-0.165881	1.55433	0.645327	0.919119
ENSDARG00000059020	-1.05256	1.01387	0.00364743	0.0565826	0.0543796	1.01387	0.931324	1
ENSDARG00000038847	3.17588	-1.26464	0.00366139	0.0567086	0.515405	-1.26464	0.799478	0.982954
ENSDARG00000061841	-1.04665	2.63801	0.00366507	0.0567086	0.188098	2.63801	0.560044	0.872776
ENSDARG00000092721	-1.59548	-0.0188462	0.00368275	0.0568718	-0.542745	-0.0188462	0.439416	0.79514
ENSDARG00000039022	-0.934434	1.58329	0.00368944	0.0568718	-0.356384	1.58329	0.427536	0.787013
ENSDARG00000038737	-0.794491	2.29774	0.00368993	0.0568718	-0.448432	2.29774	0.147536	0.507579
ENSDARG00000035018	2.25748	-0.347432	0.00370356	0.057008	0.153493	-0.347432	1	1
ENSDARG00000012506	2.37406	-0.87079	0.00376279	0.0577705	1.93211	-0.87079	0.212916	0.589094
ENSDARG00000026941	1.36244	0.65151	0.00377474	0.0578077	0.670089	0.65151	0.273137	0.655815
ENSDARG00000096419	2.65043	-0.309726	0.00377492	0.0578077	0.927103	-0.309726	0.224376	0.602484
ENSDARG00000070162	-0.830486	2.81411	0.0037823	0.0578303	0.0897953	2.81411	0.811418	0.985174
ENSDARG00000100456	-1.90394	0.798517	0.00380874	0.0580307	-1.17092	0.798517	0.0904362	0.394384
ENSDARG00000052094	-1.53622	5.58022	0.00381383	0.0580307	-0.955526	5.58022	0.0685517	0.345192
ENSDARG00000040186	-1.5273	0.449608	0.00383718	0.0582554	-1.14634	0.449608	0.0798781	0.372423
ENSDARG00000058475	-3.27413	-0.481167	0.00383838	0.0582554	-0.611698	-0.481167	0.639658	0.916136
ENSDARG00000018178	3.40563	-0.647624	0.00384797	0.0583266	0.489841	-0.647624	0.579461	0.88285
ENSDARG00000067797	1.39196	1.60725	0.00386243	0.0583295	0.621092	1.60725	0.166056	0.534003
ENSDARG00000060551	-1.96698	1.17318	0.00386285	0.0583295	-0.590117	1.17318	0.420159	0.782397
ENSDARG00000075156	-1.54842	1.65959	0.00388512	0.0585915	-0.78599	1.65959	0.151166	0.512229
ENSDARG00000019998	1.24571	0.668558	0.00395673	0.0595208	0.0881245	0.668558	0.911253	1
ENSDARG00000078784	-0.778592	2.40295	0.00399641	0.060007	-0.43776	2.40295	0.132682	0.481795
ENSDARG00000068892	1.02664	1.30107	0.00399912	0.060007	0.636702	1.30107	0.150005	0.510472
ENSDARG00000062664	-1.95251	-0.400811	0.00400683	0.0600471	-0.462737	-0.400811	0.520038	0.846758
ENSDARG00000056001	-0.879905	2.98016	0.00401612	0.0601106	-0.529764	2.98016	0.11015	0.439207
ENSDARG00000079932	1.23127	1.71147	0.00403531	0.0603221	0.699372	1.71147	0.1189	0.455344
ENSDARG00000069494	-1.26186	0.435636	0.0040473	0.0604253	0.353854	0.435636	0.633411	0.912728
ENSDARG00000091521	-2.34847	-0.0872277	0.00408136	0.0606146	-0.434381	-0.0872277	0.681343	0.936461
ENSDARG00000045886	-0.903769	4.67378	0.00408675	0.0606146	-0.172781	4.67378	0.608262	0.897885
ENSDARG00000052170	1.26411	0.865549	0.00409049	0.0606146	0.687394	0.865549	0.155467	0.519997
ENSDARG00000014366	-0.763105	2.57019	0.00411277	0.0607935	-0.252753	2.57019	0.461275	0.809315
ENSDARG00000068640	-0.805345	2.81399	0.0041419	0.0610854	0.173713	2.81399	0.620244	0.905672
ENSDARG00000012777	-0.754458	2.90412	0.00415314	0.0611625	0.0258215	2.90412	1	1
ENSDARG00000010445	2.13791	0.143683	0.00419668	0.0615754	-0.207313	0.143683	0.922081	1
ENSDARG00000020887	5.02007	-1.2339	0.0042259	0.0619278	1.83475	-1.2339	0.082736	0.376906
ENSDARG00000016238	0.903393	3.66983	0.00425688	0.0623052	0.49205	3.66983	0.125616	0.467098
ENSDARG00000093019	2.29157	-0.181355	0.00426533	0.0623524	0.989247	-0.181355	0.155788	0.520381
ENSDARG00000025757	2.08248	-0.534165	0.00428388	0.0625431	2.03801	-0.534165	0.134963	0.486114
ENSDARG00000037100	2.35118	-0.630964	0.00428888	0.0625431	0.299195	-0.630964	1	1
ENSDARG00000074244	1.28251	0.870247	0.00440258	0.0641226	0.319044	0.870247	0.582824	0.884725
ENSDARG00000076094	-2.29133	-0.402961	0.00442744	0.0642501	-1.47057	-0.402961	0.112453	0.444206
ENSDARG00000041391	0.735041	4.19366	0.00447257	0.0647462	0.105534	4.19366	0.72541	0.95525
ENSDARG00000019924	0.847397	3.16972	0.00447861	0.064755	0.266315	3.16972	0.427888	0.787163
ENSDARG00000019128	2.49173	-0.124976	0.00452663	0.065212	-0.0801656	-0.124976	1	1
ENSDARG00000008947	-0.713992	4.13263	0.00456619	0.0656232	-0.26687	4.13263	0.328113	0.710407
ENSDARG00000068288	5.53846	-1.22673	0.0045742	0.065659	0.105029	-1.22673	1	1
ENSDARG00000054323	-1.68753	1.78884	0.00458688	0.0657234	-0.883892	1.78884	0.148714	0.50816
ENSDARG00000056885	-1.32144	1.5033	0.00463402	0.0662782	0.433698	1.5033	0.382904	0.754784
ENSDARG00000070109	3.35805	-0.6862	0.00464655	0.0662982	1.36718	-0.6862	0.0607876	0.325056
ENSDARG00000054609	1.44548	0.877614	0.004654	0.0663251	0.254778	0.877614	0.569293	0.878114
ENSDARG00000040027	1.88286	0.264355	0.00466169	0.0663436	1.06071	0.264355	0.0923755	0.398177
ENSDARG00000034434	-0.910582	2.52828	0.00466644	0.0663436	-0.293538	2.52828	0.484682	0.823517
ENSDARG00000020871	-1.32624	0.557721	0.00467503	0.0663607	-0.187093	0.557721	0.702022	0.944912
ENSDARG00000038429	-1.68729	1.66015	0.00467878	0.0663607	-0.846859	1.66015	0.156646	0.521652
ENSDARG00000078363	4.98097	-1.08229	0.0047118	0.0666898	-0.220013	-1.08229	1	1
ENSDARG00000071403	0.766942	5.48858	0.00471318	0.0666898	0.293879	5.48858	0.290962	0.675131
ENSDARG00000095807	2.62655	0.361763	0.00474995	0.0670781	0.680728	0.361763	0.506059	0.838785
ENSDARG00000078388	1.2462	1.58667	0.00475188	0.0670781	0.332462	1.58667	0.535217	0.857272
ENSDARG00000056740	2.68923	-1.37242	0.00481069	0.0676677	3.56161	-1.37242	0.268814	0.650946
ENSDARG00000084772	-2.19111	-0.0148345	0.00485118	0.0681568	-1.13098	-0.0148345	0.17367	0.542157
ENSDARG00000021573	-1.88991	0.0753231	0.00487519	0.0684134	-1.03161	0.0753231	0.152878	0.515443
ENSDARG00000061040	-1.66083	0.356091	0.00489551	0.0684858	-0.922676	0.356091	0.170985	0.539786
ENSDARG00000070426	-1.15803	5.43617	0.00489615	0.0684858	0.0766551	5.43617	0.84004	0.996029
ENSDARG00000100129	-0.74261	3.83288	0.00489759	0.0684858	-0.43373	3.83288	0.129707	0.475927
ENSDARG00000056964	0.839475	3.11987	0.00494091	0.0687987	0.194159	3.11987	0.515471	0.844013
ENSDARG00000061335	0.836436	2.55759	0.00494198	0.0687987	0.279627	2.55759	0.375416	0.748533
ENSDARG00000078077	2.302	0.166698	0.00494306	0.0687987	-0.277419	0.166698	0.668225	0.931225
ENSDARG00000098860	-2.34055	-0.80676	0.00499657	0.0693812	-0.813775	-0.80676	0.502917	0.835887
ENSDARG00000092881	-1.30975	2.06105	0.00501585	0.069487	-0.87554	2.06105	0.07791	0.368355
ENSDARG00000039225	-0.823154	2.7464	0.00504889	0.0698634	-0.241596	2.7464	0.472502	0.81574
ENSDARG00000031971	2.91238	-0.588356	0.00506885	0.0700583	0.834761	-0.588356	0.434704	0.791906
ENSDARG00000071233	0.947051	1.71815	0.00510582	0.070406	-0.471301	1.71815	0.173255	0.542153
ENSDARG00000100426	-1.48486	2.41021	0.00513588	0.0707386	-0.987596	2.41021	0.064356	0.334224
ENSDARG00000052368	-2.22297	-0.464216	0.00514691	0.0707822	-0.268749	-0.464216	0.903857	1
ENSDARG00000038456	-0.784485	2.69381	0.00515493	0.0707822	-0.265278	2.69381	0.376083	0.748533
ENSDARG00000030913	-0.852544	3.52506	0.00515687	0.0707822	-0.405822	3.52506	0.215397	0.591845
ENSDARG00000038095	1.75304	0.0892097	0.00522345	0.0716136	-0.934962	0.0892097	0.167008	0.535269
ENSDARG00000100613	-3.00817	-0.648115	0.0052482	0.0718553	-0.820688	-0.648115	0.384545	0.756175
ENSDARG00000062646	-1.15878	1.4943	0.00525315	0.0718553	-0.41872	1.4943	0.471202	0.815146
ENSDARG00000074258	-1.74635	0.19301	0.00528076	0.0721498	-1.20384	0.19301	0.0871841	0.386569
ENSDARG00000005560	0.820868	2.29848	0.00528679	0.0721498	0.541378	2.29848	0.0945183	0.403472
ENSDARG00000098102	6.16907	-1.09823	0.00529401	0.0721657	-0.389666	-1.09823	0.782878	0.976936
ENSDARG00000003512	-0.760152	4.57215	0.00531314	0.0723437	-0.00430412	4.57215	0.971148	1
ENSDARG00000077353	-0.986647	3.14787	0.00533304	0.0725318	-0.530769	3.14787	0.176177	0.543776
ENSDARG00000029168	-1.19771	1.7364	0.00538939	0.0731468	-0.789005	1.7364	0.0869622	0.386254
ENSDARG00000035161	-1.49336	1.31431	0.00539054	0.0731468	-1.00986	1.31431	0.0858057	0.383639
ENSDARG00000096433	1.59044	0.397045	0.00543074	0.0736084	0.758933	0.397045	0.336219	0.717978
ENSDARG00000103184	5.267	-1.41748	0.00548089	0.0740448	0.624183	-1.41748	0.784457	0.977147
ENSDARG00000077400	-1.1947	0.946376	0.00548779	0.0740448	-0.50462	0.946376	0.284878	0.667844
ENSDARG00000057671	-0.90787	5.24543	0.00550649	0.0741292	-0.445594	5.24543	0.178426	0.546852
ENSDARG00000060248	2.01148	-0.104032	0.00552013	0.0742289	-0.941805	-0.104032	0.229343	0.607252
ENSDARG00000043436	1.63233	0.751643	0.00553894	0.0743979	-0.704187	0.751643	0.210606	0.586252
ENSDARG00000022689	2.54165	-0.993981	0.00558137	0.0747569	2.12265	-0.993981	0.313335	0.69699
ENSDARG00000104451	1.36621	0.725463	0.00558676	0.0747569	1.03886	0.725463	0.0702285	0.350231
ENSDARG00000012325	1.96268	-0.492256	0.00559076	0.0747569	0.163828	-0.492256	0.841156	0.996194
ENSDARG00000103068	3.25346	-0.757948	0.00559746	0.0747624	1.28366	-0.757948	0.3425	0.722722
ENSDARG00000013443	0.962545	2.64309	0.00560544	0.0747852	0.337857	2.64309	0.33938	0.721387
ENSDARG00000077582	-1.13388	4.21825	0.00564319	0.0750508	-0.78406	4.21825	0.0584768	0.317111
ENSDARG00000026070	1.28293	1.11167	0.00564425	0.0750508	0.264369	1.11167	0.522553	0.848508
ENSDARG00000042172	1.76306	2.08807	0.00566649	0.0751808	0.152391	2.08807	0.825515	0.991077
ENSDARG00000037030	-0.703004	5.69067	0.0056731	0.0751828	-0.483702	5.69067	0.0617538	0.328453
ENSDARG00000013607	-1.6592	1.18749	0.00571081	0.0755985	-0.636955	1.18749	0.327506	0.71008
ENSDARG00000003495	-0.932511	2.31375	0.00575	0.0758644	-0.169115	2.31375	0.719972	0.952133
ENSDARG00000055589	1.43996	0.495765	0.00576132	0.0758821	1.15209	0.495765	0.0712252	0.352399
ENSDARG00000021633	-0.780513	3.1503	0.00576409	0.0758821	-0.377593	3.1503	0.209691	0.585214
ENSDARG00000100599	1.12844	0.799912	0.00577184	0.0759003	-0.594273	0.799912	0.214641	0.590859
ENSDARG00000058488	-1.46137	1.2443	0.00585783	0.0765005	-0.430794	1.2443	0.460104	0.808746
ENSDARG00000058358	0.771132	6.9763	0.00586376	0.0765005	0.48152	6.9763	0.0838679	0.379472
ENSDARG00000091902	-1.21713	2.19786	0.00587624	0.0765005	-0.26292	2.19786	0.624231	0.907557
ENSDARG00000098304	-0.735261	3.43103	0.00588405	0.0765005	-0.467584	3.43103	0.107869	0.434856
ENSDARG00000044241	1.19246	0.933172	0.00588725	0.0765005	0.13275	0.933172	0.739644	0.959464
ENSDARG00000099453	0.750473	2.60389	0.005904	0.0765364	0.243769	2.60389	0.467236	0.81372
ENSDARG00000069461	1.02847	1.51756	0.00590504	0.0765364	0.152043	1.51756	0.615597	0.902318
ENSDARG00000013430	1.41579	0.476655	0.00591534	0.0765364	0.815348	0.476655	0.14297	0.500089
ENSDARG00000058302	0.897106	2.3604	0.00591657	0.0765364	0.376053	2.3604	0.287492	0.671472
ENSDARG00000027620	1.25651	0.560859	0.00609177	0.0781536	-0.235778	0.560859	0.616929	0.903609
ENSDARG00000100674	1.64598	-0.333708	0.00613969	0.0786541	0.178565	-0.333708	0.884639	1
ENSDARG00000057683	2.27893	0.143207	0.00616735	0.0789235	0.649926	0.143207	0.26223	0.643105
ENSDARG00000070055	1.29153	1.18302	0.006183	0.0790389	0.543279	1.18302	0.250778	0.631396
ENSDARG00000039142	1.14412	2.11131	0.00619089	0.0790549	0.199138	2.11131	0.594024	0.889148
ENSDARG00000074149	-1.22975	1.05635	0.00619956	0.0790809	-0.541889	1.05635	0.402885	0.771824
ENSDARG00000058504	0.788991	2.61211	0.00623331	0.0794264	0.234701	2.61211	0.466686	0.813455
ENSDARG00000016439	-2.70819	-0.14937	0.00630795	0.0802059	-0.653366	-0.14937	0.516241	0.844046
ENSDARG00000069013	0.877322	1.42003	0.00631689	0.080234	0.162092	1.42003	0.689574	0.938677
ENSDARG00000024141	0.840809	2.91349	0.00637662	0.0809064	0.455924	2.91349	0.228543	0.606969
ENSDARG00000068214	-0.735081	6.68706	0.00641131	0.0812599	-0.433584	6.68706	0.108046	0.434856
ENSDARG00000062397	-2.43166	-0.814458	0.0064994	0.0820274	-0.409266	-0.814458	1	1
ENSDARG00000100666	-1.16531	1.94734	0.00653996	0.0823191	-0.734722	1.94734	0.122262	0.460669
ENSDARG00000006397	0.692131	4.36257	0.00654324	0.0823191	0.136414	4.36257	0.621559	0.906507
ENSDARG00000074434	1.70973	-0.0623876	0.00655803	0.0824181	-0.0891251	-0.0623876	1	1
ENSDARG00000034262	-1.30585	0.725384	0.00656559	0.0824262	-0.991496	0.725384	0.0751022	0.362009
ENSDARG00000044001	0.715608	3.28478	0.00657351	0.0824388	0.0826561	3.28478	0.819346	0.988826
ENSDARG00000008454	1.17161	0.803655	0.00658252	0.0824649	0.0521409	0.803655	1	1
ENSDARG00000031845	-2.72599	-0.378814	0.00659525	0.0825377	-0.309313	-0.378814	0.871883	1
ENSDARG00000011537	3.4535	-0.919099	0.00666971	0.0832945	1.64508	-0.919099	0.233154	0.611851
ENSDARG00000097897	-0.942076	1.84143	0.00676459	0.084391	-0.0833718	1.84143	0.924552	1
ENSDARG00000006094	-1.19942	1.89244	0.00677916	0.0844425	-0.763738	1.89244	0.0831608	0.378047
ENSDARG00000099116	1.35936	0.4961	0.00678497	0.0844425	0.47094	0.4961	0.42304	0.784038
ENSDARG00000019743	-1.50509	1.44597	0.00679778	0.0844512	-0.863724	1.44597	0.133211	0.482434
ENSDARG00000037361	0.897644	1.51669	0.00684025	0.0848469	0.724263	1.51669	0.107708	0.4347
ENSDARG00000076297	-1.26804	0.820908	0.00684387	0.0848469	-0.247392	0.820908	0.793093	0.980584
ENSDARG00000067661	-1.76634	-0.138785	0.00690314	0.0854928	0.470996	-0.138785	0.634417	0.913255
ENSDARG00000057940	-0.700826	4.0421	0.00694204	0.0857962	-0.486797	4.0421	0.0743569	0.35991
ENSDARG00000091150	1.72028	0.372911	0.0069555	0.0858734	0.958182	0.372911	0.151311	0.512429
ENSDARG00000081938	-0.831218	5.92473	0.00699831	0.0862514	-0.527213	5.92473	0.0868999	0.386171
ENSDARG00000093120	-1.51163	0.606941	0.00704546	0.0865357	-0.205408	0.606941	0.840271	0.996029
ENSDARG00000035634	1.23331	0.802346	0.00707837	0.0868504	0.265677	0.802346	0.622868	0.907121
ENSDARG00000020086	-1.92236	1.62906	0.00714816	0.0876164	-0.946313	1.62906	0.206563	0.579603
ENSDARG00000102312	-1.51177	2.75405	0.00716483	0.0877305	-0.926244	2.75405	0.107787	0.434856
ENSDARG00000090804	2.69474	-0.705136	0.00724627	0.0886366	-1.43821	-0.705136	0.0576627	0.315134
ENSDARG00000105009	1.01035	1.52095	0.00732795	0.0893604	0.549262	1.52095	0.194673	0.565418
ENSDARG00000037962	0.89187	2.13262	0.00734205	0.0894409	0.440621	2.13262	0.344827	0.724563
ENSDARG00000100870	-2.35265	-0.510496	0.00736992	0.0896861	-1.36297	-0.510496	0.186871	0.557972
ENSDARG00000008808	1.12222	0.693429	0.00737724	0.0896861	-0.069055	0.693429	0.911646	1
ENSDARG00000060841	-0.747609	4.00661	0.00748478	0.0908083	0.154817	4.00661	0.564247	0.874896
ENSDARG00000021113	0.687802	5.00324	0.00753035	0.0912397	0.437923	5.00324	0.0897132	0.392749
ENSDARG00000102528	2.24063	-0.996379	0.00753566	0.0912397	-0.24702	-0.996379	0.81925	0.988826
ENSDARG00000055439	5.35203	-1.48527	0.00755999	0.0914413	3.80028	-1.48527	0.196118	0.56699
ENSDARG00000078659	1.70939	0.558464	0.00759466	0.0917675	0.703784	0.558464	0.285042	0.667844
ENSDARG00000074662	-1.83742	-0.288278	0.00761522	0.0919227	-1.38581	-0.288278	0.192482	0.564106
ENSDARG00000039272	-2.25572	-0.491788	0.00764625	0.0921871	-0.147936	-0.491788	1	1
ENSDARG00000004861	-0.786806	2.01393	0.0076526	0.0921871	-0.504155	2.01393	0.14783	0.507949
ENSDARG00000019396	1.86907	0.0727021	0.00770938	0.0926837	-0.40722	0.0727021	0.474035	0.81657
ENSDARG00000055216	0.897353	2.06046	0.00777515	0.0930114	0.14775	2.06046	0.818099	0.988826
ENSDARG00000102356	-1.01837	2.22708	0.00782025	0.0934508	-0.717383	2.22708	0.0727231	0.356846
ENSDARG00000006283	-0.779678	2.24283	0.00783077	0.0934827	-0.19666	2.24283	0.548777	0.86724
ENSDARG00000103364	-0.680136	7.10023	0.00787219	0.0938831	-0.4471	7.10023	0.0817497	0.375265
ENSDARG00000074487	3.27312	-0.942608	0.00790553	0.0939985	2.16602	-0.942608	0.084177	0.380313
ENSDARG00000052438	0.847592	3.14865	0.00791575	0.0940261	0.580545	3.14865	0.0688165	0.346087
ENSDARG00000029480	-1.19834	2.00565	0.00796445	0.0945104	-0.882772	2.00565	0.0581698	0.316199
ENSDARG00000103699	1.28567	1.31569	0.00798352	0.0946425	0.444267	1.31569	0.344818	0.724563
ENSDARG00000059035	0.774658	2.52298	0.00800991	0.0948609	0.43486	2.52298	0.192679	0.564106
ENSDARG00000100402	-2.05757	0.056983	0.0081299	0.0959006	-0.109657	0.056983	1	1
ENSDARG00000099093	-1.44197	0.910872	0.0081825	0.0964256	-0.820217	0.910872	0.158373	0.524273
ENSDARG00000068787	3.36161	-0.955196	0.0082226	0.0967068	3.70348	-0.955196	0.303721	0.686072
ENSDARG00000104949	-1.75597	-0.128798	0.00830771	0.0974532	-0.149085	-0.128798	1	1
ENSDARG00000007034	0.785917	3.06068	0.0083175	0.0974532	0.254507	3.06068	0.396668	0.766446
ENSDARG00000073911	-1.51087	0.759917	0.00831878	0.0974532	-0.166638	0.759917	0.950666	1
ENSDARG00000077383	0.761532	3.08413	0.00836582	0.097812	0.214223	3.08413	0.523433	0.848754
ENSDARG00000020284	1.50956	-0.109397	0.00842892	0.0983566	0.301588	-0.109397	0.587984	0.887149
ENSDARG00000052419	-0.79929	3.67838	0.00847974	0.0988528	0.12155	3.67838	0.659441	0.927038
ENSDARG00000019442	-1.93808	-0.374555	0.00851733	0.099194	-1.45195	-0.374555	0.110124	0.439207
ENSDARG00000038985	-1.74237	0.183085	0.00853766	0.0992917	-0.268476	0.183085	0.832571	0.993672
ENSDARG00000096818	2.97039	-0.420642	0.00855059	0.0992917	1.02694	-0.420642	0.195421	0.566484
ENSDARG00000063457	-0.780591	2.00886	0.00860624	0.0995483	0.166224	2.00886	0.694508	0.941125
ENSDARG00000101239	-0.836047	2.46639	0.00863408	0.0997735	-0.322609	2.46639	0.32217	0.705238
ENSDARG00000016393	0.686329	4.37626	0.00868424	0.100148	0.3155	4.37626	0.250025	0.631017
ENSDARG00000074548	-0.935001	1.58375	0.00869168	0.100148	0.722667	1.58375	0.0913316	0.395826
ENSDARG00000031317	0.836921	4.51702	0.00878494	0.100832	0.123275	4.51702	0.729498	0.956342
ENSDARG00000070688	1.15	0.524395	0.00881676	0.101	0.547282	0.524395	0.295756	0.677946
ENSDARG00000100056	-1.4247	1.1966	0.00882503	0.101	0.407471	1.1966	0.36501	0.741977
ENSDARG00000018022	1.09802	0.427978	0.00887458	0.101384	0.629459	0.427978	0.250395	0.631366
ENSDARG00000091481	0.724805	2.85122	0.00888635	0.101384	0.613246	2.85122	0.0549145	0.307304
ENSDARG00000036164	0.926661	1.79766	0.00889246	0.101384	0.551833	1.79766	0.133018	0.482427
ENSDARG00000012694	5.65911	-1.28016	0.0089406	0.101756	0.44871	-1.28016	1	1
ENSDARG00000097877	-1.19311	1.22406	0.00896043	0.101756	-0.481637	1.22406	0.468973	0.814492
ENSDARG00000044332	-0.894568	1.62308	0.00896794	0.101756	0.592949	1.62308	0.0896611	0.392749
ENSDARG00000041747	-1.85431	-0.523848	0.00899059	0.101894	-1.632	-0.523848	0.0564076	0.311371
ENSDARG00000104976	2.56815	-0.559002	0.00899722	0.101894	-0.927489	-0.559002	0.386076	0.756657
ENSDARG00000015853	0.810371	1.75398	0.00900625	0.1019	0.10696	1.75398	0.80879	0.984753
ENSDARG00000101320	-1.76529	-0.178803	0.00911039	0.102909	-0.182541	-0.178803	0.820831	0.989354
ENSDARG00000007129	-1.95474	0.0872078	0.00912979	0.102909	-1.51835	0.0872078	0.052744	0.301242
ENSDARG00000010591	-1.61605	0.587731	0.00915751	0.102909	-0.297787	0.587731	0.762935	0.969248
ENSDARG00000076292	-1.41618	2.56008	0.00916742	0.102909	-0.12523	2.56008	0.853457	0.99951
ENSDARG00000102798	1.85554	-0.0937476	0.00916833	0.102909	0.575369	-0.0937476	0.326599	0.709597
ENSDARG00000073841	-0.761891	3.2193	0.0091818	0.102909	-0.481462	3.2193	0.119226	0.455619
ENSDARG00000017681	-0.989285	2.18765	0.00919842	0.102998	-0.0172537	2.18765	1	1
ENSDARG00000104668	1.04469	0.97536	0.0092353	0.103151	0.798437	0.97536	0.181592	0.551487
ENSDARG00000021582	1.0828	0.980195	0.00923807	0.103151	0.0156521	0.980195	1	1
ENSDARG00000098857	-1.82755	1.10927	0.00924738	0.103159	-1.34121	1.10927	0.0530803	0.302294
ENSDARG00000018060	-0.914966	2.29729	0.00930799	0.103737	-0.737874	2.29729	0.0549006	0.307304
ENSDARG00000060580	-0.918093	1.40866	0.00934637	0.103972	-0.776773	1.40866	0.0832062	0.378063
ENSDARG00000059902	0.938675	1.33137	0.00935878	0.103972	-0.631683	1.33137	0.0917038	0.396566
ENSDARG00000036257	0.81225	2.28135	0.00936807	0.103972	-0.17743	2.28135	0.576057	0.880656
ENSDARG00000100346	3.05072	-0.608639	0.00943205	0.104355	1.26448	-0.608639	0.121716	0.459191
ENSDARG00000004588	1.09823	1.90954	0.00943346	0.104355	0.0637471	1.90954	0.973686	1
ENSDARG00000036863	1.13049	1.39408	0.0094631	0.1045	0.22546	1.39408	0.61147	0.899723
ENSDARG00000104732	-1.5118	0.757936	0.00947925	0.1045	-0.957377	0.757936	0.11979	0.456696
ENSDARG00000030364	-1.11453	2.51152	0.00948473	0.1045	-0.739384	2.51152	0.0954172	0.406
ENSDARG00000074488	-2.5063	-0.113725	0.00951243	0.1045	-1.51028	-0.113725	0.0932648	0.400815
ENSDARG00000101979	-1.38913	0.0684764	0.00951676	0.1045	-1.23215	0.0684764	0.0623138	0.329519
ENSDARG00000059809	-1.03576	1.62727	0.00955171	0.104787	0.719777	1.62727	0.0575334	0.315006
ENSDARG00000029768	-0.910346	1.52438	0.00958102	0.104979	-0.586886	1.52438	0.171224	0.539786
ENSDARG00000018494	-1.22637	0.403601	0.00959977	0.104979	-0.387386	0.403601	0.551295	0.867663
ENSDARG00000002970	-0.776686	2.23688	0.0096027	0.104979	0.0828862	2.23688	0.901426	1
ENSDARG00000059936	-2.81144	-0.743987	0.00960439	0.104979	0.250005	-0.743987	0.908931	1
ENSDARG00000100041	2.08456	-0.839057	0.00964218	0.105199	-0.267253	-0.839057	1	1
ENSDARG00000052104	1.7233	-0.212975	0.00968581	0.105514	0.714373	-0.212975	0.203663	0.575729
ENSDARG00000035679	0.835562	1.76658	0.00968877	0.105514	0.16943	1.76658	0.798036	0.982617
ENSDARG00000070721	-0.848038	2.41303	0.00977266	0.10633	-0.0770415	2.41303	1	1
ENSDARG00000079009	-0.696813	2.19249	0.00983197	0.106878	0.0279744	2.19249	0.924748	1
ENSDARG00000077440	-1.75427	1.25178	0.00985774	0.10706	-1.13073	1.25178	0.113925	0.445743
ENSDARG00000095675	-0.694696	5.14131	0.00990087	0.107431	-0.21698	5.14131	0.43534	0.792459
ENSDARG00000036848	-0.89013	4.54644	0.00993721	0.10769	-0.022082	4.54644	0.974583	1
ENSDARG00000019188	0.707943	2.48633	0.00994286	0.10769	0.198513	2.48633	0.563835	0.874532
ENSDARG00000002006	-1.84844	-0.110882	0.00997679	0.10796	-0.929762	-0.110882	0.182511	0.55301
ENSDARG00000038010	1.08923	1.02534	0.00999624	0.108027	0.215462	1.02534	0.767649	0.97058
ENSDARG00000098253	-2.54238	-0.829985	0.0100012	0.108027	-1.47536	-0.829985	0.210119	0.585267
ENSDARG00000008735	0.912797	1.62158	0.0100112	0.108038	0.386902	1.62158	0.464023	0.81085
ENSDARG00000077138	1.04412	0.938444	0.0100286	0.108128	0.738175	0.938444	0.109289	0.437378
ENSDARG00000063626	-0.693301	4.47484	0.0100796	0.108579	0.173652	4.47484	0.515765	0.844045
ENSDARG00000013705	-2.19621	-0.39115	0.0101046	0.10875	-1.08548	-0.39115	0.189108	0.560456
ENSDARG00000053804	-1.94616	0.0161477	0.0102146	0.109735	-1.21386	0.0161477	0.120997	0.458467
ENSDARG00000003573	0.982049	1.58334	0.0102425	0.109936	0.243364	1.58334	0.677378	0.934452
ENSDARG00000011459	0.978066	3.88759	0.0102848	0.110107	0.576786	3.88759	0.140035	0.494334
ENSDARG00000035890	1.93912	0.27725	0.0102854	0.110107	0.0655227	0.27725	1	1
ENSDARG00000005134	0.809903	2.14778	0.0102861	0.110107	0.703811	2.14778	0.0536299	0.303537
ENSDARG00000074819	-0.921616	1.74217	0.010402	0.111148	0.0680051	1.74217	0.74733	0.961801
ENSDARG00000018968	0.787022	2.4594	0.0104151	0.111188	0.00514516	2.4594	1	1
ENSDARG00000060783	-1.67334	0.692741	0.0104866	0.111789	-0.458903	0.692741	0.538609	0.860071
ENSDARG00000059587	-1.44812	2.10437	0.0104939	0.111789	-0.158153	2.10437	0.839857	0.996023
ENSDARG00000091776	-4.48702	6.45008	0.0105323	0.111789	0.244638	6.45008	0.873361	1
ENSDARG00000032317	-1.47292	-0.0236431	0.0105371	0.111789	0.7356	-0.0236431	0.270847	0.652817
ENSDARG00000007720	0.730781	3.494	0.0106366	0.112744	-0.0323953	3.494	0.867774	1
ENSDARG00000004830	0.797861	2.41943	0.0106865	0.113173	-0.32172	2.41943	0.31901	0.70227
ENSDARG00000035770	1.95508	-0.623758	0.0107543	0.113789	1.0336	-0.623758	0.35436	0.733215
ENSDARG00000095801	3.39653	-1.35674	0.0107737	0.113858	4.2304	-1.35674	0.102308	0.423853
ENSDARG00000102902	-1.7283	0.252805	0.0108901	0.11492	-0.792458	0.252805	0.261317	0.641986
ENSDARG00000060977	-0.865258	2.28753	0.0110708	0.116263	0.185005	2.28753	0.650206	0.922587
ENSDARG00000100000	-2.32308	-0.461624	0.0110733	0.116263	-1.50349	-0.461624	0.102799	0.424657
ENSDARG00000018000	-1.79126	-0.0575755	0.0110823	0.116263	0.204659	-0.0575755	0.720197	0.952133
ENSDARG00000069375	-2.29608	0.0639229	0.0110925	0.116263	-1.02489	0.0639229	0.129206	0.474524
ENSDARG00000101258	-2.46636	-0.49533	0.0110971	0.116263	0.480044	-0.49533	0.694894	0.941254
ENSDARG00000022101	-1.27678	4.71876	0.0111012	0.116263	-0.704015	4.71876	0.15904	0.525166
ENSDARG00000029331	-1.81832	-0.364377	0.0111495	0.116522	-1.10243	-0.364377	0.165055	0.533328
ENSDARG00000036282	1.21308	1.47688	0.0111663	0.116596	0.320842	1.47688	0.471549	0.815153
ENSDARG00000056913	1.45488	1.90887	0.0112078	0.116926	0.710366	1.90887	0.219187	0.595767
ENSDARG00000095273	0.92752	2.04935	0.0112517	0.117282	0.0654238	2.04935	0.909104	1
ENSDARG00000010279	0.710055	2.04334	0.0113049	0.117733	0.61656	2.04334	0.0736287	0.3579
ENSDARG00000041041	2.10566	0.717194	0.0113522	0.118052	1.01513	0.717194	0.12079	0.458364
ENSDARG00000077492	-0.868144	2.1623	0.0113553	0.118052	-0.535806	2.1623	0.17523	0.54348
ENSDARG00000069654	-1.77117	0.365507	0.0113829	0.118235	-1.18141	0.365507	0.0999346	0.417323
ENSDARG00000100114	0.976587	1.3526	0.0114311	0.118426	-0.64552	1.3526	0.118519	0.454688
ENSDARG00000068621	-1.04094	3.11456	0.011493	0.118791	0.00261527	3.11456	0.974714	1
ENSDARG00000058557	3.06668	-1.31756	0.0115081	0.118791	1.41387	-1.31756	1	1
ENSDARG00000094696	-2.39304	-0.453857	0.0115784	0.119226	-1.23956	-0.453857	0.126447	0.469312
ENSDARG00000062790	-0.706368	2.81511	0.0116366	0.119516	-0.153124	2.81511	0.5936	0.889114
ENSDARG00000016611	-1.14485	1.37517	0.0117078	0.119834	-0.0623941	1.37517	0.823871	0.990522
ENSDARG00000054172	0.772823	2.04761	0.0118705	0.121291	0.106936	2.04761	0.761383	0.968516
ENSDARG00000061862	-0.764845	4.8287	0.0118872	0.121358	-0.591698	4.8287	0.0573995	0.314601
ENSDARG00000079219	-1.40821	0.858273	0.0118986	0.12137	-1.07973	0.858273	0.0718917	0.354226
ENSDARG00000025220	-1.99202	0.276959	0.0119094	0.121376	-0.667223	0.276959	0.43635	0.793207
ENSDARG00000071555	1.32311	0.194467	0.0119475	0.12166	-0.166772	0.194467	0.705746	0.946024
ENSDARG00000067796	-1.89155	0.166369	0.0120003	0.121989	-1.38959	0.166369	0.0525091	0.300548
ENSDARG00000104300	-1.64418	-0.242762	0.0120451	0.122236	-1.2192	-0.242762	0.0986167	0.413715
ENSDARG00000010132	-0.917852	2.73593	0.0120624	0.122283	-0.469558	2.73593	0.234109	0.612915
ENSDARG00000035329	0.689362	3.48531	0.0120702	0.122283	0.291804	3.48531	0.348751	0.72904
ENSDARG00000011510	0.95077	1.41188	0.0120808	0.122286	0.37759	1.41188	0.310332	0.692896
ENSDARG00000060312	1.25359	0.658255	0.0121179	0.122314	-0.0447186	0.658255	0.934483	1
ENSDARG00000087402	0.874095	1.86448	0.0121244	0.122314	0.759679	1.86448	0.062249	0.329469
ENSDARG00000017004	-1.881	-0.120688	0.0122638	0.123509	-0.489626	-0.120688	0.577951	0.881766
ENSDARG00000035519	1.19084	1.85682	0.0123147	0.123916	0.191397	1.85682	0.638276	0.915332
ENSDARG00000079317	-0.702984	4.43085	0.0124212	0.124463	-0.407139	4.43085	0.166546	0.534177
ENSDARG00000057583	-1.18853	2.36862	0.0124668	0.124815	-0.405792	2.36862	0.433755	0.790903
ENSDARG00000062269	1.46839	0.655837	0.0125019	0.125061	0.493131	0.655837	0.491131	0.828572
ENSDARG00000002249	-0.721682	2.22992	0.0125346	0.125283	0.216893	2.22992	0.443695	0.799363
ENSDARG00000001857	-1.17301	1.69394	0.0125722	0.125554	-0.66576	1.69394	0.18855	0.559691
ENSDARG00000005251	1.21927	0.528523	0.0126027	0.125753	-0.21267	0.528523	0.759827	0.968018
ENSDARG00000071139	2.00167	-0.774168	0.0126587	0.12589	2.14813	-0.774168	0.10203	0.423105
ENSDARG00000098825	-0.741287	2.18552	0.0126732	0.125929	0.556773	2.18552	0.137989	0.490306
ENSDARG00000020872	-1.69385	0.535764	0.0126945	0.126035	-0.852105	0.535764	0.201469	0.572591
ENSDARG00000017397	-0.773795	2.28273	0.0127149	0.126132	-0.287416	2.28273	0.482663	0.821903
ENSDARG00000087950	-0.714947	2.45736	0.0127364	0.12624	-0.202972	2.45736	0.535102	0.857228
ENSDARG00000069314	-0.828953	3.78251	0.012773	0.126393	-0.0266551	3.78251	0.89618	1
ENSDARG00000057255	0.822017	2.28222	0.0129487	0.127955	0.245362	2.28222	0.531198	0.855922
ENSDARG00000099256	-1.39136	1.80337	0.0130463	0.128776	-0.37657	1.80337	0.572643	0.879391
ENSDARG00000059908	-0.744612	2.81365	0.0131026	0.129226	0.0122498	2.81365	1	1
ENSDARG00000043094	-1.00835	1.34771	0.0131565	0.12961	-0.707355	1.34771	0.0892146	0.391637
ENSDARG00000098932	-1.71479	0.98279	0.0131714	0.12961	-0.632872	0.98279	0.381399	0.753618
ENSDARG00000018569	0.693491	2.90839	0.0132035	0.129704	-0.0533822	2.90839	0.902751	1
ENSDARG00000011770	1.15079	0.798944	0.0132166	0.129704	-0.280202	0.798944	0.598892	0.892569
ENSDARG00000028625	-0.870581	3.06118	0.0132274	0.129704	-0.416868	3.06118	0.269948	0.651836
ENSDARG00000021405	-0.653681	4.6208	0.0132529	0.129741	-0.0747521	4.6208	0.808998	0.984789
ENSDARG00000059507	-3.02796	-0.610365	0.0132645	0.129748	-1.80871	-0.610365	0.0557022	0.30993
ENSDARG00000058598	-1.34989	0.0942772	0.0133035	0.129948	0.182921	0.0942772	0.828713	0.992341
ENSDARG00000018840	-0.751524	4.05942	0.0133194	0.129965	-0.240634	4.05942	0.462409	0.809763
ENSDARG00000101707	3.28183	-1.0489	0.0133707	0.130359	1.75864	-1.0489	0.373972	0.747241
ENSDARG00000003308	0.647125	2.80312	0.0134902	0.131309	0.158069	2.80312	0.6613	0.928001
ENSDARG00000098294	1.59101	0.432879	0.0135135	0.131428	1.07734	0.432879	0.158083	0.523995
ENSDARG00000021864	0.756984	9.71919	0.0135281	0.131463	0.10145	9.71919	0.740596	0.959585
ENSDARG00000021611	-1.27972	1.11248	0.0136121	0.132073	-0.473563	1.11248	0.420663	0.782479
ENSDARG00000018257	-1.79112	0.832654	0.0136165	0.132073	-0.702415	0.832654	0.343582	0.723812
ENSDARG00000032653	-2.24471	-0.365156	0.0136294	0.132073	0.125851	-0.365156	0.824551	0.990709
ENSDARG00000036645	1.35017	0.604573	0.0136448	0.132073	-0.78061	0.604573	0.1212	0.458573
ENSDARG00000027140	-1.68164	-0.0395221	0.0136463	0.132073	-0.431145	-0.0395221	0.497782	0.833101
ENSDARG00000062248	-1.18526	2.61092	0.0136855	0.132131	-0.576384	2.61092	0.267179	0.649229
ENSDARG00000103207	1.13162	0.396139	0.0137246	0.132401	0.661377	0.396139	0.277157	0.659833
ENSDARG00000058206	3.18856	-0.924183	0.0137844	0.132763	0.299539	-0.924183	0.845541	0.996923
ENSDARG00000097236	-0.638931	3.08062	0.0137964	0.132771	0.216159	3.08062	0.509488	0.840157
ENSDARG00000074345	-0.775675	1.68045	0.0138615	0.133139	-0.598117	1.68045	0.107139	0.43299
ENSDARG00000018980	1.26802	0.38463	0.0138777	0.133139	0.729791	0.38463	0.235414	0.614641
ENSDARG00000102599	0.649505	3.47759	0.0138787	0.133139	0.328042	3.47759	0.26103	0.641986
ENSDARG00000079059	-2.11652	-0.158115	0.0138794	0.133139	-1.62157	-0.158115	0.0817747	0.375265
ENSDARG00000063075	-1.36392	0.882291	0.0139123	0.13324	-0.0337225	0.882291	0.956942	1
ENSDARG00000082979	-0.982812	1.11426	0.0139751	0.133425	-0.490398	1.11426	0.355898	0.73499
ENSDARG00000040527	0.756346	1.49297	0.0139763	0.133425	-0.297749	1.49297	0.373975	0.747241
ENSDARG00000059472	-1.35474	1.4538	0.0140351	0.133878	-0.561507	1.4538	0.355707	0.73499
ENSDARG00000039652	2.08335	-0.794835	0.0140524	0.133936	1.09677	-0.794835	0.137264	0.489922
ENSDARG00000100366	1.45549	-0.348476	0.0141495	0.134646	1.38626	-0.348476	0.274107	0.657482
ENSDARG00000078234	-2.55841	-0.940489	0.014177	0.134801	-1.26398	-0.940489	0.224129	0.602402
ENSDARG00000045843	1.55521	0.511463	0.0142914	0.135671	0.567914	0.511463	0.283227	0.666819
ENSDARG00000078492	1.59744	-0.47198	0.0143139	0.135726	1.3575	-0.47198	0.235805	0.614971
ENSDARG00000070228	-1.86295	-0.115401	0.0143199	0.135726	-1.40546	-0.115401	0.0734571	0.357741
ENSDARG00000034187	1.40708	0.108225	0.0143789	0.136027	0.522028	0.108225	0.303491	0.686072
ENSDARG00000031108	-1.36961	1.02424	0.014394	0.136027	0.470985	1.02424	0.333279	0.716471
ENSDARG00000093000	-1.8501	-0.4343	0.0143974	0.136027	-1.44494	-0.4343	0.127169	0.470817
ENSDARG00000076312	-0.885777	3.06502	0.0144283	0.13618	-0.319159	3.06502	0.422524	0.78386
ENSDARG00000057676	0.714727	2.20402	0.0144364	0.13618	0.0988089	2.20402	0.820689	0.989354
ENSDARG00000058270	-1.94797	-0.123409	0.0144743	0.136263	-0.994813	-0.123409	0.171614	0.540331
ENSDARG00000018283	1.34968	1.24911	0.0144924	0.136263	0.39642	1.24911	0.41962	0.782005
ENSDARG00000021439	-0.710902	4.60417	0.014521	0.136263	0.198656	4.60417	0.503464	0.836414
ENSDARG00000098312	-1.58269	0.586329	0.0145327	0.136263	-0.234387	0.586329	0.816065	0.988485
ENSDARG00000083519	-1.35022	0.524041	0.0145464	0.136263	-1.05471	0.524041	0.0744349	0.35991
ENSDARG00000024219	-1.34006	1.21644	0.0145481	0.136263	-0.60929	1.21644	0.28679	0.670622
ENSDARG00000019062	1.32945	1.20094	0.01459	0.136548	0.575148	1.20094	0.216779	0.593181
ENSDARG00000089917	-0.722211	3.14006	0.0146826	0.137092	0.248872	3.14006	0.409368	0.775206
ENSDARG00000102887	0.753458	1.74518	0.0147478	0.137485	0.0588333	1.74518	0.950049	1
ENSDARG00000013422	-0.685116	8.11858	0.0147907	0.137777	-0.294154	8.11858	0.294969	0.677211
ENSDARG00000037833	-2.11983	-0.266333	0.0148398	0.138126	-0.356111	-0.266333	0.740106	0.959464
ENSDARG00000067517	-1.77211	-0.272188	0.0148549	0.138159	0.328424	-0.272188	0.904656	1
ENSDARG00000005993	3.10903	-0.318167	0.014891	0.138387	1.3875	-0.318167	0.0744183	0.35991
ENSDARG00000059093	-1.301	1.35655	0.0149235	0.138475	-0.493046	1.35655	0.34982	0.729675
ENSDARG00000008184	-0.654096	3.21204	0.0149238	0.138475	-0.104095	3.21204	0.686208	0.936981
ENSDARG00000055381	0.733368	2.63569	0.0149566	0.138671	0.0770558	2.63569	0.859436	1
ENSDARG00000052482	-0.819417	2.19132	0.0149757	0.138741	0.532844	2.19132	0.127303	0.470989
ENSDARG00000020057	-1.62946	1.84277	0.0149989	0.138848	-1.00224	1.84277	0.142127	0.498392
ENSDARG00000015343	0.814654	1.38362	0.0150382	0.13898	0.215901	1.38362	0.558103	0.871543
ENSDARG00000032601	-1.109	0.92016	0.0150482	0.13898	-0.881938	0.92016	0.154389	0.518409
ENSDARG00000018096	-2.25384	-0.207662	0.0150632	0.139011	-1.65584	-0.207662	0.076654	0.365741
ENSDARG00000054087	-0.921949	5.08017	0.0151621	0.139815	-0.0552371	5.08017	0.904317	1
ENSDARG00000077536	-0.769013	2.38074	0.0152723	0.140505	-0.46201	2.38074	0.189217	0.5605
ENSDARG00000033201	0.685838	5.47116	0.0153229	0.140862	0.328694	5.47116	0.258923	0.641227
ENSDARG00000075752	-0.770209	2.39845	0.0153357	0.140871	0.153155	2.39845	0.651842	0.923429
ENSDARG00000059323	0.721323	2.9108	0.0153659	0.14104	0.0802428	2.9108	0.758348	0.967444
ENSDARG00000008322	-1.94035	-0.0440251	0.0154093	0.141329	0.20293	-0.0440251	0.760289	0.968069
ENSDARG00000103787	-1.05204	1.45044	0.0154292	0.141403	-0.146682	1.45044	0.875245	1
ENSDARG00000099730	0.617526	6.38364	0.0154812	0.14177	-0.174391	6.38364	0.490171	0.82812
ENSDARG00000069262	-1.54616	-0.263502	0.0156193	0.142925	-1.11963	-0.263502	0.176823	0.544375
ENSDARG00000074311	-1.30467	1.99497	0.0157048	0.143597	-1.00057	1.99497	0.0789297	0.370544
ENSDARG00000036864	-2.00904	-0.169459	0.0158352	0.144568	-1.44004	-0.169459	0.0808872	0.374113
ENSDARG00000042984	1.71151	-0.904052	0.0158757	0.144826	0.695679	-0.904052	0.472678	0.81574
ENSDARG00000100611	0.778108	1.73952	0.0159561	0.145059	0.171224	1.73952	0.675305	0.933096
ENSDARG00000059370	-2.3641	-1.0423	0.0159746	0.145059	-0.298893	-1.0423	0.846043	0.996923
ENSDARG00000087238	2.28535	-0.463099	0.0159765	0.145059	0.207801	-0.463099	0.921762	1
ENSDARG00000092870	0.695004	4.28359	0.0159865	0.145059	-0.0135754	4.28359	0.927131	1
ENSDARG00000060521	-1.31458	0.404407	0.0160063	0.145059	-0.621654	0.404407	0.347396	0.727751
ENSDARG00000010794	-0.623239	3.86241	0.0160124	0.145059	-0.136027	3.86241	0.637378	0.914685
ENSDARG00000045064	-0.666777	5.97226	0.0160229	0.145059	-0.324907	5.97226	0.24997	0.631017
ENSDARG00000074201	0.809711	5.10547	0.0160599	0.145283	0.583575	5.10547	0.0788904	0.370544
ENSDARG00000078929	0.712291	2.11979	0.0160919	0.145462	0.633303	2.11979	0.0701277	0.350022
ENSDARG00000012468	1.21656	0.36256	0.0161341	0.145622	-0.643457	0.36256	0.279967	0.66292
ENSDARG00000008239	2.46097	-0.827696	0.0161712	0.145847	0.41819	-0.827696	0.710415	0.947041
ENSDARG00000038683	5.61065	-1.62764	0.0162267	0.146181	0	-1.62764	1	1
ENSDARG00000036942	1.12276	0.515176	0.0162328	0.146181	1.00184	0.515176	0.105689	0.429948
ENSDARG00000081270	-1.38602	8.02938	0.0162584	0.146301	-1.072	8.02938	0.0612642	0.32687
ENSDARG00000058679	-1.80399	-0.307353	0.0163229	0.146771	-0.57747	-0.307353	0.581789	0.883994
ENSDARG00000079808	0.809002	1.9804	0.016417	0.147506	0.430488	1.9804	0.183859	0.554415
ENSDARG00000013078	0.57028	5.33613	0.0164428	0.147514	0.400156	5.33613	0.0982563	0.412774
ENSDARG00000102765	-0.958283	1.33887	0.0164661	0.147613	-0.309603	1.33887	0.512046	0.841915
ENSDARG00000087196	-1.75378	-0.281238	0.0164976	0.147691	0.673913	-0.281238	0.297851	0.679677
ENSDARG00000039563	1.18921	1.16511	0.0164996	0.147691	0.561267	1.16511	0.174712	0.543428
ENSDARG00000070809	-1.8978	-0.334298	0.0165136	0.147705	0.215255	-0.334298	0.841056	0.996194
ENSDARG00000101869	-1.51249	0.696485	0.0166227	0.148458	-1.09178	0.696485	0.0969872	0.409899
ENSDARG00000103606	-1.43765	0.182523	0.0166487	0.148579	-0.21825	0.182523	0.807513	0.984272
ENSDARG00000091411	1.79335	-0.114097	0.0167584	0.149312	0.151351	-0.114097	1	1
ENSDARG00000059811	-0.946825	1.19823	0.0167684	0.149312	-0.203827	1.19823	0.604212	0.895569
ENSDARG00000100222	-1.28693	3.30057	0.0168109	0.149467	-0.217109	3.30057	0.708596	0.946736
ENSDARG00000061579	0.570373	4.83381	0.0168719	0.149897	0.235435	4.83381	0.335767	0.717941
ENSDARG00000100510	0.84743	2.5339	0.0169044	0.149965	-0.0224167	2.5339	0.951473	1
ENSDARG00000062263	-1.3009	0.391011	0.0169047	0.149965	-0.66009	0.391011	0.2548	0.635747
ENSDARG00000015955	3.45411	-1.32941	0.017022	0.150781	4.35144	-1.32941	0.0801825	0.373162
ENSDARG00000087897	0.634189	2.96356	0.0170674	0.151051	0.0575249	2.96356	0.890284	1
ENSDARG00000087624	-0.645478	3.97163	0.0170778	0.151051	-0.0340414	3.97163	0.948294	1
ENSDARG00000037960	2.34591	-0.499964	0.0171292	0.151316	0.93504	-0.499964	0.264213	0.644993
ENSDARG00000102436	-1.29972	0.976385	0.0171475	0.151316	-0.35192	0.976385	0.661148	0.928001
ENSDARG00000024537	-0.80178	1.51287	0.0171587	0.151316	-0.550643	1.51287	0.228805	0.607112
ENSDARG00000061351	0.897179	2.36233	0.017184	0.151316	0.506744	2.36233	0.194935	0.565621
ENSDARG00000030694	0.789443	2.07815	0.0173291	0.152256	0.0504348	2.07815	1	1
ENSDARG00000061687	-1.55362	0.74234	0.0174267	0.153	-0.739635	0.74234	0.317137	0.700367
ENSDARG00000055613	-1.73399	-0.395279	0.0175226	0.153616	-1.05901	-0.395279	0.165357	0.53343
ENSDARG00000076919	-2.50258	-0.825601	0.0175542	0.153709	-0.730548	-0.825601	0.573676	0.87975
ENSDARG00000010583	-0.99977	1.73903	0.0175944	0.153709	-0.745675	1.73903	0.119156	0.455619
ENSDARG00000060081	2.00592	-0.0958307	0.0175977	0.153709	1.36811	-0.0958307	0.0623697	0.329648
ENSDARG00000035264	-0.9253	4.06102	0.0176353	0.153812	-0.678411	4.06102	0.0849975	0.382388
ENSDARG00000044251	0.777914	2.43759	0.0176538	0.15386	-0.248434	2.43759	0.535348	0.857272
ENSDARG00000053518	-0.741429	1.75541	0.0177647	0.154601	-0.153343	1.75541	0.581407	0.883935
ENSDARG00000060298	-0.665412	2.27317	0.0178076	0.154861	-0.0797427	2.27317	0.888706	1
ENSDARG00000061830	2.40764	-0.695086	0.0178703	0.154989	1.20344	-0.695086	0.240145	0.618549
ENSDARG00000098612	-1.32456	1.6139	0.0178739	0.154989	-0.624828	1.6139	0.287043	0.670881
ENSDARG00000000568	-0.686588	3.82534	0.0178744	0.154989	0.0635743	3.82534	0.830775	0.993419
ENSDARG00000061020	-0.744249	2.69041	0.0178964	0.155068	0.353005	2.69041	0.225184	0.603971
ENSDARG00000100564	1.03427	0.466327	0.0180451	0.155973	0.770366	0.466327	0.178205	0.546776
ENSDARG00000105037	0.712135	1.54873	0.0180533	0.155973	0.19745	1.54873	0.613185	0.9008
ENSDARG00000071424	-0.646342	2.93284	0.0181021	0.156281	-0.420397	2.93284	0.178827	0.547094
ENSDARG00000099390	2.02405	-0.0161858	0.0182915	0.157454	-0.0864146	-0.0161858	1	1
ENSDARG00000103994	0.684145	5.64343	0.018304	0.157454	-0.368155	5.64343	0.203974	0.575729
ENSDARG00000103979	0.722396	3.74808	0.018351	0.157708	0.143149	3.74808	0.629739	0.910865
ENSDARG00000010137	-0.691773	2.48452	0.0183601	0.157708	-0.254654	2.48452	0.42051	0.782479
ENSDARG00000018853	-0.688815	3.21812	0.0183908	0.157858	-0.194574	3.21812	0.513852	0.84314
ENSDARG00000017037	0.844149	1.45197	0.0185225	0.158394	0.344211	1.45197	0.492278	0.829561
ENSDARG00000032197	-1.91264	-0.188156	0.0185329	0.158394	-0.629827	-0.188156	0.499532	0.8335
ENSDARG00000020759	0.844191	2.42522	0.0185491	0.158419	0.440775	2.42522	0.18961	0.561106
ENSDARG00000088514	-0.806108	1.27533	0.0185687	0.158473	0.573835	1.27533	0.236359	0.615918
ENSDARG00000100872	-1.07282	0.664742	0.018597	0.158601	-0.251333	0.664742	0.833396	0.993687
ENSDARG00000011122	-0.955755	2.53479	0.0187054	0.159335	0.738222	2.53479	0.0741619	0.359319
ENSDARG00000004843	1.00909	1.54329	0.0187339	0.159335	0.398953	1.54329	0.343363	0.723657
ENSDARG00000078249	1.36621	-0.244013	0.0187373	0.159335	0.393769	-0.244013	0.534435	0.856635
ENSDARG00000101337	-5.68039	-1.32764	0.0187694	0.159335	0.452873	-1.32764	0.830941	0.993437
ENSDARG00000092369	-2.11436	-0.16007	0.0187737	0.159335	-0.465699	-0.16007	0.685686	0.93688
ENSDARG00000079387	1.03867	1.03835	0.0187768	0.159335	0.177964	1.03835	0.72674	0.955508
ENSDARG00000088590	0.868716	1.45748	0.0188484	0.159716	0.218808	1.45748	0.558481	0.871736
ENSDARG00000010918	-1.10007	0.613041	0.0189369	0.160345	0.569457	0.613041	0.336795	0.718585
ENSDARG00000078807	-1.50471	-0.312103	0.0189644	0.160356	1.18878	-0.312103	0.403148	0.772079
ENSDARG00000016866	-1.97953	-0.885005	0.0189955	0.160505	-1.11743	-0.885005	0.326279	0.709489
ENSDARG00000061544	-1.00384	0.886702	0.0190424	0.160788	-0.648631	0.886702	0.174855	0.54348
ENSDARG00000098375	-0.743072	1.5613	0.0191407	0.161221	-0.0863103	1.5613	0.940734	1
ENSDARG00000023188	0.893184	1.75674	0.0191478	0.161221	-0.581209	1.75674	0.147113	0.507002
ENSDARG00000056656	0.998752	1.03484	0.0191716	0.161307	0.401752	1.03484	0.350962	0.731099
ENSDARG00000089055	-0.72806	2.37163	0.0191955	0.161394	0.0259207	2.37163	0.971134	1
ENSDARG00000103158	-1.62545	-0.158894	0.0192092	0.161395	-1.23915	-0.158894	0.0533857	0.303308
ENSDARG00000013749	-0.872221	1.48034	0.0192241	0.161406	-0.253436	1.48034	0.539197	0.860433
ENSDARG00000011373	-1.17061	2.13726	0.0193026	0.161686	0.138551	2.13726	0.710209	0.947041
ENSDARG00000094300	0.701637	3.16227	0.019305	0.161686	-0.421035	3.16227	0.157356	0.522805
ENSDARG00000053027	4.99094	-0.930979	0.0193325	0.161686	0.880474	-0.930979	0.441771	0.797705
ENSDARG00000032264	3.07223	-0.849743	0.0193394	0.161686	0.467116	-0.849743	0.492245	0.829561
ENSDARG00000087554	1.95792	-0.181721	0.0193516	0.161686	0.678492	-0.181721	0.344327	0.724394
ENSDARG00000059871	-1.30578	0.526637	0.019354	0.161686	-0.781068	0.526637	0.187284	0.558209
ENSDARG00000100823	-0.797445	1.86594	0.0193574	0.161686	0.0122532	1.86594	1	1
ENSDARG00000101246	1.06983	1.32313	0.0193664	0.161686	0.0530218	1.32313	0.817006	0.988485
ENSDARG00000073688	-1.30985	1.29043	0.0193811	0.161686	-1.0979	1.29043	0.0581146	0.316199
ENSDARG00000074238	-1.55723	0.555186	0.0193931	0.161686	-0.497164	0.555186	0.514283	0.843498
ENSDARG00000063292	1.16504	0.90183	0.0194675	0.162193	-0.0222403	0.90183	0.949097	1
ENSDARG00000036239	-1.31606	-0.0168556	0.0196426	0.163423	-0.588887	-0.0168556	0.473662	0.816318
ENSDARG00000063594	-1.52751	0.0539999	0.0196932	0.16373	-0.53591	0.0539999	0.506556	0.839101
ENSDARG00000076246	-1.8243	0.0849183	0.0197559	0.164066	-0.902739	0.0849183	0.297661	0.679677
ENSDARG00000053835	1.68159	-0.137636	0.0197612	0.164066	-0.496681	-0.137636	0.3601	0.738549
ENSDARG00000079291	-1.68085	0.304999	0.0198453	0.164362	-0.0119752	0.304999	1	1
ENSDARG00000006524	-0.641753	3.09361	0.0198515	0.164362	-0.0405504	3.09361	0.921485	1
ENSDARG00000006584	-1.73157	0.575016	0.019852	0.164362	-1.19195	0.575016	0.113546	0.445505
ENSDARG00000062374	1.07941	0.81602	0.0199187	0.164799	0.606637	0.81602	0.318295	0.701827
ENSDARG00000023868	-0.674518	3.49421	0.0199324	0.164799	0.566197	3.49421	0.0601835	0.322985
ENSDARG00000020798	1.74241	-0.750162	0.0199867	0.165046	2.07996	-0.750162	0.230293	0.607932
ENSDARG00000103030	-1.18	1.56239	0.01999	0.165046	-0.686895	1.56239	0.320687	0.70401
ENSDARG00000055678	-0.682615	4.5529	0.0200632	0.16542	-0.1602	4.5529	0.629743	0.910865
ENSDARG00000070006	1.22444	0.237171	0.0201843	0.166282	0.187526	0.237171	0.809665	0.984791
ENSDARG00000095695	1.89993	-0.519336	0.0201956	0.166282	0.344682	-0.519336	0.724278	0.954224
ENSDARG00000061165	-1.18672	4.26106	0.020387	0.167511	-0.945104	4.26106	0.0647243	0.335272
ENSDARG00000062268	-1.66531	0.336705	0.0204286	0.167566	-0.460133	0.336705	0.626625	0.90944
ENSDARG00000087941	-1.23025	0.571528	0.0204483	0.167566	-0.500934	0.571528	0.464995	0.811677
ENSDARG00000071224	0.870192	0.907676	0.0204733	0.167566	0.346589	0.907676	0.459657	0.808386
ENSDARG00000020761	0.711084	3.57753	0.0204781	0.167566	0.239457	3.57753	0.429968	0.787661
ENSDARG00000078722	-1.14553	1.85559	0.0205171	0.167655	-0.625789	1.85559	0.282467	0.665607
ENSDARG00000102272	-1.52778	0.392817	0.0205555	0.167853	-0.977873	0.392817	0.213646	0.589503
ENSDARG00000095047	1.30911	0.371656	0.02058	0.167938	1.24238	0.371656	0.0701845	0.350158
ENSDARG00000059931	-2.13998	-0.343428	0.0206086	0.168057	-0.47692	-0.343428	0.72408	0.954224
ENSDARG00000056346	0.6613	2.2574	0.0207609	0.169106	0.13328	2.2574	0.685172	0.93688
ENSDARG00000026225	1.3581	-0.0705856	0.0207758	0.169106	0.679203	-0.0705856	0.284533	0.66739
ENSDARG00000099634	-1.57317	0.835352	0.0207799	0.169106	0.0983704	0.835352	0.895917	1
ENSDARG00000099766	0.619073	5.06369	0.0208264	0.169369	0.477499	5.06369	0.0834246	0.378221
ENSDARG00000061294	-0.685409	2.84164	0.020874	0.169545	-0.230778	2.84164	0.557381	0.871115
ENSDARG00000020218	-0.665471	2.39652	0.0208783	0.169545	-0.0674297	2.39652	0.818643	0.988826
ENSDARG00000104875	-3.12696	-1.34067	0.020915	0.169545	-1.50018	-1.34067	0.462493	0.809763
ENSDARG00000098709	4.00648	-1.15776	0.0209833	0.169949	-1.8501	-1.15776	0.704508	0.94558
ENSDARG00000015057	-0.928908	1.069	0.0210045	0.170006	-0.757259	1.069	0.0944629	0.403472
ENSDARG00000100927	-1.50385	0.802519	0.0210451	0.170218	-0.943884	0.802519	0.173021	0.542152
ENSDARG00000053381	-0.727113	1.94004	0.021083	0.170409	-0.33529	1.94004	0.307495	0.689405
ENSDARG00000101710	-0.773596	2.60315	0.0211699	0.170949	-0.364444	2.60315	0.34916	0.729294
ENSDARG00000030250	1.33161	0.703214	0.0211786	0.170949	-0.262372	0.703214	0.878976	1
ENSDARG00000068175	1.57085	-0.313031	0.0213058	0.171704	1.14492	-0.313031	0.258812	0.641191
ENSDARG00000068589	4.90795	-1.63215	0.0213153	0.171704	1.14604	-1.63215	0.754635	0.965836
ENSDARG00000086808	1.14906	0.525683	0.0213683	0.172014	-0.505462	0.525683	0.406625	0.773562
ENSDARG00000087243	-1.01693	1.57913	0.0214191	0.172307	-0.858429	1.57913	0.0511592	0.296203
ENSDARG00000074508	-0.626475	2.81594	0.021477	0.172343	-0.405156	2.81594	0.176482	0.544084
ENSDARG00000008049	0.84569	1.91398	0.0214814	0.172343	0.191126	1.91398	0.779337	0.97542
ENSDARG00000009702	1.35981	0.259707	0.0215759	0.172752	-0.342884	0.259707	0.594059	0.889148
ENSDARG00000101325	-1.46319	0.45312	0.0215944	0.172784	-0.673453	0.45312	0.347312	0.72773
ENSDARG00000077284	1.61169	-0.502155	0.0216242	0.172907	0.234132	-0.502155	1	1
ENSDARG00000060282	0.81205	1.59155	0.0216899	0.173316	0.435417	1.59155	0.358274	0.736706
ENSDARG00000008305	0.68626	4.06295	0.0217054	0.173323	0.471497	4.06295	0.151192	0.512229
ENSDARG00000093608	2.09822	-0.458689	0.0218249	0.174161	-0.204079	-0.458689	0.821711	0.989708
ENSDARG00000070425	-0.612192	3.724	0.02185	0.174244	0.21239	3.724	0.483542	0.822389
ENSDARG00000040453	1.54827	-0.0574182	0.0218895	0.174442	0.228221	-0.0574182	0.59486	0.889787
ENSDARG00000045554	1.59069	-0.403016	0.0219528	0.17483	0.624311	-0.403016	0.495601	0.831551
ENSDARG00000078603	1.48388	-0.155651	0.0219886	0.174998	0.0865218	-0.155651	1	1
ENSDARG00000036929	-0.916952	0.951144	0.0221217	0.175927	0.192279	0.951144	0.686846	0.93746
ENSDARG00000009493	-1.82968	-0.138973	0.0221348	0.175927	-0.418399	-0.138973	0.634016	0.913035
ENSDARG00000077785	0.728091	2.87514	0.0221677	0.176046	0.427559	2.87514	0.152784	0.515363
ENSDARG00000004187	-0.877779	5.0633	0.0221793	0.176046	0.0941753	5.0633	0.803496	0.983559
ENSDARG00000073910	0.863953	1.255	0.0222079	0.176141	0.227882	1.255	0.607846	0.897672
ENSDARG00000045747	-1.20563	1.9912	0.022221	0.176141	-0.267779	1.9912	0.65658	0.925548
ENSDARG00000069968	-1.00006	0.405766	0.0223174	0.17673	0.175099	0.405766	0.762636	0.969248
ENSDARG00000061688	0.59953	5.61651	0.0223378	0.17673	0.272142	5.61651	0.294276	0.677211
ENSDARG00000004115	-1.12607	0.683407	0.0223515	0.17673	0.0807706	0.683407	1	1
ENSDARG00000098079	-1.42871	0.137943	0.0223956	0.176819	-0.894322	0.137943	0.226604	0.60518
ENSDARG00000074849	0.658701	3.03778	0.022483	0.177392	0.590541	3.03778	0.0714313	0.353125
ENSDARG00000070458	1.64477	-0.378132	0.0225075	0.177468	-0.0628381	-0.378132	1	1
ENSDARG00000012987	0.627108	4.9376	0.0225376	0.177588	-0.372617	4.9376	0.173075	0.542152
ENSDARG00000069425	2.12398	-0.461844	0.0225635	0.177674	1.1121	-0.461844	0.253606	0.634629
ENSDARG00000002365	0.982085	1.12187	0.0226185	0.17799	0.247176	1.12187	0.629358	0.910865
ENSDARG00000070681	-1.33725	-0.28871	0.0226521	0.178137	-0.324853	-0.28871	0.72295	0.953854
ENSDARG00000061789	-1.21356	0.263347	0.0227585	0.178769	-1.03002	0.263347	0.0877788	0.388339
ENSDARG00000101777	-1.02731	1.09348	0.0228224	0.179121	-0.176949	1.09348	0.658866	0.926493
ENSDARG00000044039	1.89735	-0.13359	0.0228522	0.179129	0.630043	-0.13359	0.367918	0.743575
ENSDARG00000004529	-1.20608	1.07037	0.0228535	0.179129	0.150682	1.07037	0.707989	0.946687
ENSDARG00000059870	1.27257	-0.200602	0.0228772	0.179144	0.884352	-0.200602	0.421527	0.782858
ENSDARG00000078864	-0.751137	2.22139	0.0228885	0.179144	-0.667266	2.22139	0.0741595	0.359319
ENSDARG00000078458	-0.601506	3.05425	0.0229293	0.179251	-0.123385	3.05425	0.641447	0.917197
ENSDARG00000068784	0.789704	1.81889	0.0231488	0.180731	0.0339508	1.81889	0.881658	1
ENSDARG00000036102	0.664609	3.40956	0.0232803	0.18152	-0.0712076	3.40956	0.809471	0.984789
ENSDARG00000009494	-1.06923	0.338401	0.0234076	0.18218	-0.81563	0.338401	0.085136	0.382388
ENSDARG00000005416	-0.626819	2.80992	0.0234109	0.18218	0.187786	2.80992	0.527616	0.853035
ENSDARG00000025071	-0.773598	1.05437	0.0234482	0.182219	0.155279	1.05437	0.74724	0.961801
ENSDARG00000077882	1.54464	-0.71885	0.0234575	0.182219	1.73728	-0.71885	0.0534336	0.303435
ENSDARG00000016691	2.45873	-0.326474	0.0234868	0.182219	1.87641	-0.326474	0.103056	0.424885
ENSDARG00000052567	1.97448	-1.00213	0.0234924	0.182219	1.77625	-1.00213	0.27558	0.658621
ENSDARG00000104283	-1.35948	1.96812	0.0235136	0.182265	-0.172109	1.96812	0.816653	0.988485
ENSDARG00000026448	1.77885	-0.731907	0.0235554	0.182271	-0.555536	-0.731907	0.551192	0.867663
ENSDARG00000061590	-1.11317	0.406242	0.0235657	0.182271	-0.291967	0.406242	0.839759	0.996023
ENSDARG00000041921	0.650053	2.57771	0.0236142	0.182451	0.54018	2.57771	0.10589	0.430424
ENSDARG00000036587	0.809881	1.55193	0.0236529	0.182632	0.37828	1.55193	0.322836	0.705563
ENSDARG00000030656	-0.840071	2.40637	0.0237943	0.183605	-0.420937	2.40637	0.213468	0.589503
ENSDARG00000103683	-1.23629	0.226	0.0238853	0.184076	-0.182383	0.226	0.927873	1
ENSDARG00000089078	0.752689	2.88241	0.0239166	0.184076	-0.248669	2.88241	0.481377	0.820946
ENSDARG00000057353	-0.653335	2.68181	0.0239172	0.184076	-0.431433	2.68181	0.162643	0.530012
ENSDARG00000063580	-1.44258	0.282141	0.0239521	0.184225	-0.644368	0.282141	0.4211	0.782707
ENSDARG00000055225	0.931649	0.866285	0.0240066	0.184525	-0.332672	0.866285	0.406297	0.773377
ENSDARG00000058062	0.734455	1.79627	0.0240844	0.184778	0.411721	1.79627	0.305799	0.688322
ENSDARG00000013861	-1.29344	0.550069	0.0241116	0.184778	-1.03681	0.550069	0.069918	0.349414
ENSDARG00000013031	-0.809816	2.04031	0.0241123	0.184778	0.146335	2.04031	0.642236	0.917197
ENSDARG00000039677	0.692799	3.26915	0.024117	0.184778	0.205291	3.26915	0.524205	0.849481
ENSDARG00000099195	0.865206	2.5785	0.0241666	0.185039	0.21141	2.5785	0.675575	0.93326
ENSDARG00000069937	-1.13105	1.27482	0.0242411	0.185491	-0.29442	1.27482	0.683405	0.936518
ENSDARG00000101145	-1.60416	0.590685	0.0242731	0.185503	-0.991157	0.590685	0.175155	0.54348
ENSDARG00000078352	-0.82921	0.821691	0.0242739	0.185503	-0.633123	0.821691	0.127076	0.470619
ENSDARG00000014825	-0.626646	2.6628	0.0243702	0.18596	-0.392799	2.6628	0.218729	0.595442
ENSDARG00000077143	1.23718	-0.43977	0.0243806	0.18596	0.221595	-0.43977	0.883365	1
ENSDARG00000008097	0.845854	1.19577	0.024466	0.186373	-0.129185	1.19577	0.682709	0.936461
ENSDARG00000069171	-1.69388	0.234294	0.0245631	0.186994	-0.606591	0.234294	0.475761	0.817533
ENSDARG00000059567	-1.37373	2.0886	0.0246456	0.187433	-0.565521	2.0886	0.402028	0.77104
ENSDARG00000045417	1.14603	0.573867	0.0246597	0.187433	-0.111108	0.573867	0.916672	1
ENSDARG00000105050	-1.42609	-0.111545	0.0246689	0.187433	-0.619193	-0.111545	0.315734	0.699638
ENSDARG00000052019	-1.23184	-0.337386	0.0246837	0.187433	-0.138102	-0.337386	0.884794	1
ENSDARG00000026109	0.749757	1.14398	0.0247081	0.187499	-0.423601	1.14398	0.281435	0.664345
ENSDARG00000022952	-1.29978	0.080822	0.0248785	0.188409	-0.647592	0.080822	0.307239	0.689364
ENSDARG00000005150	-1.51894	2.01451	0.0248815	0.188409	-0.958109	2.01451	0.15914	0.525297
ENSDARG00000059252	-1.20775	0.31831	0.0248913	0.188409	-0.615913	0.31831	0.381152	0.753618
ENSDARG00000068432	0.721513	1.52002	0.024947	0.18871	0.214115	1.52002	0.651679	0.923309
ENSDARG00000068233	1.2065	0.698405	0.024977	0.188772	0.759068	0.698405	0.14156	0.496919
ENSDARG00000040374	1.33531	0.165302	0.024998	0.188772	-0.259717	0.165302	0.723184	0.953854
ENSDARG00000010018	-0.723698	3.59543	0.025052	0.189016	-0.51087	3.59543	0.142316	0.498392
ENSDARG00000034718	0.708586	3.14072	0.0250667	0.189016	0.479493	3.14072	0.139497	0.493382
ENSDARG00000039830	0.741266	2.51169	0.0251376	0.18943	0.293066	2.51169	0.470173	0.814967
ENSDARG00000043511	0.75032	2.76827	0.0251602	0.189481	0.244661	2.76827	0.543648	0.864064
ENSDARG00000010519	-1.43953	2.33966	0.0252711	0.190117	0.0774173	2.33966	0.920661	1
ENSDARG00000101458	-0.629387	2.374	0.0252833	0.190117	-0.225926	2.374	0.448268	0.802395
ENSDARG00000057414	0.590932	4.31994	0.0253964	0.190537	-0.0285475	4.31994	0.900628	1
ENSDARG00000100499	-0.616981	3.9736	0.0254315	0.19068	-0.416393	3.9736	0.153733	0.516956
ENSDARG00000026829	1.06843	3.05212	0.0255293	0.191293	0.296628	3.05212	0.499509	0.8335
ENSDARG00000076547	-0.698718	3.38842	0.0255471	0.191293	-0.258701	3.38842	0.450702	0.804423
ENSDARG00000067801	-1.87242	0.518069	0.0255839	0.191293	-1.10115	0.518069	0.172317	0.541541
ENSDARG00000037285	2.39745	-0.738975	0.0257008	0.191854	1.37143	-0.738975	0.113819	0.445505
ENSDARG00000019579	-0.957014	1.3023	0.0258066	0.192523	0.192538	1.3023	0.605785	0.896143
ENSDARG00000031715	1.31337	0.342861	0.0258526	0.192699	0.444763	0.342861	0.481338	0.820946
ENSDARG00000042874	0.658071	4.481	0.0258625	0.192699	0.300334	4.481	0.31831	0.701827
ENSDARG00000071500	-0.864448	1.09935	0.0259406	0.193039	0.549784	1.09935	0.321364	0.704589
ENSDARG00000054272	-0.639462	4.32572	0.0259683	0.1931	-0.46846	4.32572	0.120817	0.458364
ENSDARG00000028386	0.94652	1.26734	0.0259811	0.1931	0.467314	1.26734	0.331434	0.713794
ENSDARG00000055226	1.31657	0.286386	0.0260295	0.193218	0.763627	0.286386	0.120646	0.458349
ENSDARG00000032103	-1.08033	1.99742	0.0261238	0.19333	-0.362777	1.99742	0.543556	0.864033
ENSDARG00000020876	-0.725345	5.6324	0.026142	0.19333	-0.533809	5.6324	0.101477	0.421402
ENSDARG00000062446	-0.629697	2.9592	0.0261958	0.193489	-0.434121	2.9592	0.139558	0.493382
ENSDARG00000088641	1.98447	0.164473	0.0262865	0.194038	1.26592	0.164473	0.0725841	0.356481
ENSDARG00000069142	0.749648	2.0351	0.0264049	0.194791	-0.0868587	2.0351	0.897976	1
ENSDARG00000097646	1.26269	0.0406723	0.0264554	0.194911	0.705193	0.0406723	0.239708	0.618423
ENSDARG00000077068	-1.58375	0.940288	0.0264779	0.194911	-1.21773	0.940288	0.111742	0.442747
ENSDARG00000086391	-0.801884	0.945569	0.026479	0.194911	0.575784	0.945569	0.371207	0.746356
ENSDARG00000059768	-0.635669	5.04666	0.0264966	0.194911	0.285568	5.04666	0.316701	0.700367
ENSDARG00000089517	2.51035	-1.05515	0.0265519	0.194911	0.0514613	-1.05515	0.844498	0.996686
ENSDARG00000078095	-0.657315	2.71477	0.0266199	0.195078	0.0791512	2.71477	0.807159	0.983986
ENSDARG00000077069	0.546974	5.3131	0.0266239	0.195078	-0.206831	5.3131	0.405789	0.773178
ENSDARG00000105000	-2.18047	-0.817502	0.0266527	0.195093	-0.361459	-0.817502	0.89441	1
ENSDARG00000060001	1.9959	-0.707466	0.0266587	0.195093	-0.421211	-0.707466	0.867655	1
ENSDARG00000041022	-0.930088	0.82109	0.0266806	0.195133	-0.0862933	0.82109	0.815412	0.988222
ENSDARG00000074156	-1.10323	0.757164	0.0267178	0.195249	-0.966831	0.757164	0.064279	0.334128
ENSDARG00000098826	-1.15213	1.58693	0.0267403	0.195249	-0.893229	1.58693	0.103937	0.42627
ENSDARG00000032405	1.49253	0.613012	0.0267455	0.195249	1.73562	0.613012	0.0528984	0.30169
ENSDARG00000018976	0.613793	2.40416	0.0267715	0.195319	0.565735	2.40416	0.105978	0.430636
ENSDARG00000088091	0.806929	5.06811	0.0268362	0.195552	0.562348	5.06811	0.122667	0.460686
ENSDARG00000040912	1.15006	0.481591	0.0270853	0.19671	-0.19748	0.481591	0.927446	1
ENSDARG00000035870	0.647764	2.67374	0.0270876	0.19671	0.599776	2.67374	0.0641401	0.333988
ENSDARG00000040245	-0.774223	2.95945	0.0270934	0.19671	-0.370909	2.95945	0.359347	0.73785
ENSDARG00000062142	1.36729	-0.0381082	0.0270949	0.19671	-0.309739	-0.0381082	0.602955	0.894944
ENSDARG00000044632	1.25355	0.263979	0.0271122	0.19671	1.00657	0.263979	0.199006	0.569941
ENSDARG00000011890	1.02033	0.763596	0.0271527	0.19671	0.574817	0.763596	0.21346	0.589503
ENSDARG00000019636	0.962319	0.886946	0.0271535	0.19671	-0.0899574	0.886946	0.853888	0.99951
ENSDARG00000016765	0.940604	1.32416	0.0271603	0.19671	0.24563	1.32416	0.588546	0.887149
ENSDARG00000026294	-1.71804	0.749583	0.0272041	0.196907	-0.821982	0.749583	0.274662	0.658019
ENSDARG00000030830	-0.824833	1.53602	0.0272266	0.196951	-0.455151	1.53602	0.39422	0.764817
ENSDARG00000029524	0.978026	1.04927	0.0272641	0.197046	-0.161228	1.04927	0.695124	0.941254
ENSDARG00000055113	-1.24179	0.547985	0.0272729	0.197046	-0.000582919	0.547985	0.939718	1
ENSDARG00000054155	1.09228	1.24548	0.0273427	0.197431	0.858523	1.24548	0.0588206	0.318287
ENSDARG00000099821	1.00983	0.576741	0.0274086	0.197703	0.0671629	0.576741	1	1
ENSDARG00000041586	-1.4383	-0.336031	0.0274136	0.197703	0.219488	-0.336031	0.617902	0.904104
ENSDARG00000010181	-1.01578	2.10622	0.0274497	0.197844	-0.152165	2.10622	0.846224	0.996923
ENSDARG00000038524	-0.874133	2.47892	0.0275658	0.198429	-0.0594083	2.47892	0.959946	1
ENSDARG00000079611	-1.27068	1.19397	0.0275809	0.198429	-0.208697	1.19397	0.823473	0.990456
ENSDARG00000099417	1.21087	0.175309	0.0275988	0.198438	0.80343	0.175309	0.29339	0.677091
ENSDARG00000040482	0.997096	1.57082	0.0276442	0.198506	0.361224	1.57082	0.402005	0.77104
ENSDARG00000098635	-0.543875	4.35382	0.0276509	0.198506	-0.190071	4.35382	0.466328	0.813327
ENSDARG00000086947	2.50285	-0.922782	0.0276582	0.198506	0.287342	-0.922782	0.616104	0.90264
ENSDARG00000004427	0.836174	1.51443	0.0277366	0.198886	0.84271	1.51443	0.0775633	0.367723
ENSDARG00000042690	1.11452	-0.0945034	0.0277457	0.198886	0.965215	-0.0945034	0.368276	0.74392
ENSDARG00000097088	-0.86535	0.486285	0.0277612	0.198886	-0.673649	0.486285	0.143955	0.502073
ENSDARG00000104571	1.38634	-0.256213	0.0277992	0.199038	-0.203081	-0.256213	0.854626	0.99951
ENSDARG00000098588	1.00069	0.751783	0.0278176	0.199051	-0.140246	0.751783	0.738929	0.959464
ENSDARG00000033587	1.93107	-0.493693	0.0278593	0.199229	1.56229	-0.493693	0.0884071	0.389816
ENSDARG00000014068	0.659556	2.70341	0.0279136	0.199498	0.226485	2.70341	0.552535	0.868073
ENSDARG00000101018	-1.10531	0.634029	0.0279511	0.199646	1.05485	0.634029	0.0615126	0.327463
ENSDARG00000090890	1.25918	0.636175	0.0279741	0.199657	0.301616	0.636175	0.684458	0.93688
ENSDARG00000092199	-0.576414	3.32792	0.0279897	0.199657	-0.284603	3.32792	0.317753	0.701299
ENSDARG00000056209	3.00491	-1.17645	0.0280042	0.199657	1.86413	-1.17645	0.219719	0.596585
ENSDARG00000068628	-1.54933	-0.209696	0.0280515	0.199657	-0.288032	-0.209696	0.713954	0.949106
ENSDARG00000028335	0.735404	3.4731	0.028063	0.199657	0.596317	3.4731	0.0665351	0.340655
ENSDARG00000088908	-1.07073	1.99213	0.0280835	0.199657	-0.289878	1.99213	0.680739	0.936198
ENSDARG00000098952	-1.3936	1.89134	0.0281906	0.200037	-0.612376	1.89134	0.349373	0.729354
ENSDARG00000018491	1.10167	0.639603	0.0282074	0.200038	-0.219491	0.639603	0.78561	0.977258
ENSDARG00000076348	-0.570041	4.87834	0.0282489	0.200046	-0.0850327	4.87834	0.773251	0.972345
ENSDARG00000071679	0.962173	0.512707	0.0282625	0.200046	-0.158862	0.512707	0.729917	0.956354
ENSDARG00000104478	0.707938	3.56031	0.0282823	0.200046	0.0468383	3.56031	0.890179	1
ENSDARG00000091916	2.25993	-0.832304	0.0282902	0.200046	0.0793495	-0.832304	0.870761	1
ENSDARG00000017590	-0.825978	0.871671	0.0282984	0.200046	-0.578988	0.871671	0.237333	0.616351
ENSDARG00000070826	-1.00854	4.03762	0.0283094	0.200046	0.759842	4.03762	0.0971735	0.410541
ENSDARG00000101735	2.00997	-0.383796	0.0283501	0.200216	0.203976	-0.383796	1	1
ENSDARG00000010411	-0.518983	4.73871	0.0283847	0.200341	-0.0994007	4.73871	0.686261	0.936981
ENSDARG00000061640	0.784079	1.84221	0.0284488	0.200674	0.303809	1.84221	0.352377	0.731387
ENSDARG00000058603	-1.14954	2.59265	0.0284858	0.200766	-0.631498	2.59265	0.261416	0.641986
ENSDARG00000045219	2.76007	-0.681907	0.028552	0.201045	3.39524	-0.681907	0.335167	0.717553
ENSDARG00000059029	2.53422	-1.11707	0.0285813	0.201104	-0.585173	-1.11707	0.629415	0.910865
ENSDARG00000099614	-0.694548	2.89571	0.0285973	0.201104	0.154165	2.89571	0.624337	0.907557
ENSDARG00000058734	2.07287	-0.288452	0.0286279	0.201104	1.37941	-0.288452	0.106586	0.431854
ENSDARG00000077011	-1.75925	0.336068	0.0287018	0.201377	-1.54209	0.336068	0.0531172	0.302359
ENSDARG00000055792	-0.666024	3.42943	0.028715	0.201377	-0.530871	3.42943	0.0954864	0.40615
ENSDARG00000069006	-1.1756	0.0165028	0.0287174	0.201377	-0.513873	0.0165028	0.406649	0.773562
ENSDARG00000067976	-0.877581	2.12154	0.0288293	0.201924	-0.470712	2.12154	0.281208	0.664069
ENSDARG00000061081	0.731609	1.89181	0.0288857	0.202148	-0.229191	1.89181	0.607836	0.897672
ENSDARG00000042969	-0.83702	1.77839	0.0288953	0.202148	-0.166214	1.77839	0.749387	0.962817
ENSDARG00000100728	2.1329	-1.11614	0.028965	0.202398	-0.806539	-1.11614	0.368692	0.744003
ENSDARG00000077839	0.915509	0.930446	0.0290262	0.202614	0.143585	0.930446	0.785713	0.977258
ENSDARG00000041363	0.744239	1.92069	0.0290298	0.202614	0.573083	1.92069	0.130044	0.476559
ENSDARG00000035781	-1.07891	0.377693	0.029065	0.20274	0.22574	0.377693	0.662706	0.928862
ENSDARG00000013926	2.42972	0.22446	0.0291309	0.203081	1.0864	0.22446	0.180399	0.549653
ENSDARG00000020960	-1.23462	0.384297	0.0291828	0.203112	-0.29346	0.384297	0.804873	0.983886
ENSDARG00000101762	0.643877	2.70795	0.0291884	0.203112	0.475204	2.70795	0.165258	0.53343
ENSDARG00000071429	1.39058	-0.0103666	0.0292035	0.203112	0.350005	-0.0103666	0.769281	0.971462
ENSDARG00000077694	0.639064	5.2238	0.0292483	0.203305	-0.226469	5.2238	0.449367	0.803264
ENSDARG00000037640	2.05428	-0.730392	0.0293426	0.203841	0.392826	-0.730392	0.486914	0.825704
ENSDARG00000044827	1.98998	-1.21701	0.0293852	0.204018	1.39646	-1.21701	0.531519	0.856208
ENSDARG00000102626	0.736523	2.10984	0.0294493	0.204229	0.167642	2.10984	0.617988	0.904104
ENSDARG00000099819	1.81916	-1.1193	0.0294713	0.204259	0.244765	-1.1193	1	1
ENSDARG00000103028	-1.00976	0.837097	0.0295598	0.204578	0.283528	0.837097	0.77672	0.974484
ENSDARG00000074782	1.5551	-0.00340887	0.0295688	0.204578	0.924176	-0.00340887	0.113685	0.445505
ENSDARG00000101560	0.622371	3.27642	0.0295888	0.204597	0.281199	3.27642	0.395141	0.765501
ENSDARG00000077285	-0.931148	0.565199	0.0297523	0.205608	0.261759	0.565199	0.627762	0.910206
ENSDARG00000004184	-1.10982	1.15666	0.0297719	0.205625	-0.359094	1.15666	0.628988	0.910865
ENSDARG00000076332	1.12809	0.458766	0.0298932	0.206278	0.747042	0.458766	0.14045	0.495065
ENSDARG00000022303	0.669762	4.91316	0.0299137	0.206278	0.433471	4.91316	0.168759	0.536871
ENSDARG00000053609	1.43532	-0.149915	0.0299185	0.206278	0.56893	-0.149915	0.463946	0.810833
ENSDARG00000099841	-1.51814	0.247139	0.0299466	0.20628	-1.20803	0.247139	0.0990021	0.414882
ENSDARG00000059835	0.956297	1.00003	0.0299534	0.20628	0.391436	1.00003	0.44784	0.802175
ENSDARG00000012409	-0.733357	4.24527	0.0299781	0.206285	-0.510441	4.24527	0.139308	0.492936
ENSDARG00000104810	-1.22383	0.0711956	0.0299887	0.206285	-0.466499	0.0711956	0.397203	0.766912
ENSDARG00000027183	-2.08015	-1.03724	0.0300359	0.20649	-1.2684	-1.03724	0.31641	0.700367
ENSDARG00000039343	-0.586187	2.81829	0.0300583	0.206525	-0.174656	2.81829	0.602318	0.894765
ENSDARG00000104320	-1.14675	1.50477	0.0301458	0.206923	0.822393	1.50477	0.137653	0.490274
ENSDARG00000087742	-0.785022	1.84587	0.0301509	0.206923	0.083379	1.84587	0.801847	0.983123
ENSDARG00000037872	-0.975871	1.34252	0.0302052	0.207167	-0.691802	1.34252	0.131454	0.479088
ENSDARG00000021855	-1.03354	1.67252	0.0302642	0.207329	-0.304406	1.67252	0.533879	0.856243
ENSDARG00000037909	-0.92591	0.66321	0.0302798	0.207329	-0.444953	0.66321	0.458762	0.808073
ENSDARG00000024967	1.67886	-0.782878	0.0303256	0.207524	1.08185	-0.782878	0.158906	0.525016
ENSDARG00000038566	1.06141	0.26854	0.0304309	0.208006	0.423944	0.26854	0.688118	0.938336
ENSDARG00000091555	0.704575	2.11859	0.0304848	0.208141	0.503964	2.11859	0.136405	0.489189
ENSDARG00000103553	0.672015	2.16053	0.0304856	0.208141	0.414788	2.16053	0.219055	0.595578
ENSDARG00000013397	-0.868804	1.73175	0.0305498	0.208272	-0.706532	1.73175	0.125039	0.46568
ENSDARG00000086100	-2.62995	-0.83136	0.0306094	0.208508	-0.882323	-0.83136	0.427985	0.787163
ENSDARG00000090751	-1.29989	-0.173229	0.0307275	0.208912	0.524433	-0.173229	0.52353	0.848754
ENSDARG00000071009	2.1666	-0.510869	0.0307381	0.208912	1.52281	-0.510869	0.159754	0.52554
ENSDARG00000053878	-0.851525	1.51755	0.0307754	0.208912	0.064695	1.51755	1	1
ENSDARG00000105179	-1.4494	0.364987	0.0307847	0.208912	-0.73458	0.364987	0.306064	0.688601
ENSDARG00000086897	1.78252	-0.316405	0.0307933	0.208912	0.827461	-0.316405	0.232596	0.611103
ENSDARG00000014954	-1.64405	0.16495	0.0307986	0.208912	-0.423699	0.16495	0.699369	0.943313
ENSDARG00000090352	2.01118	-0.16643	0.0308089	0.208912	1.52226	-0.16643	0.201622	0.572615
ENSDARG00000088283	1.18632	0.0903216	0.030993	0.210012	0.538052	0.0903216	0.300891	0.682821
ENSDARG00000016630	-0.876434	1.65575	0.0310132	0.210012	-0.608994	1.65575	0.215354	0.591845
ENSDARG00000018773	-1.61213	1.13797	0.0310242	0.210012	-1.1674	1.13797	0.122885	0.460686
ENSDARG00000078954	-1.09486	0.559678	0.0311146	0.210482	-0.295321	0.559678	0.669241	0.931352
ENSDARG00000037910	-0.800945	1.33794	0.0311561	0.210482	0.457977	1.33794	0.21926	0.595767
ENSDARG00000029124	-1.32379	0.908224	0.0311819	0.210482	-0.587789	0.908224	0.400531	0.770349
ENSDARG00000086996	0.831247	1.27751	0.031342	0.211204	0.726578	1.27751	0.0873558	0.387042
ENSDARG00000060150	0.833813	1.7319	0.0313617	0.211217	0.327593	1.7319	0.509103	0.840157
ENSDARG00000104325	1.13754	1.0343	0.031519	0.212037	0.000619199	1.0343	0.95527	1
ENSDARG00000036096	0.722114	2.05485	0.0316046	0.212493	0.282604	2.05485	0.374159	0.747241
ENSDARG00000059707	-1.29482	1.7165	0.0316762	0.212832	0.253514	1.7165	0.620105	0.905672
ENSDARG00000036135	-1.11098	1.64866	0.0316908	0.212832	-0.71321	1.64866	0.16221	0.52918
ENSDARG00000098906	-1.24346	1.49376	0.0318564	0.213703	-0.674713	1.49376	0.293795	0.677211
ENSDARG00000104615	-1.33831	-0.0120753	0.0320013	0.214434	-0.222544	-0.0120753	0.925801	1
ENSDARG00000078785	0.629332	2.54003	0.0320783	0.214829	0.710047	2.54003	0.0577541	0.315259
ENSDARG00000089162	2.14566	-0.65678	0.0321029	0.214873	-0.452883	-0.65678	0.700187	0.943882
ENSDARG00000044694	0.962234	1.36131	0.0321831	0.215289	0.510544	1.36131	0.180581	0.549692
ENSDARG00000097340	0.929957	0.931388	0.0322449	0.215581	-0.0634573	0.931388	0.924362	1
ENSDARG00000105185	0.823275	1.22993	0.0323179	0.215781	-0.0467011	1.22993	1	1
ENSDARG00000002339	1.04276	0.395309	0.0323262	0.215781	0.287393	0.395309	0.48607	0.824935
ENSDARG00000041243	-0.733894	1.69035	0.0323291	0.215781	0.00293362	1.69035	0.95135	1
ENSDARG00000002197	-1.57745	-0.671209	0.0323797	0.215954	-0.88818	-0.671209	0.342402	0.722722
ENSDARG00000077753	-1.46156	0.734748	0.0323913	0.215954	-0.208791	0.734748	0.856069	1
ENSDARG00000055723	-0.868157	1.15988	0.0324548	0.216136	-0.0501216	1.15988	0.941765	1
ENSDARG00000067984	1.08136	0.471804	0.0324749	0.216149	0.0919595	0.471804	0.920512	1
ENSDARG00000086256	-1.62711	0.354628	0.0325119	0.216182	-0.740545	0.354628	0.303776	0.686072
ENSDARG00000053232	4.45823	-1.92471	0.0325162	0.216182	-1.90686	-1.92471	0.536761	0.858528
ENSDARG00000058128	0.614648	8.14958	0.0326155	0.2166	0.50813	8.14958	0.0776974	0.368067
ENSDARG00000032013	-0.932964	2.20709	0.032658	0.216762	-0.72578	2.20709	0.122597	0.460686
ENSDARG00000021488	0.633339	3.0842	0.0328211	0.217604	0.0493331	3.0842	0.874656	1
ENSDARG00000005220	0.752552	1.36771	0.0328224	0.217604	0.718868	1.36771	0.113116	0.445162
ENSDARG00000088168	-1.04433	1.66721	0.0328433	0.217604	-0.175865	1.66721	0.888451	1
ENSDARG00000035880	1.78244	-0.496097	0.0329123	0.217734	1.20922	-0.496097	0.154297	0.518409
ENSDARG00000091009	-0.760703	2.16817	0.0329142	0.217734	0.349916	2.16817	0.356065	0.73499
ENSDARG00000057767	-1.08146	0.924944	0.0329515	0.217815	-0.315776	0.924944	0.740013	0.959464
ENSDARG00000077822	3.08325	-1.25617	0.032963	0.217815	2.2454	-1.25617	0.130107	0.476559
ENSDARG00000102403	-0.580596	2.46235	0.032984	0.217833	-0.295748	2.46235	0.3844	0.756175
ENSDARG00000099313	1.16128	0.457984	0.0331433	0.218432	1.11411	0.457984	0.0810165	0.374113
ENSDARG00000021806	0.562836	4.31661	0.033148	0.218432	0.0970073	4.31661	0.742225	0.960135
ENSDARG00000098589	0.733538	2.79097	0.0331944	0.218562	-0.0829919	2.79097	0.780005	0.976051
ENSDARG00000006062	-0.971483	2.22645	0.0332044	0.218562	-0.682773	2.22645	0.164097	0.531542
ENSDARG00000025789	-0.544441	4.81648	0.0332421	0.218689	-0.173217	4.81648	0.52679	0.852279
ENSDARG00000022424	-0.72374	3.30802	0.0333076	0.218999	0.465777	3.30802	0.21367	0.589503
ENSDARG00000038667	-1.04818	-0.0420682	0.0334505	0.21973	0.55205	-0.0420682	0.416688	0.779833
ENSDARG00000100331	-1.38265	-0.0802257	0.0334623	0.21973	-0.274749	-0.0802257	0.721082	0.952621
ENSDARG00000027017	-1.0258	1.40913	0.0335109	0.21973	-0.907748	1.40913	0.0569861	0.313016
ENSDARG00000056504	-1.00675	0.609588	0.0335531	0.219885	-0.585069	0.609588	0.186482	0.557248
ENSDARG00000068701	1.70401	-0.534988	0.033647	0.220379	0.196391	-0.534988	0.849048	0.99795
ENSDARG00000079756	-1.05967	2.67335	0.033689	0.220533	-0.459675	2.67335	0.371299	0.746356
ENSDARG00000062968	-0.656099	3.35627	0.0337899	0.220951	-0.118557	3.35627	0.761647	0.968617
ENSDARG00000078401	-1.28531	1.091	0.0338448	0.221189	-0.627912	1.091	0.398159	0.767792
ENSDARG00000057719	-0.657555	2.53115	0.0338647	0.221198	0.151897	2.53115	0.70103	0.944418
ENSDARG00000088708	0.806015	1.94139	0.0339077	0.221284	-0.476615	1.94139	0.243248	0.622226
ENSDARG00000074036	-2.33692	-1.00531	0.0339302	0.221284	-1.18759	-1.00531	0.21879	0.595442
ENSDARG00000044327	-1.9813	-0.488772	0.0339705	0.221284	-0.605714	-0.488772	0.62297	0.907121
ENSDARG00000093448	-0.7014	3.36823	0.0339744	0.221284	-0.358969	3.36823	0.262085	0.642884
ENSDARG00000029621	0.923458	1.25277	0.0339997	0.221284	0.181546	1.25277	0.816431	0.988485
ENSDARG00000090232	-0.687989	1.91395	0.034008	0.221284	-0.672143	1.91395	0.076126	0.364153
ENSDARG00000017794	1.30243	-0.301976	0.0340796	0.221629	0.498177	-0.301976	0.503161	0.836075
ENSDARG00000095464	-1.21022	0.297336	0.0342369	0.22253	-0.744007	0.297336	0.235664	0.614779
ENSDARG00000056780	-1.78936	0.349985	0.0342838	0.222714	-0.273927	0.349985	0.847909	0.997577
ENSDARG00000098191	1.38094	0.422743	0.0344416	0.223617	0.633705	0.422743	0.272051	0.654527
ENSDARG00000009796	-1.9015	0.0342582	0.0346353	0.224752	0.598244	0.0342582	0.489916	0.828039
ENSDARG00000059950	0.919356	1.64314	0.0346826	0.224814	0.539456	1.64314	0.15966	0.52554
ENSDARG00000035891	-1.40323	0.246003	0.0347245	0.224963	0.134712	0.246003	1	1
ENSDARG00000101090	-0.718658	5.34096	0.0347433	0.224963	0.500947	5.34096	0.141222	0.496613
ENSDARG00000057882	0.682392	1.87258	0.0347644	0.224977	0.0852701	1.87258	0.873037	1
ENSDARG00000094554	-1.30728	-0.313413	0.0348762	0.225478	-0.281316	-0.313413	0.796971	0.98209
ENSDARG00000024276	-0.528439	4.96897	0.0348797	0.225478	-0.284815	4.96897	0.265603	0.646671
ENSDARG00000098135	-1.35875	0.199241	0.0349572	0.225735	0.294468	0.199241	0.738176	0.959464
ENSDARG00000027618	1.45701	-0.313161	0.0350322	0.226096	0.0868563	-0.313161	1	1
ENSDARG00000101719	-0.614134	1.69103	0.0350671	0.226199	0.0572885	1.69103	0.902339	1
ENSDARG00000077361	-0.594947	3.01079	0.0351308	0.226487	-0.316776	3.01079	0.322993	0.705563
ENSDARG00000009738	-1.36829	1.39541	0.0351779	0.226668	-1.09231	1.39541	0.0958019	0.406765
ENSDARG00000026053	1.78633	-0.276105	0.0353894	0.227803	0.0753566	-0.276105	0.898259	1
ENSDARG00000001769	-1.6136	1.01819	0.0354477	0.228037	-0.829379	1.01819	0.291691	0.675715
ENSDARG00000060030	-0.671437	1.95947	0.0355331	0.228266	-0.266922	1.95947	0.438726	0.794672
ENSDARG00000037838	-0.687851	2.31435	0.0355468	0.228266	-0.248672	2.31435	0.491563	0.828942
ENSDARG00000078683	1.11056	0.971065	0.0355601	0.228266	0.847153	0.971065	0.0637253	0.332701
ENSDARG00000087596	-1.78927	-0.854313	0.0355998	0.22839	0.379224	-0.854313	0.729995	0.956354
ENSDARG00000004525	-0.645856	1.92094	0.0356177	0.22839	-0.638885	1.92094	0.0500709	0.292854
ENSDARG00000016080	-0.580064	2.076	0.0356661	0.228578	-0.371372	2.076	0.255969	0.637634
ENSDARG00000073869	-0.607051	2.28145	0.0356951	0.228641	-0.363391	2.28145	0.298814	0.680703
ENSDARG00000043843	-1.11706	0.632252	0.03572	0.228677	0.145263	0.632252	0.673662	0.933096
ENSDARG00000018721	0.70843	2.23875	0.0358554	0.229298	0.136875	2.23875	0.614496	0.90186
ENSDARG00000091215	1.17946	0.284006	0.0359135	0.229431	0.910958	0.284006	0.190042	0.561478
ENSDARG00000056621	-0.558269	2.27621	0.0359148	0.229431	-0.313064	2.27621	0.291809	0.675858
ENSDARG00000028793	-1.50681	1.3611	0.0360916	0.230437	-0.914107	1.3611	0.190111	0.561478
ENSDARG00000102889	-0.603264	2.34106	0.0362018	0.230769	-0.539716	2.34106	0.0859114	0.383639
ENSDARG00000058644	-0.652608	1.48098	0.0362267	0.230805	-0.165416	1.48098	0.688005	0.938289
ENSDARG00000098368	1.18726	0.0345159	0.036327	0.231227	0.324689	0.0345159	0.760382	0.968069
ENSDARG00000056640	1.13934	0.282903	0.0363317	0.231227	0.268936	0.282903	0.843237	0.996194
ENSDARG00000063649	-1.36561	0.293019	0.0363961	0.231333	-1.39218	0.293019	0.0642532	0.334128
ENSDARG00000010792	1.09641	1.27104	0.0364136	0.231333	0.255484	1.27104	0.509432	0.840157
ENSDARG00000070832	-0.679194	1.51435	0.0364316	0.231333	0.0635199	1.51435	0.884051	1
ENSDARG00000073718	-1.17577	-0.153889	0.0364497	0.231333	-0.497109	-0.153889	0.549313	0.86748
ENSDARG00000089432	1.91061	-0.751403	0.0364565	0.231333	-1.77095	-0.751403	0.0853817	0.382708
ENSDARG00000062134	-1.59116	0.00789483	0.0364649	0.231333	-0.769422	0.00789483	0.377619	0.75045
ENSDARG00000013274	0.932621	1.79993	0.0365637	0.231615	-0.0672764	1.79993	0.85061	0.998546
ENSDARG00000056803	0.648777	2.08615	0.0365677	0.231615	0.247709	2.08615	0.600418	0.893505
ENSDARG00000059826	2.26285	-1.06578	0.0366588	0.232016	-0.871446	-1.06578	0.423081	0.784038
ENSDARG00000104375	-0.603692	2.67238	0.03667	0.232016	-0.438166	2.67238	0.192968	0.564106
ENSDARG00000043835	-1.94893	-0.756983	0.0367757	0.232438	-1.88212	-0.756983	0.163858	0.531542
ENSDARG00000034503	1.10574	3.01936	0.0368809	0.232895	1.01675	3.01936	0.0628643	0.331064
ENSDARG00000018432	0.760443	1.45922	0.0368871	0.232895	0.193443	1.45922	0.674019	0.933096
ENSDARG00000033009	0.580832	3.471	0.0370631	0.233758	0.0547311	3.471	0.859443	1
ENSDARG00000100862	-1.14356	0.580328	0.0373364	0.235149	-0.911475	0.580328	0.134802	0.486042
ENSDARG00000100163	3.13944	-0.910518	0.0373428	0.235149	-1.21796	-0.910518	0.344379	0.724394
ENSDARG00000102125	-1.49515	-0.102534	0.0374598	0.23564	-0.719012	-0.102534	0.497707	0.833101
ENSDARG00000051934	1.33946	-0.588145	0.0374603	0.23564	0.556707	-0.588145	0.578432	0.882048
ENSDARG00000103390	-0.689523	1.50808	0.0375105	0.235771	-0.6905	1.50808	0.0619673	0.329121
ENSDARG00000101010	1.32335	-0.113617	0.0375208	0.235771	0.97029	-0.113617	0.337833	0.719767
ENSDARG00000043275	1.88627	-0.56523	0.0375777	0.236005	0.545004	-0.56523	0.629051	0.910865
ENSDARG00000007812	-1.13611	0.417501	0.0376582	0.236107	-0.207128	0.417501	0.873194	1
ENSDARG00000041691	-0.699641	2.72982	0.0376604	0.236107	0.0136245	2.72982	0.908988	1
ENSDARG00000034588	-1.08319	1.08606	0.0376733	0.236107	-0.838664	1.08606	0.122589	0.460686
ENSDARG00000054063	0.709203	2.05447	0.0377705	0.236461	-0.118726	2.05447	0.782093	0.976571
ENSDARG00000006600	-0.932147	1.46487	0.0377893	0.236461	-0.248108	1.46487	0.723858	0.954181
ENSDARG00000074894	-1.62549	-0.0499208	0.0378606	0.236708	-0.74263	-0.0499208	0.341674	0.722722
ENSDARG00000063069	-1.25214	0.393346	0.0378685	0.236708	0.143004	0.393346	0.739606	0.959464
ENSDARG00000019498	1.21901	0.178415	0.0378919	0.23673	0.38478	0.178415	0.881528	1
ENSDARG00000059247	-0.978155	1.53928	0.0379197	0.236778	-0.149258	1.53928	0.901805	1
ENSDARG00000101900	-0.761068	1.50472	0.0379394	0.236778	-0.476332	1.50472	0.19596	0.56699
ENSDARG00000076867	-1.21395	1.53301	0.0380105	0.236974	-0.136796	1.53301	0.87672	1
ENSDARG00000100151	-1.11218	0.372764	0.0380755	0.237255	0.436241	0.372764	0.431086	0.788626
ENSDARG00000074726	-0.81603	0.984743	0.0381396	0.23753	-0.411246	0.984743	0.469584	0.814831
ENSDARG00000000086	-0.994823	2.00974	0.0381803	0.237591	-0.422756	2.00974	0.432065	0.789512
ENSDARG00000036505	1.71537	-0.270807	0.0382126	0.237591	0.382632	-0.270807	0.885061	1
ENSDARG00000028396	-0.884369	6.36518	0.0382236	0.237591	0.196792	6.36518	0.638904	0.915552
ENSDARG00000068849	-1.37668	0.691876	0.0382292	0.237591	-0.902728	0.691876	0.197829	0.56869
ENSDARG00000102823	2.17984	-1.20613	0.0383521	0.237983	4.53124	-1.20613	0.0621893	0.329469
ENSDARG00000017140	0.871468	1.77629	0.0384001	0.238039	0.0483853	1.77629	0.823994	0.990522
ENSDARG00000058225	0.65329	2.75953	0.0384011	0.238039	0.565141	2.75953	0.121024	0.458467
ENSDARG00000078854	1.04214	0.0715142	0.0385318	0.238477	-0.00325622	0.0715142	1	1
ENSDARG00000104611	2.9719	-1.47661	0.0385652	0.23856	1.59835	-1.47661	0.541715	0.862319
ENSDARG00000012369	1.13715	0.794904	0.0386854	0.239106	-0.128396	0.794904	0.858682	1
ENSDARG00000007709	-1.46416	-0.0990236	0.0387082	0.239106	0.320383	-0.0990236	0.610753	0.899668
ENSDARG00000104393	1.80665	-0.302063	0.0387137	0.239106	1.37375	-0.302063	0.102575	0.424481
ENSDARG00000073822	-1.52075	-0.00424018	0.0388334	0.239717	-0.988442	-0.00424018	0.169726	0.538049
ENSDARG00000089626	0.897925	1.54872	0.038854	0.239717	0.0510698	1.54872	1	1
ENSDARG00000052604	-1.09444	0.0515227	0.038873	0.239717	-0.622222	0.0515227	0.355367	0.73466
ENSDARG00000103672	0.655961	5.30445	0.0389701	0.240067	0.603387	5.30445	0.0599115	0.322072
ENSDARG00000069450	-1.52749	1.35591	0.0390123	0.240134	-1.00361	1.35591	0.175476	0.54348
ENSDARG00000028533	-0.693592	5.22495	0.0390213	0.240134	-0.22754	5.22495	0.517409	0.844208
ENSDARG00000062854	-1.37716	0.553875	0.0391531	0.240812	-0.880356	0.553875	0.214635	0.590859
ENSDARG00000031048	-0.690717	1.79772	0.0391718	0.240812	-0.2779	1.79772	0.393022	0.763359
ENSDARG00000079312	-0.688804	2.99473	0.0392149	0.240952	-0.069668	2.99473	0.910753	1
ENSDARG00000059916	-0.985681	0.288552	0.039313	0.241369	-0.0662384	0.288552	1	1
ENSDARG00000015887	-0.612279	7.15974	0.0393233	0.241369	-0.445141	7.15974	0.136171	0.489097
ENSDARG00000087555	0.81026	1.915	0.0394462	0.241999	0.210592	1.915	0.615107	0.902193
ENSDARG00000061194	0.650637	1.89112	0.0395202	0.242209	0.36735	1.89112	0.335509	0.717665
ENSDARG00000041689	1.15605	0.575068	0.0395492	0.242209	0.744002	0.575068	0.214536	0.590859
ENSDARG00000036116	-0.563193	2.28472	0.0395763	0.242209	-0.0434576	2.28472	0.850259	0.998485
ENSDARG00000097721	-0.812246	1.00256	0.0395815	0.242209	-0.134828	1.00256	0.867116	1
ENSDARG00000010207	-1.31613	0.542569	0.0395821	0.242209	-0.560564	0.542569	0.507573	0.839504
ENSDARG00000104148	-0.56702	2.85878	0.0396222	0.24233	0.0199977	2.85878	0.860395	1
ENSDARG00000087693	0.796265	1.31751	0.0397553	0.243019	-0.039258	1.31751	0.883656	1
ENSDARG00000069521	0.701427	1.97949	0.0398275	0.243336	0.165711	1.97949	0.707701	0.946667
ENSDARG00000020758	-0.610636	3.70474	0.0398731	0.243489	-0.581204	3.70474	0.0614122	0.327463
ENSDARG00000028721	-0.597336	2.54511	0.039914	0.243614	0.171452	2.54511	0.574843	0.880105
ENSDARG00000078179	0.672477	3.31553	0.0399523	0.243723	0.248967	3.31553	0.437108	0.793651
ENSDARG00000009735	-0.711047	2.35023	0.0399969	0.24387	0.33517	2.35023	0.368657	0.744003
ENSDARG00000103915	-1.24182	-0.409212	0.040076	0.244228	0.22963	-0.409212	1	1
ENSDARG00000075664	-0.989326	2.29897	0.0402154	0.244752	0.138864	2.29897	0.706564	0.946375
ENSDARG00000098859	-0.96406	1.72125	0.0402494	0.244784	-0.348857	1.72125	0.574121	0.879978
ENSDARG00000090788	0.680478	1.68307	0.0402956	0.24494	0.531043	1.68307	0.225073	0.60381
ENSDARG00000056102	0.933868	0.778169	0.0403605	0.244959	-0.156823	0.778169	0.88128	1
ENSDARG00000105012	-0.69558	1.4381	0.0403853	0.244985	0.503036	1.4381	0.297532	0.679677
ENSDARG00000086678	-1.43647	0.518298	0.0404628	0.24533	-0.569261	0.518298	0.490925	0.828572
ENSDARG00000069484	-1.58177	0.0199793	0.0405671	0.245837	-0.17978	0.0199793	1	1
ENSDARG00000005690	-1.05783	0.477963	0.0405892	0.245846	-0.792563	0.477963	0.201593	0.572615
ENSDARG00000100536	-0.883396	1.29597	0.0406461	0.24603	0.460125	1.29597	0.357298	0.736225
ENSDARG00000055054	-1.06402	1.03425	0.0406609	0.24603	-0.420978	1.03425	0.487369	0.825983
ENSDARG00000062519	-2.6118	-1.25744	0.0408011	0.246743	0.389738	-1.25744	1	1
ENSDARG00000074589	0.829674	1.58566	0.0408792	0.246975	-0.723607	1.58566	0.112764	0.44466
ENSDARG00000020573	-0.508656	5.0409	0.0409335	0.247178	0.471124	5.0409	0.0657922	0.338303
ENSDARG00000002790	0.533493	4.03475	0.0409957	0.247428	0.401608	4.03475	0.154513	0.518409
ENSDARG00000103125	-0.596351	2.67662	0.0411044	0.247895	0.123188	2.67662	0.658226	0.926416
ENSDARG00000042337	0.933608	0.81368	0.0411147	0.247895	0.592437	0.81368	0.282162	0.665377
ENSDARG00000008904	-0.564303	3.91345	0.0412953	0.248629	-0.279903	3.91345	0.338265	0.720174
ENSDARG00000019501	-1.48277	0.501398	0.041299	0.248629	-0.735086	0.501398	0.388364	0.758395
ENSDARG00000069432	0.538375	4.02477	0.0414136	0.249193	-0.0898509	4.02477	0.714478	0.9494
ENSDARG00000053010	3.15915	-1.45377	0.0415956	0.249579	0.315386	-1.45377	1	1
ENSDARG00000092807	0.627095	9.10438	0.0416538	0.249579	0.103291	9.10438	0.73863	0.959464
ENSDARG00000103011	-0.798699	1.36819	0.0416663	0.249579	0.311088	1.36819	0.443418	0.799217
ENSDARG00000105018	0.880971	1.60259	0.0417068	0.249696	0.424803	1.60259	0.463019	0.810284
ENSDARG00000104760	-1.42088	-0.166628	0.0417496	0.249826	-0.0434606	-0.166628	0.924932	1
ENSDARG00000002794	2.02739	-0.977519	0.0418116	0.250072	0.808015	-0.977519	0.386858	0.75678
ENSDARG00000078315	-0.890755	0.266598	0.0420297	0.250914	-0.587667	0.266598	0.344123	0.724233
ENSDARG00000004297	0.760641	1.58398	0.0420366	0.250914	0.822591	1.58398	0.116348	0.449795
ENSDARG00000092488	-1.86796	-0.303353	0.0421481	0.251312	-0.425996	-0.303353	0.794794	0.981161
ENSDARG00000068036	1.26668	-0.134307	0.0422426	0.251516	-0.783274	-0.134307	0.283295	0.666819
ENSDARG00000053484	-0.542982	4.80388	0.042243	0.251516	-0.395743	4.80388	0.163465	0.531079
ENSDARG00000090503	-1.86235	-0.64367	0.0423435	0.251862	-0.282003	-0.64367	0.826134	0.991351
ENSDARG00000059613	0.778976	1.33774	0.0424057	0.252107	0.23821	1.33774	0.609399	0.898483
ENSDARG00000088439	0.896567	0.951491	0.0424377	0.252171	0.793461	0.951491	0.0774988	0.367564
ENSDARG00000016059	0.880216	0.706334	0.0426479	0.253065	0.0617317	0.706334	1	1
ENSDARG00000003820	-0.809369	4.33883	0.0426519	0.253065	-0.531982	4.33883	0.18576	0.556905
ENSDARG00000102674	-1.01567	2.09628	0.0427505	0.253401	-0.630502	2.09628	0.237515	0.616351
ENSDARG00000099722	0.690328	1.21445	0.0427511	0.253401	0.276434	1.21445	0.681375	0.936461
ENSDARG00000005652	-0.956219	0.350029	0.0428812	0.254046	0.00825082	0.350029	0.917038	1
ENSDARG00000054362	0.572707	2.6466	0.0429292	0.25405	0.238769	2.6466	0.42922	0.787541
ENSDARG00000057105	-0.78352	0.880147	0.0429294	0.25405	-0.581319	0.880147	0.146892	0.506954
ENSDARG00000016742	1.26329	-0.134928	0.0431282	0.25455	0.307065	-0.134928	0.586247	0.886701
ENSDARG00000043571	-0.640034	2.7828	0.0431696	0.25455	-0.260197	2.7828	0.507534	0.839504
ENSDARG00000023026	-0.998529	0.339728	0.043191	0.25455	-1.0013	0.339728	0.0550185	0.307742
ENSDARG00000007443	-1.89365	-0.989204	0.0432169	0.25455	0.883961	-0.989204	0.667464	0.930948
ENSDARG00000089217	1.25474	-0.187613	0.0432227	0.25455	0.700412	-0.187613	0.609785	0.898686
ENSDARG00000101209	0.61332	2.89007	0.0433629	0.25525	0.532629	2.89007	0.0945073	0.403472
ENSDARG00000098608	-1.18038	0.127833	0.0434378	0.255564	-0.464725	0.127833	0.357939	0.736706
ENSDARG00000098968	-0.739127	2.02239	0.0434721	0.25564	0.0661228	2.02239	0.908354	1
ENSDARG00000092191	-0.677133	5.90857	0.0435386	0.255905	-0.102738	5.90857	0.75829	0.967444
ENSDARG00000098655	-0.961264	1.49669	0.0435832	0.255924	-0.365592	1.49669	0.603611	0.895337
ENSDARG00000002396	0.933182	0.93562	0.0436136	0.255967	-0.00750849	0.93562	0.913162	1
ENSDARG00000071055	-0.92787	0.618224	0.0436389	0.255989	-0.703038	0.618224	0.262513	0.643143
ENSDARG00000056322	0.519896	7.35199	0.0437931	0.256767	0.267994	7.35199	0.299719	0.681851
ENSDARG00000045364	0.665313	1.50146	0.0438443	0.256909	0.639299	1.50146	0.119392	0.455619
ENSDARG00000045878	-1.53676	-0.483886	0.0438605	0.256909	-1.06723	-0.483886	0.289662	0.673738
ENSDARG00000101785	0.931596	0.861064	0.0439328	0.256954	0.890585	0.861064	0.0657031	0.338231
ENSDARG00000061124	-0.533373	2.53829	0.0440167	0.25719	0.336293	2.53829	0.230187	0.607932
ENSDARG00000071331	-0.562088	4.14622	0.0440394	0.25719	-0.554969	4.14622	0.0537212	0.303766
ENSDARG00000045694	-0.85543	1.62125	0.0440436	0.25719	-0.904662	1.62125	0.0521903	0.299516
ENSDARG00000056050	-0.687252	2.20678	0.0440787	0.25719	-0.575953	2.20678	0.108185	0.434856
ENSDARG00000041429	1.04852	0.550104	0.0440881	0.25719	-1.0608	0.550104	0.0657215	0.338231
ENSDARG00000099860	-0.566834	3.78375	0.0441026	0.25719	-0.54686	3.78375	0.0557157	0.30993
ENSDARG00000020926	0.607057	2.17933	0.0442389	0.25778	0.387294	2.17933	0.190566	0.562088
ENSDARG00000078789	-1.15382	0.379889	0.0442471	0.25778	-0.403247	0.379889	0.50968	0.840157
ENSDARG00000020521	0.592961	3.04489	0.0442742	0.257812	0.390689	3.04489	0.219275	0.595767
ENSDARG00000042977	2.35752	-0.256519	0.0443382	0.257933	-0.263443	-0.256519	0.786383	0.977258
ENSDARG00000075252	-0.591805	2.78686	0.0443384	0.257933	0.283445	2.78686	0.30858	0.691094
ENSDARG00000098112	-1.68556	-0.920046	0.0443822	0.257956	0.517199	-0.920046	0.79386	0.981023
ENSDARG00000004948	-0.593262	2.18907	0.0444072	0.257956	-0.656991	2.18907	0.0819938	0.375432
ENSDARG00000018124	0.636097	2.57851	0.0444387	0.258013	0.665373	2.57851	0.0569833	0.313016
ENSDARG00000002991	-1.48451	-0.364338	0.0447286	0.259317	0.44168	-0.364338	0.381384	0.753618
ENSDARG00000007691	0.698338	2.19917	0.0447891	0.259541	0.440117	2.19917	0.261971	0.642868
ENSDARG00000042329	0.898265	1.25899	0.0448182	0.259584	0.12878	1.25899	0.730536	0.956546
ENSDARG00000034423	1.17808	0.136529	0.04486	0.2597	1.00766	0.136529	0.176531	0.544084
ENSDARG00000098802	0.579659	2.8955	0.045051	0.260282	0.631272	2.8955	0.0774811	0.367564
ENSDARG00000040116	-1.94841	-0.38818	0.0450841	0.260282	-1.12124	-0.38818	0.227188	0.605411
ENSDARG00000005425	0.840754	1.32678	0.0451167	0.260282	0.273701	1.32678	0.613048	0.900709
ENSDARG00000012072	-0.805373	1.69197	0.04512	0.260282	-0.0243718	1.69197	0.913807	1
ENSDARG00000045070	1.86037	-0.146681	0.0451353	0.260282	0.114067	-0.146681	0.869181	1
ENSDARG00000059006	-0.854058	1.01096	0.045231	0.260707	0.158455	1.01096	0.769041	0.971412
ENSDARG00000020252	0.673266	1.48935	0.0452594	0.260745	0.655746	1.48935	0.100585	0.418719
ENSDARG00000093125	-0.669347	2.0638	0.0453958	0.261404	0.661203	2.0638	0.0708362	0.351773
ENSDARG00000059925	-1.20725	1.9061	0.0454849	0.261409	-0.713201	1.9061	0.283352	0.666819
ENSDARG00000015628	1.27262	-0.523602	0.0455164	0.261409	0.823515	-0.523602	0.351038	0.731099
ENSDARG00000009074	-0.998458	0.575617	0.0455311	0.261409	-0.382689	0.575617	0.647854	0.921286
ENSDARG00000103682	0.727835	0.866977	0.045611	0.261409	-0.140947	0.866977	0.835743	0.994228
ENSDARG00000036593	-1.30109	0.212028	0.0456124	0.261409	-0.212197	0.212028	0.936426	1
ENSDARG00000024195	-0.606925	2.11453	0.045616	0.261409	-0.392302	2.11453	0.349137	0.729294
ENSDARG00000019530	-0.578768	2.18638	0.0456829	0.261432	-0.298109	2.18638	0.43872	0.794672
ENSDARG00000016607	1.58281	-0.424718	0.0456859	0.261432	0.0744757	-0.424718	0.892316	1
ENSDARG00000070431	-0.725675	1.356	0.045838	0.261865	0.560937	1.356	0.166377	0.534003
ENSDARG00000014676	-1.48102	0.208215	0.0460871	0.26297	-0.500603	0.208215	0.589444	0.887149
ENSDARG00000071567	1.54032	-0.669863	0.0461376	0.263132	-0.546637	-0.669863	0.406012	0.773239
ENSDARG00000098103	-0.963057	0.965225	0.046268	0.263624	-0.525049	0.965225	0.372608	0.746594
ENSDARG00000061226	0.619988	3.54567	0.0464238	0.264385	0.497174	3.54567	0.106891	0.43257
ENSDARG00000021853	-0.953593	0.568889	0.0464764	0.264558	-0.0768477	0.568889	1	1
ENSDARG00000018691	-0.723364	1.54993	0.0465375	0.264686	-0.700883	1.54993	0.0538785	0.304222
ENSDARG00000045749	0.842093	1.53466	0.0465708	0.264686	0.741559	1.53466	0.0882036	0.389748
ENSDARG00000070127	-1.17762	0.659173	0.0465878	0.264686	-1.06507	0.659173	0.104042	0.426369
ENSDARG00000069422	0.906591	0.524951	0.0466683	0.265017	0.798244	0.524951	0.166566	0.534177
ENSDARG00000025522	0.605462	3.21762	0.0468926	0.266164	0.611543	3.21762	0.0724844	0.356409
ENSDARG00000051953	-0.826701	1.64395	0.0469689	0.26647	-0.150247	1.64395	0.821533	0.989708
ENSDARG00000105271	-1.19868	-0.00664378	0.0470552	0.266778	-0.615479	-0.00664378	0.478447	0.818995
ENSDARG00000009430	2.99342	-1.48486	0.0470772	0.266778	4.04087	-1.48486	0.167744	0.536368
ENSDARG00000063922	-0.593748	12.4911	0.0471565	0.266794	0.0792804	12.4911	0.790452	0.979469
ENSDARG00000074686	0.610893	2.67568	0.0471807	0.266794	0.201661	2.67568	0.445924	0.80093
ENSDARG00000039863	1.86928	-0.188917	0.0471827	0.266794	0.656974	-0.188917	0.446586	0.801419
ENSDARG00000055751	-1.15345	-0.0493425	0.0473408	0.267434	1.79446	-0.0493425	0.230259	0.607932
ENSDARG00000014790	-0.632161	1.72649	0.047723	0.269313	-0.149497	1.72649	0.699341	0.943313
ENSDARG00000100946	0.713815	0.896964	0.0477623	0.269313	0.500942	0.896964	0.329791	0.711721
ENSDARG00000075758	0.525688	4.02669	0.0478167	0.269483	0.164895	4.02669	0.551389	0.867663
ENSDARG00000060983	1.32805	-0.798884	0.0478544	0.269568	1.63012	-0.798884	0.149458	0.509483
ENSDARG00000038687	0.90358	1.38332	0.0479246	0.269738	-0.575669	1.38332	0.215917	0.592318
ENSDARG00000014003	-0.59243	2.76104	0.0479298	0.269738	-0.0422211	2.76104	0.973325	1
ENSDARG00000034093	-0.645938	2.83847	0.047967	0.26974	-0.0314891	2.83847	1	1
ENSDARG00000015015	1.23719	0.236077	0.0479754	0.26974	0.0319558	0.236077	1	1
ENSDARG00000091926	1.67471	-0.623721	0.048204	0.270577	-0.539425	-0.623721	0.515847	0.844045
ENSDARG00000035663	0.970132	0.460894	0.0482052	0.270577	1.07841	0.460894	0.105271	0.42911
ENSDARG00000037061	0.913264	0.744978	0.0482152	0.270577	-0.327154	0.744978	0.441219	0.797129
ENSDARG00000103054	-1.3607	-0.0044946	0.0482682	0.270612	-0.612062	-0.0044946	0.512628	0.842376
ENSDARG00000076360	-0.786714	1.97226	0.0482894	0.270612	-0.325536	1.97226	0.36413	0.741786
ENSDARG00000096859	-1.24902	0.391452	0.0483204	0.270658	-1.01306	0.391452	0.160243	0.526076
ENSDARG00000044567	-1.50538	-0.439644	0.0483632	0.270659	0.0931426	-0.439644	0.82685	0.991585
ENSDARG00000017659	0.553622	3.25307	0.0483661	0.270659	0.0226109	3.25307	0.940283	1
ENSDARG00000068760	1.26432	-0.331167	0.0486794	0.271917	0.548089	-0.331167	0.686029	0.93688
ENSDARG00000052379	0.781068	1.1214	0.0486821	0.271917	0.524256	1.1214	0.25258	0.633525
ENSDARG00000102589	-1.22865	0.297239	0.0487954	0.272422	-0.923691	0.297239	0.19715	0.568666
ENSDARG00000103774	-0.522787	3.14237	0.0488796	0.272764	-0.254574	3.14237	0.344093	0.724233
ENSDARG00000019702	0.573846	5.78355	0.0489068	0.272788	0.13757	5.78355	0.655087	0.925155
ENSDARG00000016375	0.863096	1.58472	0.0489787	0.272792	-0.0661461	1.58472	0.960176	1
ENSDARG00000021135	-0.639233	2.04077	0.0489963	0.272792	-0.607872	2.04077	0.062995	0.331064
ENSDARG00000078572	-0.856611	1.09129	0.0490449	0.272792	-0.117406	1.09129	1	1
ENSDARG00000015374	-0.678912	1.4537	0.0491512	0.273256	0.328098	1.4537	0.429399	0.787541
ENSDARG00000019096	-0.565015	12.1345	0.0492923	0.273785	-0.323693	12.1345	0.258988	0.641227
ENSDARG00000027355	-1.14223	1.123	0.0494707	0.274648	-0.939413	1.123	0.116194	0.449458
ENSDARG00000019834	-1.15519	-0.105909	0.0494955	0.274657	0.091077	-0.105909	0.805881	0.983886
ENSDARG00000045910	0.947466	1.46365	0.0495341	0.274744	0.343619	1.46365	0.594033	0.889148
ENSDARG00000058593	0.563483	2.74905	0.0496149	0.274789	-0.0028275	2.74905	1	1
ENSDARG00000103507	1.42426	-0.499288	0.0496219	0.274789	-0.469992	-0.499288	0.773174	0.972345
ENSDARG00000037059	0.746969	1.40582	0.0496346	0.274789	0.103111	1.40582	0.775942	0.974139
ENSDARG00000013382	0.658604	2.07499	0.0496842	0.274917	-0.00277456	2.07499	1	1
ENSDARG00000075571	-1.08166	1.06237	0.0497597	0.275079	-0.614503	1.06237	0.351958	0.731099
ENSDARG00000102176	-0.91073	0.8071	0.0497996	0.275079	0.23759	0.8071	0.69766	0.943144
ENSDARG00000002013	-0.665117	4.12163	0.0498023	0.275079	-0.248493	4.12163	0.498177	0.833383
ENSDARG00000038359	0.913247	0.573696	0.0498824	0.275393	0.641502	0.573696	0.272685	0.655126
ENSDARG00000057911	0.195248	5.29917	0.592652	0.872115	2.25692	5.29917	4.73e-09	2.84e-06
ENSDARG00000008192	-0.560377	3.02163	0.064815	0.318436	-1.72482	3.02163	1.8e-08	7.96e-06
ENSDARG00000010571	0.156241	1.07608	0.77612	0.95587	2.68116	1.07608	7.14e-08	2.83e-05
ENSDARG00000007823	-0.751506	4.38108	0.0919587	0.37808	2.52684	4.38108	1.62e-07	5.38e-05
ENSDARG00000015947	0.408497	2.30664	0.211468	0.564641	1.99479	2.30664	3.55e-07	0.000104916
ENSDARG00000077300	-0.177161	1.87238	0.652479	0.902821	2.11725	1.87238	5.83e-07	0.000142444
ENSDARG00000002758	0.744886	4.35034	0.0736488	0.338184	2.10518	4.35034	1.56e-06	0.000342324
ENSDARG00000021163	-0.112655	2.98913	0.724872	0.937978	1.61474	2.98913	2.23e-06	0.000450512
ENSDARG00000030905	0.428868	1.39716	0.257537	0.614281	2.06449	1.39716	4.33e-06	0.000747825
ENSDARG00000099970	0.373071	11.5578	0.150489	0.48293	1.20401	11.5578	4.63e-06	0.000787949
ENSDARG00000036830	0.479704	2.62944	0.122271	0.4348	1.65897	2.62944	5.29e-06	0.000887742
ENSDARG00000055076	0.518015	3.12975	0.0616869	0.308969	1.31013	3.12975	5.97e-06	0.000974372
ENSDARG00000062954	0.0736569	3.82327	0.805422	0.967026	1.49066	3.82327	1.01e-05	0.00154439
ENSDARG00000004592	-0.585776	4.75082	0.0673539	0.323931	-1.4419	4.75082	1.24e-05	0.00182441
ENSDARG00000087303	0.0195233	5.14767	0.955871	1	-1.63869	5.14767	1.64e-05	0.00221187
ENSDARG00000074287	0.488722	2.05279	0.185013	0.530747	2.06422	2.05279	1.76e-05	0.00225451
ENSDARG00000019845	0.512545	2.3826	0.115091	0.42334	1.84703	2.3826	1.81e-05	0.0022868
ENSDARG00000077407	-0.156082	3.17407	0.616313	0.884349	-1.37002	3.17407	2.57e-05	0.00309567
ENSDARG00000007184	0.178018	4.7383	0.628433	0.890479	1.65357	4.7383	2.72e-05	0.0032404
ENSDARG00000068374	-0.141296	4.32035	0.568353	0.860262	1.34583	4.32035	2.97e-05	0.00340237
ENSDARG00000098280	0.0187264	5.12115	0.951708	1	1.43815	5.12115	3.08e-05	0.00342883
ENSDARG00000020893	0.0606379	6.93847	0.867913	0.995601	1.5321	6.93847	3.88e-05	0.00419406
ENSDARG00000098574	0.242013	5.5699	0.469845	0.797357	1.41012	5.5699	4.43e-05	0.00463125
ENSDARG00000085497	-0.263557	4.25235	0.695977	0.922549	-2.92559	4.25235	4.46e-05	0.00463125
ENSDARG00000020298	0.191878	3.84604	0.600483	0.875555	-1.54044	3.84604	4.53e-05	0.00463125
ENSDARG00000003165	-0.221836	2.26071	0.587841	0.869033	-1.30524	2.26071	4.96e-05	0.00489407
ENSDARG00000041609	0.302709	2.80724	0.325536	0.686448	1.25497	2.80724	4.97e-05	0.00489407
ENSDARG00000034443	-0.556067	2.64094	0.215898	0.568778	-1.73371	2.64094	5.68e-05	0.00541718
ENSDARG00000099441	-0.178426	1.53599	0.715972	0.932046	2.4005	1.53599	6.85e-05	0.00627971
ENSDARG00000096003	-0.34632	6.09358	0.339081	0.696279	-1.47243	6.09358	6.98e-05	0.00630289
ENSDARG00000094500	0.727685	0.314873	0.0969765	0.388232	2.46656	0.314873	7.1e-05	0.00635868
ENSDARG00000055618	-0.383382	6.98805	0.14768	0.478877	-1.06245	6.98805	7.26e-05	0.00638943
ENSDARG00000098355	-0.180312	7.21178	0.599774	0.87523	-1.38607	7.21178	7.29e-05	0.00638943
ENSDARG00000000796	0.0121567	4.05	0.982248	1	-1.58221	4.05	7.85e-05	0.00666421
ENSDARG00000044029	-1.33112	-0.512171	0.09861	0.391759	-2.34028	-0.512171	7.94e-05	0.00666421
ENSDARG00000020529	-1.08349	0.332366	0.0791442	0.350921	-2.26032	0.332366	8.39e-05	0.00673885
ENSDARG00000016448	1.23423	-0.728422	0.0714216	0.333431	6.30873	-0.728422	8.46e-05	0.00673885
ENSDARG00000025555	-1.46736	-0.935309	0.205954	0.558366	-3.29622	-0.935309	8.48e-05	0.00673885
ENSDARG00000001829	-0.139115	3.0004	0.669226	0.91101	1.23205	3.0004	8.76e-05	0.00690795
ENSDARG00000034852	-0.0275584	4.64734	0.960847	1	2.07335	4.64734	8.88e-05	0.00694023
ENSDARG00000075748	0.568518	2.14021	0.0946645	0.385057	1.39878	2.14021	9.12e-05	0.00705257
ENSDARG00000036685	-0.0536995	2.82889	0.89241	1	1.26553	2.82889	9.62e-05	0.00734733
ENSDARG00000039232	-0.376154	1.98454	0.377371	0.729014	1.96817	1.98454	0.000100815	0.00755413
ENSDARG00000077237	-1.04215	0.318152	0.122314	0.4348	-2.05316	0.318152	0.000103051	0.00765405
ENSDARG00000002937	0.730098	0.290102	0.144286	0.472649	2.50418	0.290102	0.000104076	0.00765405
ENSDARG00000008188	0.105735	3.49679	0.690936	0.921151	1.15172	3.49679	0.000106488	0.00773593
ENSDARG00000089372	-0.192547	4.55193	0.598525	0.875126	1.43825	4.55193	0.000108103	0.00775868
ENSDARG00000061120	1.18222	-0.0839002	0.16764	0.508271	3.52859	-0.0839002	0.000119895	0.00835338
ENSDARG00000005980	0.0510855	3.62912	0.874507	0.996815	1.21071	3.62912	0.000124576	0.00857918
ENSDARG00000055383	0.249457	2.00929	0.401417	0.74855	1.48646	2.00929	0.000126926	0.00869077
ENSDARG00000094673	0.489857	3.73713	0.103104	0.399735	1.19989	3.73713	0.00013472	0.00911959
ENSDARG00000054588	-0.616215	5.48021	0.11909	0.429559	-1.52855	5.48021	0.000156708	0.0102023
ENSDARG00000071562	-0.220458	4.19859	0.430533	0.769828	-1.06913	4.19859	0.000164308	0.0106389
ENSDARG00000089225	0.349897	1.96031	0.372278	0.7252	1.78142	1.96031	0.000165754	0.0106746
ENSDARG00000011152	-0.0643004	1.65966	0.921847	1	2.0499	1.65966	0.000176052	0.0110394
ENSDARG00000068369	0.280924	2.88457	0.313422	0.67488	1.18923	2.88457	0.000179455	0.0111356
ENSDARG00000077341	-0.35163	5.22934	0.2484	0.605947	-1.16643	5.22934	0.000182507	0.0112662
ENSDARG00000037079	0.592268	1.9468	0.0832664	0.360217	1.59108	1.9468	0.000186881	0.0113666
ENSDARG00000043371	-0.598544	8.37042	0.0586375	0.300695	-1.19254	8.37042	0.000194273	0.011631
ENSDARG00000070314	0.5727	3.93466	0.0536838	0.286652	1.19374	3.93466	0.000202104	0.0118614
ENSDARG00000087732	-0.261278	11.1606	0.704643	0.926205	-2.72135	11.1606	0.00020737	0.0119372
ENSDARG00000052011	0.356764	3.72331	0.268938	0.627579	-1.17198	3.72331	0.000207404	0.0119372
ENSDARG00000020467	0.0337672	4.22823	0.90685	1	1.2026	4.22823	0.000214211	0.0122697
ENSDARG00000071095	-0.031682	1.75666	0.966252	1	1.54105	1.75666	0.000220478	0.0124492
ENSDARG00000026350	0.52425	1.65428	0.167823	0.508375	1.42233	1.65428	0.000233652	0.0130007
ENSDARG00000009610	-0.22317	0.772891	0.543719	0.846104	-1.64879	0.772891	0.000249774	0.0135379
ENSDARG00000009209	-0.364614	0.941198	0.425842	0.766103	-1.56883	0.941198	0.000250403	0.0135379
ENSDARG00000005821	0.507098	-0.00168019	0.415371	0.75634	2.42074	-0.00168019	0.000260095	0.0138958
ENSDARG00000086189	2.11114	-0.623062	0.138943	0.464501	4.0345	-0.623062	0.000267303	0.0141046
ENSDARG00000098288	-0.565405	1.28273	0.154388	0.488675	-1.50611	1.28273	0.000269347	0.0141366
ENSDARG00000076144	-0.26009	3.25683	0.360975	0.716298	-1.05702	3.25683	0.000278451	0.0145071
ENSDARG00000040649	-0.356919	1.10991	0.360846	0.716161	-1.34269	1.10991	0.000278842	0.0145071
ENSDARG00000010149	-0.222374	7.53049	0.468991	0.796742	-1.12771	7.53049	0.000286737	0.0147887
ENSDARG00000045486	-0.385225	1.67177	0.265741	0.624465	1.56517	1.67177	0.00030105	0.0153936
ENSDARG00000059357	0.479791	2.18164	0.114316	0.421366	1.24175	2.18164	0.000304492	0.0155031
ENSDARG00000056438	-0.410527	3.30809	0.224322	0.580236	-1.22869	3.30809	0.000313544	0.0158287
ENSDARG00000011222	0.00490756	-0.401766	1	1	-2.98066	-0.401766	0.000316896	0.0159304
ENSDARG00000021984	-0.250602	4.77955	0.493341	0.81318	-1.33421	4.77955	0.00032591	0.0163147
ENSDARG00000074639	1.41844	-0.0417261	0.0890188	0.374623	3.07454	-0.0417261	0.000330606	0.0164614
ENSDARG00000002917	-0.244411	3.18226	0.392668	0.741962	-1.07433	3.18226	0.000331881	0.0164614
ENSDARG00000014866	-0.312119	2.16757	0.597085	0.874883	2.21957	2.16757	0.000337344	0.0166079
ENSDARG00000074526	0.636389	1.34099	0.112409	0.41786	1.61297	1.34099	0.000351682	0.0169633
ENSDARG00000090428	-0.27284	2.44806	0.551529	0.851045	-1.60664	2.44806	0.000357255	0.0171627
ENSDARG00000099455	0.185562	3.91208	0.555074	0.852759	1.13114	3.91208	0.000360866	0.0172642
ENSDARG00000032553	0.0523541	1.62702	1	1	1.63404	1.62702	0.000362267	0.0172642
ENSDARG00000006604	0.865082	0.377537	0.142766	0.471166	2.31279	0.377537	0.000366916	0.0174161
ENSDARG00000045888	-0.218951	3.99543	0.503495	0.819645	-1.16566	3.99543	0.000370933	0.0175369
ENSDARG00000039007	-0.585665	9.32672	0.108709	0.410902	-1.31551	9.32672	0.000380471	0.0177068
ENSDARG00000004274	0.0469914	0.204897	0.925446	1	2.41296	0.204897	0.000392345	0.0178691
ENSDARG00000092170	2.51906	0.0918315	0.146218	0.475968	7.57576	0.0918315	0.000392975	0.0178691
ENSDARG00000018765	-0.227486	1.38752	0.515085	0.827052	1.39668	1.38752	0.000393985	0.0178691
ENSDARG00000073704	-0.718017	2.83203	0.0529676	0.28486	-1.37695	2.83203	0.000394457	0.0178691
ENSDARG00000010873	-0.166124	4.38918	0.546238	0.848043	0.987057	4.38918	0.000400954	0.0180946
ENSDARG00000079815	-0.348733	2.61419	0.283056	0.642472	-1.20651	2.61419	0.000409346	0.0183344
ENSDARG00000077293	-0.195458	2.26273	0.441412	0.778572	-1.07276	2.26273	0.000412085	0.0183511
ENSDARG00000057571	-0.380616	3.55363	0.28156	0.640986	-1.30026	3.55363	0.000412799	0.0183511
ENSDARG00000037713	-0.0984884	3.33777	0.755092	0.947933	1.17482	3.33777	0.00043796	0.0193254
ENSDARG00000026990	0.974163	0.786434	0.0760812	0.343085	2.03677	0.786434	0.000459571	0.0199103
ENSDARG00000025428	0.143884	2.51697	0.750086	0.946065	-1.50036	2.51697	0.000466818	0.020006
ENSDARG00000061490	-0.341976	4.90612	0.210991	0.564253	0.984326	4.90612	0.000477362	0.0201844
ENSDARG00000008982	-0.0286942	5.19357	0.919001	1	-1.09773	5.19357	0.000480122	0.0201844
ENSDARG00000100209	0.00402845	3.60091	0.990534	1	1.01094	3.60091	0.000484183	0.0201844
ENSDARG00000042133	-0.73502	4.5684	0.0530522	0.28486	-1.36132	4.5684	0.000484334	0.0201844
ENSDARG00000020465	0.329063	4.31692	0.257863	0.614886	1.06858	4.31692	0.000488293	0.0201844
ENSDARG00000061145	0.00547492	1.97054	1	1	-1.56437	1.97054	0.000490905	0.0201844
ENSDARG00000044625	-0.499669	3.17939	0.0949898	0.385722	1.13204	3.17939	0.00049131	0.0201844
ENSDARG00000053803	-0.875617	2.61693	0.0509392	0.279102	-1.64788	2.61693	0.000503816	0.0204862
ENSDARG00000071014	0.343238	3.15625	0.196606	0.544999	1.06224	3.15625	0.000507418	0.0205625
ENSDARG00000011841	0.0383905	7.03984	0.921447	1	-1.38713	7.03984	0.000516068	0.0207717
ENSDARG00000014113	-0.218542	3.90967	0.414357	0.756282	-0.928386	3.90967	0.000527716	0.0211147
ENSDARG00000056112	0.318473	2.58623	0.322663	0.68375	1.16863	2.58623	0.000548935	0.0216577
ENSDARG00000080151	-0.616125	0.269379	0.283592	0.643025	-1.7671	0.269379	0.000549767	0.0216577
ENSDARG00000045706	-0.623957	1.31886	0.118054	0.427766	-1.52009	1.31886	0.000553831	0.0216577
ENSDARG00000087461	-0.728614	-0.407435	0.330219	0.690064	-2.07529	-0.407435	0.00056015	0.0216998
ENSDARG00000041581	0.469904	1.96906	0.163504	0.501799	1.36067	1.96906	0.000579405	0.0223399
ENSDARG00000001880	0.202732	2.09173	0.527883	0.835441	1.1721	2.09173	0.000583293	0.0224173
ENSDARG00000042534	0.387563	2.73737	0.211335	0.564641	1.23085	2.73737	0.00059984	0.0227596
ENSDARG00000102774	-0.769166	-0.325577	0.299301	0.659024	-2.49739	-0.325577	0.000604569	0.0228499
ENSDARG00000016181	0.380221	1.43257	0.258742	0.615821	1.35188	1.43257	0.000614369	0.0229454
ENSDARG00000092362	1.10616	0.625667	0.0836595	0.361065	2.7417	0.625667	0.000617803	0.0230016
ENSDARG00000032175	0.126954	2.63175	0.704753	0.926247	1.19978	2.63175	0.000634684	0.0235565
ENSDARG00000044550	-0.44272	2.92289	0.460888	0.792335	2.10555	2.92289	0.000647403	0.0238481
ENSDARG00000078172	-0.752052	-0.204483	0.370832	0.723804	-2.79755	-0.204483	0.000648547	0.0238481
ENSDARG00000071719	0.70203	-0.886197	0.358902	0.713969	5.75284	-0.886197	0.000651492	0.0238827
ENSDARG00000018105	-0.498642	3.77695	0.154696	0.489002	-1.23839	3.77695	0.000666385	0.0243537
ENSDARG00000086724	-0.0958992	0.601639	0.940014	1	2.10878	0.601639	0.000683433	0.0249004
ENSDARG00000078383	0.533057	2.12229	0.0679871	0.3253	1.18252	2.12229	0.000709946	0.0256312
ENSDARG00000014646	0.0573611	1.58073	0.884189	0.9991	-1.35244	1.58073	0.00071258	0.0256486
ENSDARG00000078105	0.487689	2.76908	0.110666	0.414613	1.11435	2.76908	0.000738676	0.0263491
ENSDARG00000056138	-0.299569	5.55398	0.345656	0.701199	1.08554	5.55398	0.000741705	0.0263781
ENSDARG00000069615	-0.125419	5.3458	0.726477	0.938645	-1.21856	5.3458	0.000759679	0.0267389
ENSDARG00000099351	-0.23715	2.91255	0.681042	0.916856	1.90292	2.91255	0.000764984	0.0268059
ENSDARG00000045514	-0.322214	6.87841	0.311431	0.67266	-1.08013	6.87841	0.000772194	0.0269174
ENSDARG00000104953	-0.448363	2.49932	0.0889283	0.374379	-0.963429	2.49932	0.000774895	0.0269174
ENSDARG00000101362	-0.164565	4.68326	0.737283	0.942652	1.66067	4.68326	0.000775414	0.0269174
ENSDARG00000070083	-0.190782	8.13314	0.520516	0.829984	-1.00808	8.13314	0.000777201	0.0269174
ENSDARG00000104118	0.700045	1.94238	0.0666631	0.322299	1.30081	1.94238	0.00082059	0.0282558
ENSDARG00000100718	-0.00929398	1.46596	0.899892	1	-1.2263	1.46596	0.000828588	0.0283926
ENSDARG00000020811	-0.238275	2.88032	0.452159	0.787576	1.1079	2.88032	0.000829413	0.0283926
ENSDARG00000003244	0.490247	2.47078	0.129183	0.44715	1.20593	2.47078	0.000834628	0.0283966
ENSDARG00000012140	-0.142405	3.0965	0.649505	0.901305	1.1581	3.0965	0.000837135	0.0283966
ENSDARG00000093857	-0.771048	-0.0491748	0.615364	0.8836	-4.53495	-0.0491748	0.000856761	0.028823
ENSDARG00000054778	-1.23416	-1.04701	0.290461	0.65009	-3.37543	-1.04701	0.000858834	0.028823
ENSDARG00000058341	0.042263	-0.436574	1	1	3.02758	-0.436574	0.000867114	0.0290191
ENSDARG00000079107	1.04392	-0.00940803	0.180586	0.525534	2.46947	-0.00940803	0.000882799	0.0294612
ENSDARG00000022509	-0.193635	1.6744	0.710124	0.928817	1.37641	1.6744	0.000895505	0.0296688
ENSDARG00000101613	-0.259641	1.89671	0.435472	0.773667	1.39024	1.89671	0.000900209	0.0296688
ENSDARG00000104400	0.128723	2.01654	0.743021	0.94335	-1.3096	2.01654	0.000906412	0.0296688
ENSDARG00000078419	-0.138511	2.66648	0.658536	0.906399	-1.16751	2.66648	0.000914433	0.0297776
ENSDARG00000104128	0.698032	0.234263	0.170692	0.512247	1.88636	0.234263	0.000914773	0.0297776
ENSDARG00000035610	0.299535	1.57534	0.342094	0.698985	1.4269	1.57534	0.000932733	0.0301983
ENSDARG00000074829	-0.164338	2.815	0.534506	0.840127	1.0177	2.815	0.000933949	0.0301983
ENSDARG00000093760	0.730308	1.10202	0.122835	0.435812	1.54004	1.10202	0.00093666	0.0301983
ENSDARG00000091209	0.182136	2.36078	0.608623	0.880108	-1.26819	2.36078	0.000949654	0.0303329
ENSDARG00000105195	-0.910615	-0.176144	0.133517	0.454882	-1.99968	-0.176144	0.000986669	0.0311808
ENSDARG00000009754	-0.152264	4.10738	0.59229	0.871931	0.962142	4.10738	0.00100037	0.0315303
ENSDARG00000070256	0.856002	0.708843	0.170799	0.512381	3.02144	0.708843	0.00100331	0.0315393
ENSDARG00000033789	-0.700222	6.81817	0.0627073	0.311076	-1.25034	6.81817	0.00102849	0.032077
ENSDARG00000078636	-0.524701	0.894404	0.365801	0.719717	-1.60575	0.894404	0.00104534	0.0323484
ENSDARG00000030781	-0.672499	3.815	0.0563318	0.294724	-1.18999	3.815	0.00105463	0.0324086
ENSDARG00000052131	0.633498	1.15343	0.183217	0.529089	1.27342	1.15343	0.00105544	0.0324086
ENSDARG00000059836	-0.272998	2.51844	0.337559	0.695671	1.02507	2.51844	0.00107275	0.0327074
ENSDARG00000027744	-0.543229	5.58663	0.154476	0.488826	-1.27587	5.58663	0.00107341	0.0327074
ENSDARG00000053362	0.787273	1.44666	0.0828336	0.358996	1.60027	1.44666	0.00108466	0.0327986
ENSDARG00000005908	0.526228	2.57999	0.090966	0.376832	1.13288	2.57999	0.00110757	0.0333221
ENSDARG00000090512	0.205967	1.28415	0.582271	0.867147	1.45071	1.28415	0.00111454	0.0333633
ENSDARG00000039082	0.681132	0.951468	0.13205	0.452083	1.62348	0.951468	0.00112198	0.0334182
ENSDARG00000042535	-0.369767	9.63115	0.285221	0.644316	-1.13819	9.63115	0.0011451	0.0338643
ENSDARG00000031911	-0.67997	0.927528	0.183141	0.529089	-1.49675	0.927528	0.00114549	0.0338643
ENSDARG00000076248	-0.38404	-0.465977	0.584678	0.868197	-2.20406	-0.465977	0.00116079	0.0342318
ENSDARG00000091657	1.33283	-0.912613	0.0792058	0.351063	5.69719	-0.912613	0.00119503	0.0350679
ENSDARG00000095783	0.221956	0.988577	0.609742	0.880601	1.31297	0.988577	0.00120505	0.0351885
ENSDARG00000027738	0.216836	2.52196	0.496591	0.815153	1.10984	2.52196	0.00121006	0.0352487
ENSDARG00000035433	0.214881	1.44466	0.558286	0.854935	1.4972	1.44466	0.00123191	0.0357105
ENSDARG00000032976	-0.473979	11.5163	0.190723	0.537944	-1.18116	11.5163	0.00126472	0.0364939
ENSDARG00000006181	-0.439429	1.81672	0.233533	0.589348	-1.25544	1.81672	0.00126554	0.0364939
ENSDARG00000024317	0.226779	1.91767	0.534973	0.840307	-1.16054	1.91767	0.00126813	0.0364939
ENSDARG00000028943	-0.0285577	3.07329	0.919793	1	1.30773	3.07329	0.00127346	0.0365592
ENSDARG00000069464	-0.280986	6.1622	0.455672	0.789153	-1.22459	6.1622	0.00131063	0.0374457
ENSDARG00000057234	0.114405	3.49331	0.707043	0.927312	1.05953	3.49331	0.00132902	0.03779
ENSDARG00000013312	0.316182	2.38703	0.42424	0.764544	1.24294	2.38703	0.00134637	0.0381329
ENSDARG00000027279	-0.406231	1.98508	0.222775	0.577261	1.23171	1.98508	0.00134749	0.0381329
ENSDARG00000032114	0.00987593	3.13322	0.990078	1	1.1095	3.13322	0.00139441	0.0390895
ENSDARG00000035352	-0.223709	0.729077	0.598685	0.875166	1.6479	0.729077	0.00143887	0.0401469
ENSDARG00000055398	0.284326	1.45006	0.336328	0.694519	1.35292	1.45006	0.00145546	0.0403265
ENSDARG00000001244	-0.131401	5.51854	0.659609	0.906933	0.946768	5.51854	0.00147555	0.0407882
ENSDARG00000014313	-0.131489	6.85298	0.73711	0.942652	-1.2592	6.85298	0.00148229	0.0408796
ENSDARG00000102379	-0.469243	3.27605	0.174069	0.516008	-1.12956	3.27605	0.00154064	0.0421958
ENSDARG00000009194	0.539959	2.52948	0.122361	0.4348	1.14645	2.52948	0.00155454	0.0424788
ENSDARG00000090444	0.505122	2.81218	0.0749834	0.340878	-0.969483	2.81218	0.00157104	0.0428315
ENSDARG00000070038	-0.811022	4.92493	0.0951368	0.385905	-1.56836	4.92493	0.00157845	0.0428712
ENSDARG00000098209	-0.331572	-0.437417	0.859235	0.991854	-1.91776	-0.437417	0.00157969	0.0428712
ENSDARG00000021193	0.0579001	5.66699	0.84627	0.985955	0.907468	5.66699	0.00158518	0.0429224
ENSDARG00000069025	0.994396	0.867562	0.085156	0.364683	1.74192	0.867562	0.00166066	0.0445566
ENSDARG00000034825	-0.611207	2.30849	0.0816968	0.356272	1.14543	2.30849	0.00166111	0.0445566
ENSDARG00000001788	-0.291005	7.6937	0.38312	0.733955	-1.05861	7.6937	0.0016834	0.0446682
ENSDARG00000021346	-0.47328	5.36506	0.103358	0.400456	-0.921038	5.36506	0.00168745	0.044676
ENSDARG00000029818	0.374527	4.7304	0.272818	0.632035	1.08927	4.7304	0.00171046	0.0451848
ENSDARG00000044774	1.06171	0.451451	0.134085	0.455758	1.85557	0.451451	0.00173494	0.0457302
ENSDARG00000058041	-0.101206	5.15667	0.779967	0.956558	-1.12189	5.15667	0.00179999	0.0469259
ENSDARG00000089477	-0.99378	-1.02403	0.433123	0.77242	-3.3021	-1.02403	0.00180989	0.0470808
ENSDARG00000099600	0.124222	1.22534	0.784614	0.958916	1.66243	1.22534	0.00185059	0.0479303
ENSDARG00000037879	0.0986688	3.67394	0.739958	0.943088	-0.861982	3.67394	0.00188573	0.0487346
ENSDARG00000074552	-0.112962	4.28591	0.731079	0.940626	-1.02297	4.28591	0.00190024	0.0490031
ENSDARG00000012388	-0.252859	6.2556	0.526992	0.834807	-1.25667	6.2556	0.00190901	0.0490622
ENSDARG00000100427	0.215201	1.83558	0.601517	0.87599	1.34925	1.83558	0.00191077	0.0490622
ENSDARG00000029439	-0.457395	9.37209	0.0750194	0.340878	-0.799963	9.37209	0.00194329	0.04979
ENSDARG00000001162	0.107962	3.31699	0.671061	0.912132	0.913535	3.31699	0.00195715	0.0500376
ENSDARG00000099483	-0.895895	-0.232596	0.283889	0.64315	-2.52878	-0.232596	0.00198489	0.0506381
ENSDARG00000040988	-0.310768	7.12929	0.309196	0.671088	-0.952359	7.12929	0.00200958	0.0511585
ENSDARG00000100900	-0.67961	0.158315	0.518551	0.829597	-3.11369	0.158315	0.00202235	0.0512768
ENSDARG00000059646	0.102599	3.00602	0.875782	0.996815	1.4991	3.00602	0.00202569	0.0512768
ENSDARG00000061249	0.0490376	2.47519	0.849371	0.986852	0.98736	2.47519	0.00202714	0.0512768
ENSDARG00000028676	-0.0810724	4.02182	0.775558	0.95573	-0.899983	4.02182	0.00204664	0.0515511
ENSDARG00000070360	1.22422	0.654969	0.0666045	0.322299	1.75572	0.654969	0.00214374	0.0531434
ENSDARG00000101206	0.69749	2.38854	0.0802998	0.353024	1.28174	2.38854	0.00214403	0.0531434
ENSDARG00000005463	0.519572	1.26026	0.123717	0.437118	1.17409	1.26026	0.00214554	0.0531434
ENSDARG00000104306	-0.784265	0.0475631	0.198061	0.547066	-1.84186	0.0475631	0.00216674	0.0534051
ENSDARG00000104632	-0.752647	0.299111	0.327808	0.688196	-2.69714	0.299111	0.00217089	0.0534051
ENSDARG00000101243	-0.237959	1.85083	0.617979	0.884674	1.49111	1.85083	0.00217404	0.0534051
ENSDARG00000003607	0.102849	0.860972	0.894536	1	1.40688	0.860972	0.00218437	0.0534632
ENSDARG00000037781	0.124309	1.61503	0.735255	0.941714	-1.03335	1.61503	0.0022231	0.0542746
ENSDARG00000044102	-0.567101	1.72776	0.230954	0.586818	-1.53387	1.72776	0.00226389	0.0550448
ENSDARG00000070670	0.379844	4.75821	0.113404	0.420141	0.769015	4.75821	0.00227471	0.0551954
ENSDARG00000056510	-0.180224	3.7833	0.642931	0.898819	-1.20059	3.7833	0.00228757	0.0553945
ENSDARG00000042777	0.0560352	4.24798	0.87995	0.998239	-1.17989	4.24798	0.00230878	0.0557947
ENSDARG00000092726	-1.60465	-0.277245	0.0782146	0.349534	-1.99436	-0.277245	0.00231562	0.0558467
ENSDARG00000001785	0.320292	2.69956	0.37336	0.725887	-1.13004	2.69956	0.00233761	0.0561499
ENSDARG00000028546	-0.346916	5.60397	0.289496	0.648563	-1.00334	5.60397	0.00234824	0.0562542
ENSDARG00000059097	0.260616	4.53484	0.346912	0.70267	0.874397	4.53484	0.00236257	0.056408
ENSDARG00000096346	-0.357421	3.3304	0.377683	0.729053	-1.22059	3.3304	0.00237071	0.0564894
ENSDARG00000100607	-0.459033	2.55765	0.17459	0.516345	-1.02939	2.55765	0.0023884	0.0567615
ENSDARG00000008235	-0.45304	0.987631	0.19575	0.54401	-1.26976	0.987631	0.0023961	0.0567615
ENSDARG00000006900	-0.0478367	3.82164	0.904545	1	1.21253	3.82164	0.00239643	0.0567615
ENSDARG00000002215	0.20871	2.37984	0.438435	0.776011	1.00914	2.37984	0.00240617	0.0567686
ENSDARG00000005651	0.104719	0.490894	0.769044	0.953323	-1.67059	0.490894	0.00241885	0.0569345
ENSDARG00000018319	-0.462724	3.57069	0.0982677	0.391036	0.928778	3.57069	0.00242666	0.0569345
ENSDARG00000062521	-0.239132	-0.382471	0.868277	0.995731	-2.04716	-0.382471	0.00246767	0.0576466
ENSDARG00000021059	-0.350077	5.10144	0.170327	0.511927	-0.785615	5.10144	0.00248332	0.0578338
ENSDARG00000099385	0.218765	2.37049	0.585243	0.86824	1.17415	2.37049	0.0024894	0.0578338
ENSDARG00000036510	0.156035	2.50028	0.654055	0.903363	1.04986	2.50028	0.00251325	0.0580289
ENSDARG00000037867	0.0477972	5.9254	0.894728	1	-1.12814	5.9254	0.00254106	0.0585574
ENSDARG00000021048	-0.48987	0.284179	0.251909	0.608895	-1.50728	0.284179	0.00255654	0.0588004
ENSDARG00000061735	0.110554	4.64966	0.700057	0.924785	0.920649	4.64966	0.00257631	0.0591049
ENSDARG00000008333	-0.749124	0.620243	0.194181	0.542942	2.12666	0.620243	0.0025797	0.0591049
ENSDARG00000052840	0.101144	3.5934	0.794599	0.963267	-1.21511	3.5934	0.00260032	0.0593807
ENSDARG00000077227	0.300737	0.875436	0.481837	0.804721	1.7656	0.875436	0.0026441	0.060118
ENSDARG00000103403	0.362531	2.85444	0.216894	0.570174	0.974106	2.85444	0.00267856	0.0607854
ENSDARG00000003934	-0.653687	0.324324	0.319961	0.681593	-1.65888	0.324324	0.0027053	0.0611594
ENSDARG00000077732	0.245582	4.16845	0.351617	0.707152	0.832109	4.16845	0.00274356	0.0616731
ENSDARG00000077307	-0.245809	-0.0782419	0.744003	0.943697	-1.76986	-0.0782419	0.00278408	0.0622731
ENSDARG00000105293	0.209865	3.11231	0.502069	0.818586	1.01797	3.11231	0.00278593	0.0622731
ENSDARG00000056475	0.00454896	3.46933	0.985036	1	1.1224	3.46933	0.00285302	0.0631801
ENSDARG00000055837	0.426191	3.49072	0.105852	0.404854	0.81513	3.49072	0.00289991	0.0635379
ENSDARG00000069855	-0.546326	3.65065	0.111191	0.415537	1.04302	3.65065	0.00290118	0.0635379
ENSDARG00000098250	0.191968	6.17171	0.594536	0.873512	-1.09282	6.17171	0.00290658	0.0635395
ENSDARG00000063254	-0.205918	0.377838	0.615024	0.883564	-1.52108	0.377838	0.00293372	0.0637657
ENSDARG00000037320	-0.558225	2.21679	0.086896	0.368952	-1.04295	2.21679	0.00294369	0.0637657
ENSDARG00000090369	2.3957	-0.924713	0.050419	0.277209	6.11012	-0.924713	0.00300988	0.0647864
ENSDARG00000093549	-0.509707	6.26552	0.074518	0.340286	-0.854441	6.26552	0.00301256	0.0647864
ENSDARG00000071558	-0.462531	3.06501	0.136598	0.460376	0.974131	3.06501	0.00302458	0.0649276
ENSDARG00000062045	0.0102441	1.30094	1	1	-1.14965	1.30094	0.00303485	0.0650309
ENSDARG00000053624	0.364327	-0.203788	0.746545	0.944197	2.30039	-0.203788	0.00304125	0.0650511
ENSDARG00000008100	-0.45161	-0.0448238	0.676414	0.915356	-2.19967	-0.0448238	0.00319297	0.066597
ENSDARG00000055854	-0.733041	3.30626	0.114226	0.421366	1.49406	3.30626	0.00320369	0.066597
ENSDARG00000016573	0.755373	1.29566	0.184934	0.530747	1.49745	1.29566	0.00320908	0.066597
ENSDARG00000045144	-0.440785	1.72197	0.369022	0.721808	1.36999	1.72197	0.00321973	0.066597
ENSDARG00000060725	-0.0753639	0.451419	0.920106	1	-1.44608	0.451419	0.00325438	0.067197
ENSDARG00000030104	-0.110865	0.9965	0.904823	1	1.58559	0.9965	0.00326341	0.0672669
ENSDARG00000008785	-0.387739	4.50649	0.183496	0.52921	-0.868428	4.50649	0.00330602	0.0678912
ENSDARG00000078696	-0.461687	7.69093	0.090804	0.376554	-0.807695	7.69093	0.00330709	0.0678912
ENSDARG00000086075	-0.0492062	3.20424	0.876412	0.996841	1.03376	3.20424	0.0033268	0.0678912
ENSDARG00000102850	0.588682	0.745192	0.325963	0.686863	1.89935	0.745192	0.00332704	0.0678912
ENSDARG00000059789	0.170246	1.31557	0.796684	0.964603	1.22612	1.31557	0.00333095	0.0678912
ENSDARG00000020114	-0.435893	2.63665	0.397151	0.746201	1.48093	2.63665	0.00334128	0.0679317
ENSDARG00000070119	0.611757	0.967482	0.22029	0.575556	1.44976	0.967482	0.00336502	0.0681816
ENSDARG00000055903	0.123263	3.69478	0.686357	0.919198	0.984775	3.69478	0.00339481	0.0686353
ENSDARG00000027065	-0.57055	-0.51534	0.460238	0.791808	-1.81309	-0.51534	0.00340024	0.0686353
ENSDARG00000092920	0.495958	1.2178	0.473963	0.799829	1.81185	1.2178	0.00340469	0.0686353
ENSDARG00000010113	-0.513252	5.12815	0.105403	0.404234	-0.942621	5.12815	0.00344783	0.0692889
ENSDARG00000025089	1.27085	0.14109	0.115578	0.424081	2.92861	0.14109	0.00345706	0.0693114
ENSDARG00000059386	-0.824254	0.348713	0.0839355	0.361797	-1.70421	0.348713	0.00347139	0.0693114
ENSDARG00000069981	2.38139	-0.811875	0.114437	0.421409	6.05664	-0.811875	0.0034738	0.0693114
ENSDARG00000044212	-0.576117	9.87707	0.281449	0.640986	1.59467	9.87707	0.00349069	0.0694292
ENSDARG00000063089	0.0334243	2.59309	0.961895	1	0.914081	2.59309	0.00350719	0.0696412
ENSDARG00000097019	-0.0294146	0.137097	0.91605	1	-1.50243	0.137097	0.0035284	0.0699458
ENSDARG00000020544	-0.279256	4.46427	0.350621	0.705983	-0.888395	4.46427	0.00354552	0.070052
ENSDARG00000017772	-0.352609	6.96283	0.212695	0.565382	-0.830498	6.96283	0.00356528	0.0703257
ENSDARG00000038300	0.474592	0.0979123	0.408484	0.752241	-1.75738	0.0979123	0.00359596	0.0708137
ENSDARG00000014915	0.284067	4.82621	0.415196	0.75634	-1.0287	4.82621	0.00361495	0.0710701
ENSDARG00000042090	-0.250515	3.93864	0.607214	0.879342	1.41284	3.93864	0.0036701	0.071917
ENSDARG00000098726	-0.482819	1.10313	0.17346	0.515261	-1.19818	1.10313	0.00368866	0.0719838
ENSDARG00000051756	-0.43885	3.83644	0.139899	0.466487	-0.884068	3.83644	0.00369163	0.0719838
ENSDARG00000101890	1.23245	-0.381268	0.10719	0.407503	3.83474	-0.381268	0.00372018	0.0723038
ENSDARG00000019417	-0.622591	5.25094	0.114436	0.421409	-1.15943	5.25094	0.00376568	0.07295
ENSDARG00000103020	-0.126942	1.72247	0.654164	0.903393	1.05934	1.72247	0.00378269	0.0730888
ENSDARG00000058821	-0.579583	1.4519	0.164513	0.50334	-1.19894	1.4519	0.00379336	0.0730888
ENSDARG00000032242	1.43746	-1.11088	0.12355	0.436917	5.45245	-1.11088	0.00380117	0.0730888
ENSDARG00000010415	0.871866	0.21348	0.116515	0.425816	1.71111	0.21348	0.00380276	0.0730888
ENSDARG00000068820	0.0863404	2.38664	0.79461	0.963267	1.21957	2.38664	0.00382605	0.0732854
ENSDARG00000021366	0.71758	0.46494	0.150399	0.48293	1.4785	0.46494	0.00387285	0.0740627
ENSDARG00000089878	-0.0639499	2.77487	0.91607	1	1.24377	2.77487	0.00388573	0.0740692
ENSDARG00000007241	0.216223	3.45214	0.508739	0.82341	-1.07643	3.45214	0.00389578	0.0740692
ENSDARG00000019420	-0.108021	4.06912	0.712262	0.929583	0.850055	4.06912	0.00389805	0.0740692
ENSDARG00000053113	-0.340658	2.67972	0.257897	0.614886	-0.898869	2.67972	0.00391455	0.0741896
ENSDARG00000102506	-0.87075	-0.355112	0.278599	0.638068	-2.23368	-0.355112	0.00392176	0.0741896
ENSDARG00000100287	-0.00348272	1.28369	0.918526	1	-1.24416	1.28369	0.00392307	0.0741896
ENSDARG00000056468	-0.674246	1.24544	0.172487	0.514652	-1.39818	1.24544	0.00396994	0.0748384
ENSDARG00000007294	-0.409265	6.17607	0.155944	0.490345	-0.834262	6.17607	0.00400558	0.0753795
ENSDARG00000000690	0.389627	0.674542	0.463962	0.793232	1.44341	0.674542	0.00402228	0.0754014
ENSDARG00000003281	-0.195708	4.34526	0.527593	0.835285	-0.891395	4.34526	0.00404396	0.0756353
ENSDARG00000014311	0.949951	0.618587	0.0621165	0.309656	1.72771	0.618587	0.00408582	0.0761791
ENSDARG00000042232	-0.314928	1.06289	0.58857	0.869438	1.73454	1.06289	0.00409649	0.0762059
ENSDARG00000011613	0.165494	4.25943	0.587174	0.868832	0.897158	4.25943	0.00410005	0.0762059
ENSDARG00000037186	-0.677296	-0.463627	0.425853	0.766103	-2.1142	-0.463627	0.0041318	0.0766765
ENSDARG00000063218	0.714373	1.91031	0.0719539	0.334736	-1.08446	1.91031	0.00415142	0.0768764
ENSDARG00000096795	-0.897729	-0.202848	0.0959253	0.38709	1.95173	-0.202848	0.00415548	0.0768764
ENSDARG00000009525	0.345268	3.85988	0.290505	0.65009	0.93313	3.85988	0.00420201	0.0773886
ENSDARG00000086703	0.99844	0.0738289	0.115905	0.424498	1.84008	0.0738289	0.00420266	0.0773886
ENSDARG00000013613	0.613483	0.889083	0.238446	0.595644	1.51395	0.889083	0.00421493	0.0774484
ENSDARG00000063661	0.509834	0.22558	0.312297	0.673919	-1.42017	0.22558	0.0042189	0.0774484
ENSDARG00000100791	2.75874	-1.10156	0.0652963	0.31989	5.74902	-1.10156	0.00423071	0.0775456
ENSDARG00000036329	-0.327031	5.60834	0.366907	0.719798	-1.05037	5.60834	0.00424641	0.0777139
ENSDARG00000076439	0.0588226	1.51885	0.929975	1	1.09744	1.51885	0.00425942	0.0778324
ENSDARG00000043102	0.242336	3.35987	0.456535	0.789428	1.03417	3.35987	0.00431176	0.0786671
ENSDARG00000100693	1.42149	-0.0855934	0.0512669	0.279549	2.67135	-0.0855934	0.00432491	0.0786671
ENSDARG00000058587	0.544795	1.8837	0.105771	0.404674	1.06248	1.8837	0.00433332	0.0786999
ENSDARG00000007788	-0.108815	0.276374	0.864424	0.994243	2.08048	0.276374	0.00435432	0.078841
ENSDARG00000070317	-0.284084	-0.317111	0.777038	0.956007	2.48192	-0.317111	0.0043774	0.0790843
ENSDARG00000004363	-0.300064	1.04468	0.497672	0.816007	-1.25796	1.04468	0.00438104	0.0790843
ENSDARG00000044899	0.627127	1.18203	0.222571	0.577212	1.45023	1.18203	0.00439055	0.0790844
ENSDARG00000083462	-0.411323	-0.499212	0.803267	0.966588	-2.64319	-0.499212	0.00439431	0.0790844
ENSDARG00000012071	0.534261	1.45358	0.185027	0.530747	1.49837	1.45358	0.00443124	0.0795087
ENSDARG00000030161	0.328125	2.52247	0.220765	0.575913	0.85311	2.52247	0.00445862	0.0797828
ENSDARG00000104889	0.150243	3.68745	0.555604	0.853263	0.777722	3.68745	0.0044789	0.0800025
ENSDARG00000099478	0.93978	0.203487	0.14312	0.471665	-1.4926	0.203487	0.00448778	0.080041
ENSDARG00000075933	-0.482557	0.84749	0.244403	0.601487	-1.26759	0.84749	0.00453009	0.0805384
ENSDARG00000052728	0.0735525	3.60066	0.816799	0.971891	1.01861	3.60066	0.00456873	0.0808794
ENSDARG00000039987	-0.216232	1.92845	0.502579	0.819002	1.13795	1.92845	0.00462931	0.0813526
ENSDARG00000103505	-1.37608	0.118932	0.106008	0.405061	-1.6573	0.118932	0.0046296	0.0813526
ENSDARG00000058352	0.33979	1.54175	0.3107	0.672056	1.22924	1.54175	0.00474557	0.0830232
ENSDARG00000077799	2.19035	-0.81627	0.245275	0.602165	6.28374	-0.81627	0.00478895	0.0836591
ENSDARG00000005179	-0.447645	2.44321	0.187194	0.533338	-0.925204	2.44321	0.00481226	0.0839432
ENSDARG00000067713	0.106797	3.10494	0.731749	0.940763	0.854643	3.10494	0.00492023	0.0854513
ENSDARG00000006060	0.0912943	1.78492	0.846247	0.985955	1.13999	1.78492	0.00493947	0.0856025
ENSDARG00000104576	-1.07178	-0.637127	0.321659	0.683249	-2.02493	-0.637127	0.0049433	0.0856025
ENSDARG00000003795	-0.486156	9.47197	0.0754641	0.342086	-0.771673	9.47197	0.00496342	0.0857395
ENSDARG00000074617	-0.334801	2.01181	0.29969	0.659407	-0.910684	2.01181	0.00497889	0.0857395
ENSDARG00000042112	0.121939	2.72056	0.714913	0.931279	-1.07738	2.72056	0.00498	0.0857395
ENSDARG00000038000	0.426317	0.532594	0.382593	0.73354	-1.56578	0.532594	0.0050279	0.0864393
ENSDARG00000004452	0.072552	3.38331	0.785935	0.959519	0.849976	3.38331	0.00505249	0.0865354
ENSDARG00000102060	1.36346	-1.00163	0.283588	0.643025	5.37391	-1.00163	0.00505285	0.0865354
ENSDARG00000005454	0.398482	-0.249852	0.60537	0.878046	1.94934	-0.249852	0.00505528	0.0865354
ENSDARG00000102055	-0.356841	6.74404	0.278577	0.638068	-0.929902	6.74404	0.00509916	0.0870363
ENSDARG00000056089	-0.51397	2.57714	0.0957566	0.386858	-0.82067	2.57714	0.00515581	0.0875986
ENSDARG00000075151	-0.117113	2.99472	0.731307	0.940626	0.886984	2.99472	0.00516886	0.0875986
ENSDARG00000098408	-1.01339	0.560473	0.0978532	0.390384	-1.74785	0.560473	0.00518213	0.0876988
ENSDARG00000070019	0.468479	3.97494	0.115488	0.424052	0.880331	3.97494	0.00523691	0.0882498
ENSDARG00000006782	0.753586	0.686291	0.127596	0.444803	1.47927	0.686291	0.00524615	0.0882806
ENSDARG00000045978	-0.181504	4.83845	0.619751	0.886193	-1.04212	4.83845	0.00529796	0.0888075
ENSDARG00000098711	0.613994	0.255035	0.252684	0.60926	2.95948	0.255035	0.00529983	0.0888075
ENSDARG00000032049	0.125267	3.82292	0.726952	0.938852	-0.89555	3.82292	0.00533426	0.0891338
ENSDARG00000071259	-0.360078	2.18305	0.202961	0.554852	-0.874474	2.18305	0.00534491	0.0891866
ENSDARG00000090871	0.727151	0.46897	0.132468	0.452601	1.43678	0.46897	0.00539288	0.0897291
ENSDARG00000035835	-0.265308	4.99869	0.330169	0.690064	0.786184	4.99869	0.00540754	0.0897291
ENSDARG00000074041	-0.666326	1.30115	0.132146	0.452135	-1.29567	1.30115	0.00543368	0.0897876
ENSDARG00000011605	0.582172	-0.284759	0.59047	0.8709	-1.6656	-0.284759	0.0054589	0.0899548
ENSDARG00000013044	0.0804244	5.13473	0.84122	0.983479	-1.14761	5.13473	0.00547263	0.0900566
ENSDARG00000068231	-0.439233	3.1887	0.204376	0.555864	-1.01101	3.1887	0.00548377	0.0901154
ENSDARG00000055426	-0.436169	-0.355842	0.479237	0.803278	-1.63859	-0.355842	0.00549951	0.0902496
ENSDARG00000009447	-0.112218	7.42544	0.73124	0.940626	-0.911382	7.42544	0.00551928	0.0904494
ENSDARG00000099635	0.449519	4.24068	0.14543	0.474311	0.904792	4.24068	0.0055751	0.0909886
ENSDARG00000058452	0.448979	1.10109	0.319556	0.681459	1.23405	1.10109	0.00561926	0.0915839
ENSDARG00000045019	-0.317579	2.94078	0.265564	0.624439	-0.845908	2.94078	0.00563235	0.0915933
ENSDARG00000063126	-0.31572	2.69491	0.402516	0.749425	1.09952	2.69491	0.00568199	0.0922257
ENSDARG00000094043	0.47107	2.84403	0.100891	0.395872	0.90973	2.84403	0.0056918	0.0922257
ENSDARG00000016396	-1.57505	-0.704546	0.0867857	0.368634	-2.36316	-0.704546	0.00575187	0.0928561
ENSDARG00000095304	0.0263372	-0.143809	1	1	1.84171	-0.143809	0.00576669	0.0929693
ENSDARG00000020610	-0.370886	9.63866	0.222961	0.577596	-0.844534	9.63866	0.00580279	0.0934249
ENSDARG00000045248	0.584909	3.23357	0.099723	0.39364	1.03701	3.23357	0.00583699	0.0934901
ENSDARG00000053026	0.75335	-0.752218	0.366677	0.719798	5.38493	-0.752218	0.00584649	0.0934901
ENSDARG00000083118	-0.930518	0.617498	0.0965083	0.388044	-1.37447	0.617498	0.00586755	0.0935823
ENSDARG00000024844	-0.0631985	3.59839	0.861086	0.992572	0.974093	3.59839	0.00587565	0.0935862
ENSDARG00000105065	-0.744661	0.798335	0.112227	0.41756	1.67307	0.798335	0.00590555	0.0939129
ENSDARG00000029064	0.114191	5.27151	0.763614	0.950349	-1.07221	5.27151	0.00591193	0.0939129
ENSDARG00000104899	0.522909	1.12746	0.340617	0.697811	1.4634	1.12746	0.00593003	0.0939864
ENSDARG00000090625	-0.126795	1.15681	0.805922	0.967151	1.0851	1.15681	0.00593233	0.0939864
ENSDARG00000037919	-0.0552185	4.64481	0.848638	0.986754	0.784947	4.64481	0.00596919	0.0941988
ENSDARG00000099757	-0.445143	-0.764178	0.839714	0.982807	-3.55111	-0.764178	0.00599873	0.0943704
ENSDARG00000096978	1.38866	-0.379106	0.0926784	0.380355	3.77226	-0.379106	0.0060041	0.0943704
ENSDARG00000036684	0.135132	3.52495	0.712826	0.929583	-1.0712	3.52495	0.00608034	0.0953174
ENSDARG00000010155	0.108117	2.69532	0.726319	0.938645	0.862119	2.69532	0.00611203	0.0956882
ENSDARG00000037968	0.294754	2.52221	0.359959	0.715117	1.02832	2.52221	0.0061273	0.0958014
ENSDARG00000010400	0.486122	4.10188	0.0952529	0.386001	0.826518	4.10188	0.00618745	0.0963872
ENSDARG00000020984	0.646935	1.4115	0.154894	0.489497	1.49469	1.4115	0.00620194	0.0963872
ENSDARG00000063412	-1.05323	0.638061	0.10344	0.400644	-1.87317	0.638061	0.00623832	0.0965412
ENSDARG00000094646	-0.315552	2.36563	0.279347	0.639166	-0.824257	2.36563	0.00624484	0.0965412
ENSDARG00000009250	-0.233577	5.07153	0.472289	0.798577	-0.885484	5.07153	0.00625714	0.0965412
ENSDARG00000059387	-0.870001	0.14142	0.209435	0.562618	-2.09765	0.14142	0.00631805	0.0968767
ENSDARG00000061368	-0.410589	1.29271	0.428921	0.768562	1.49699	1.29271	0.00644305	0.0983793
ENSDARG00000068738	-0.204479	6.16391	0.560922	0.855887	-0.963141	6.16391	0.00644449	0.0983793
ENSDARG00000082321	-0.822123	2.46975	0.187371	0.533415	-1.6411	2.46975	0.00644907	0.0983793
ENSDARG00000053652	-0.549526	1.29999	0.124044	0.43783	-1.10737	1.29999	0.00645963	0.0984143
ENSDARG00000076560	-1.07541	0.491316	0.0502965	0.277052	-1.52127	0.491316	0.00651871	0.0990612
ENSDARG00000015385	-0.209134	4.4943	0.587194	0.868832	-1.05708	4.4943	0.00652839	0.0990818
ENSDARG00000044541	0.167174	-1.32807	1	1	5.05612	-1.32807	0.00653971	0.0991274
ENSDARG00000032238	0.177643	1.70864	0.573184	0.86202	1.04499	1.70864	0.00656479	0.0991624
ENSDARG00000068257	0.524329	1.63762	0.231702	0.587651	1.30436	1.63762	0.00659754	0.0992847
ENSDARG00000060366	0.167914	0.541001	0.895807	1	1.47932	0.541001	0.00662005	0.0992939
ENSDARG00000104537	0.250948	5.72689	0.496052	0.815059	-1.01475	5.72689	0.00664291	0.0993178
ENSDARG00000016788	-1.16317	0.060335	0.130785	0.449573	-1.90947	0.060335	0.0066846	0.099675
ENSDARG00000062361	0.012696	2.81719	1	1	0.836217	2.81719	0.0067085	0.0997847
ENSDARG00000043304	0.473116	2.28202	0.212129	0.564762	1.21578	2.28202	0.00670871	0.0997847
ENSDARG00000012073	0.836233	0.10086	0.0537537	0.286652	1.72067	0.10086	0.00676367	0.100282
ENSDARG00000069143	1.48196	-1.12918	0.333837	0.693268	5.19647	-1.12918	0.00676741	0.100282
ENSDARG00000037905	-0.163134	0.289724	0.756538	0.947933	2.15757	0.289724	0.00682854	0.101062
ENSDARG00000075343	1.36402	-0.849349	0.284126	0.643184	5.46677	-0.849349	0.00688694	0.101674
ENSDARG00000039182	-0.858454	-0.636374	0.420292	0.761053	-2.42483	-0.636374	0.00690175	0.101767
ENSDARG00000041314	-0.0391916	4.5344	0.919212	1	-0.97992	4.5344	0.00695283	0.102267
ENSDARG00000014624	0.260928	0.625769	0.630172	0.891565	1.95873	0.625769	0.00697107	0.102282
ENSDARG00000014587	0.456632	3.20359	0.116105	0.424968	0.904931	3.20359	0.00701316	0.102596
ENSDARG00000094385	-0.923622	-0.341514	0.256062	0.61222	-2.43906	-0.341514	0.00703313	0.102687
ENSDARG00000037307	1.53263	-0.683038	0.159813	0.496654	3.57845	-0.683038	0.00705846	0.102931
ENSDARG00000041917	0.252209	-1.54798	1	1	-3.03343	-1.54798	0.00709699	0.103366
ENSDARG00000057456	-0.765026	1.08099	0.121096	0.432866	-1.26494	1.08099	0.00717108	0.104191
ENSDARG00000042988	0.95003	-0.290701	0.10445	0.40196	2.36025	-0.290701	0.00718582	0.104278
ENSDARG00000028257	0.593362	1.0748	0.246235	0.602887	1.77197	1.0748	0.00720327	0.104353
ENSDARG00000019332	-0.104586	3.42217	0.789155	0.960856	-0.905614	3.42217	0.00720852	0.104353
ENSDARG00000058606	0.392936	3.9703	0.154216	0.488393	0.776119	3.9703	0.00735443	0.10579
ENSDARG00000013110	0.214988	2.34531	0.652662	0.902821	1.08953	2.34531	0.00736106	0.10579
ENSDARG00000061629	-0.34529	2.06186	0.342708	0.699354	-0.993413	2.06186	0.00740256	0.106002
ENSDARG00000055722	0.008647	2.13528	0.966808	1	-0.889773	2.13528	0.00741988	0.106123
ENSDARG00000011564	0.0323577	4.09403	0.928716	1	0.774556	4.09403	0.00746622	0.106658
ENSDARG00000094263	0.362486	1.79998	0.310936	0.672199	1.15733	1.79998	0.00750343	0.106933
ENSDARG00000095283	-0.434313	-0.69205	0.546201	0.848043	5.54747	-0.69205	0.00757961	0.107889
ENSDARG00000102797	-1.12738	-0.382762	0.0955158	0.386479	-1.66482	-0.382762	0.0076654	0.108763
ENSDARG00000104114	-0.939736	-1.37386	0.575182	0.863498	5.16167	-1.37386	0.00766591	0.108763
ENSDARG00000076126	0.224354	6.17187	0.61942	0.886082	-1.21814	6.17187	0.00766838	0.108763
ENSDARG00000104356	-0.386347	3.24065	0.225472	0.580994	-0.88424	3.24065	0.00770147	0.109103
ENSDARG00000029720	-0.00895404	2.0729	1	1	-1.59072	2.0729	0.00773512	0.109449
ENSDARG00000059398	0.0626191	2.2362	0.800006	0.965624	0.860404	2.2362	0.00775111	0.109545
ENSDARG00000104596	0.0631669	2.03817	0.838591	0.982595	0.960373	2.03817	0.00778944	0.109687
ENSDARG00000077009	0.73007	1.51621	0.0806049	0.353852	1.01993	1.51621	0.00779614	0.109687
ENSDARG00000015722	0.425661	3.07071	0.1272	0.444288	0.826775	3.07071	0.00780363	0.109687
ENSDARG00000091253	-1.01846	1.15849	0.0744695	0.340286	-1.50298	1.15849	0.00780896	0.109687
ENSDARG00000013623	-0.39689	7.64361	0.155892	0.490312	-0.747832	7.64361	0.0078164	0.109687
ENSDARG00000075884	-0.523884	-0.476814	0.688918	0.920625	-1.86603	-0.476814	0.00785027	0.109933
ENSDARG00000062864	0.413895	-0.596126	0.805206	0.96695	2.66965	-0.596126	0.00785939	0.109933
ENSDARG00000097203	-0.322843	-0.15167	0.662117	0.908074	2.34059	-0.15167	0.00787097	0.109933
ENSDARG00000044183	-0.382255	2.10095	0.301827	0.661642	1.05168	2.10095	0.00789962	0.109933
ENSDARG00000076308	-1.80543	-0.392472	0.0658484	0.320798	-2.19873	-0.392472	0.00790904	0.109933
ENSDARG00000039489	-0.087964	2.38821	0.769176	0.953388	0.836496	2.38821	0.00791292	0.109933
ENSDARG00000028804	-0.451171	2.60572	0.224923	0.580505	-1.05383	2.60572	0.00791691	0.109933
ENSDARG00000071235	1.14098	0.679481	0.0606723	0.305774	1.63391	0.679481	0.00794098	0.110074
ENSDARG00000103226	0.173478	-0.439229	1	1	-1.68741	-0.439229	0.00799873	0.110553
ENSDARG00000039887	0.0752182	4.59419	0.793342	0.963101	-0.816107	4.59419	0.00805039	0.111046
ENSDARG00000014794	-0.333037	4.62734	0.355954	0.710476	-0.976787	4.62734	0.00805302	0.111046
ENSDARG00000058565	-0.78866	-1.0848	0.758631	0.948671	-2.32815	-1.0848	0.00807476	0.111144
ENSDARG00000062916	-0.369162	3.1625	0.219222	0.574024	-0.832201	3.1625	0.00807876	0.111144
ENSDARG00000079198	-0.42952	5.37476	0.0702526	0.330439	-0.635929	5.37476	0.00811724	0.111416
ENSDARG00000010962	0.661341	1.70771	0.0643277	0.31735	1.17983	1.70771	0.00821752	0.112533
ENSDARG00000098929	-0.98768	-1.21971	0.341997	0.698985	3.16217	-1.21971	0.00826045	0.112705
ENSDARG00000017748	-0.0420103	1.20429	1	1	-1.06774	1.20429	0.00827205	0.112705
ENSDARG00000039346	0.24164	4.77007	0.536013	0.840823	-1.0604	4.77007	0.00836263	0.113169
ENSDARG00000008237	0.580817	1.92324	0.155567	0.489966	1.12854	1.92324	0.00836367	0.113169
ENSDARG00000070995	-0.71463	1.60051	0.0678944	0.3253	-1.1458	1.60051	0.00836735	0.113169
ENSDARG00000039269	0.363634	4.17762	0.275447	0.635449	0.955643	4.17762	0.00836807	0.113169
ENSDARG00000097691	1.0778	-0.239755	0.0878619	0.371263	1.77572	-0.239755	0.00844663	0.113967
ENSDARG00000029609	0.00427258	0.802235	0.941676	1	-1.14974	0.802235	0.00853202	0.114989
ENSDARG00000079835	-0.204566	-0.0623605	0.818127	0.972831	-1.79444	-0.0623605	0.00854192	0.114993
ENSDARG00000101180	0.848632	1.78394	0.0554562	0.292369	1.12657	1.78394	0.00858139	0.115206
ENSDARG00000015686	1.24571	-0.100218	0.16114	0.498007	2.76577	-0.100218	0.00858675	0.115206
ENSDARG00000098385	-0.88911	7.77802	0.120825	0.432044	-1.52704	7.77802	0.00863433	0.115714
ENSDARG00000077722	-0.3279	3.52326	0.332497	0.692304	-0.918329	3.52326	0.00864519	0.115729
ENSDARG00000031915	0.28817	1.83498	0.448511	0.784234	0.978449	1.83498	0.0086984	0.116255
ENSDARG00000024895	-0.427378	1.9378	0.194984	0.543402	-0.924233	1.9378	0.00870398	0.116255
ENSDARG00000023963	-0.280625	9.86901	0.381496	0.732427	-0.846245	9.86901	0.00874915	0.116336
ENSDARG00000014554	0.151278	4.55358	0.631369	0.892286	-0.859134	4.55358	0.00877801	0.11645
ENSDARG00000060322	1.29352	-1.53406	0.561788	0.856398	-4.23729	-1.53406	0.00878705	0.11645
ENSDARG00000071691	-0.265338	5.03819	0.40019	0.748134	-0.82631	5.03819	0.00884106	0.116807
ENSDARG00000092677	-0.243623	2.77618	0.512977	0.826009	-0.969669	2.77618	0.0088434	0.116807
ENSDARG00000056477	0.629371	0.301318	0.243158	0.600162	2.53497	0.301318	0.00887439	0.117087
ENSDARG00000058991	1.7698	-0.399475	0.0552838	0.292318	2.49436	-0.399475	0.00891408	0.117481
ENSDARG00000012824	-0.958598	1.28939	0.0588935	0.301278	-1.35081	1.28939	0.00894985	0.117822
ENSDARG00000019529	0.100792	0.928464	0.799754	0.965624	-1.18267	0.928464	0.00903169	0.118396
ENSDARG00000087529	0.900671	-0.0172455	0.176185	0.518543	1.59711	-0.0172455	0.00907092	0.118663
ENSDARG00000038881	-0.317162	4.86231	0.315368	0.676428	-0.828168	4.86231	0.00908254	0.118663
ENSDARG00000018742	-0.15562	3.59991	0.587141	0.868832	-0.733318	3.59991	0.0090835	0.118663
ENSDARG00000033144	0.0593807	1.94302	0.913488	1	-1.12032	1.94302	0.00909362	0.118665
ENSDARG00000054578	-0.655691	0.291176	0.182053	0.52773	-1.36603	0.291176	0.00915184	0.119164
ENSDARG00000010729	0.901558	3.22828	0.252415	0.60926	-2.10569	3.22828	0.00922945	0.119798
ENSDARG00000059442	-0.433895	3.77609	0.132239	0.452207	-0.754666	3.77609	0.00925351	0.119932
ENSDARG00000102634	-0.220694	1.38853	0.676179	0.915356	1.38846	1.38853	0.00928129	0.119932
ENSDARG00000102538	0.072892	2.95389	0.846594	0.985955	-0.742761	2.95389	0.00930536	0.119983
ENSDARG00000031302	0.0679084	2.47284	0.821961	0.974821	0.784131	2.47284	0.00934488	0.120088
ENSDARG00000051800	-0.336412	3.46161	0.218794	0.573533	0.747714	3.46161	0.00934662	0.120088
ENSDARG00000001754	0.360374	0.955498	0.495074	0.814122	-1.21624	0.955498	0.00935793	0.120088
ENSDARG00000005565	0.971044	0.479571	0.116837	0.426264	1.48701	0.479571	0.00937516	0.120103
ENSDARG00000079504	-0.516856	3.77661	0.0692564	0.327689	-0.75044	3.77661	0.00940361	0.120338
ENSDARG00000098121	-0.351548	1.8245	0.338069	0.696122	-1.05705	1.8245	0.00941671	0.120376
ENSDARG00000002369	-0.395825	3.97029	0.233696	0.589636	-0.842883	3.97029	0.00946594	0.120727
ENSDARG00000056691	-0.180247	1.49084	0.541433	0.844701	-0.932278	1.49084	0.00947545	0.120727
ENSDARG00000038792	0.233769	1.94332	0.5911	0.871257	1.23268	1.94332	0.00948467	0.120727
ENSDARG00000092945	-0.942215	6.81192	0.0792652	0.351196	1.40493	6.81192	0.00952989	0.121173
ENSDARG00000055151	-0.424354	3.22041	0.19759	0.546699	-0.828397	3.22041	0.00958524	0.121617
ENSDARG00000020976	-0.145864	1.05608	0.832791	0.980893	-1.03631	1.05608	0.00959837	0.121654
ENSDARG00000057984	0.0845692	-0.361944	0.911872	1	2.85559	-0.361944	0.00962789	0.121794
ENSDARG00000039136	0.100281	2.00423	0.75782	0.948257	-1.00408	2.00423	0.00963458	0.121794
ENSDARG00000102308	0.597213	0.405758	0.2351	0.592049	1.47645	0.405758	0.00964009	0.121794
ENSDARG00000016260	0.226528	4.62317	0.354518	0.709141	-0.658027	4.62317	0.0096649	0.121956
ENSDARG00000036930	0.561885	0.677306	0.380139	0.73166	1.53498	0.677306	0.00968356	0.121956
ENSDARG00000103370	0.275239	2.19085	0.510402	0.824686	1.03204	2.19085	0.00972	0.122096
ENSDARG00000033446	-0.707703	-0.574557	0.298814	0.658419	-1.65833	-0.574557	0.00976082	0.122096
ENSDARG00000005359	-0.359542	4.32272	0.210471	0.563985	-0.740774	4.32272	0.00978095	0.122096
ENSDARG00000102387	-0.615335	-0.14953	0.259977	0.617611	-1.83777	-0.14953	0.00978435	0.122096
ENSDARG00000045399	-0.125023	4.11485	0.642994	0.898819	-0.721611	4.11485	0.00978462	0.122096
ENSDARG00000015851	-0.0645427	3.29742	0.819439	0.973643	0.815775	3.29742	0.00979424	0.122096
ENSDARG00000101749	0.802347	-0.48707	0.398521	0.747321	3.14062	-0.48707	0.00982781	0.122222
ENSDARG00000079652	-0.441312	3.11596	0.180622	0.525534	-0.872297	3.11596	0.00997688	0.123348
ENSDARG00000010641	0.183919	4.01062	0.535104	0.840307	0.783422	4.01062	0.00999327	0.123348
ENSDARG00000076950	-0.0596167	1.63399	0.93196	1	1.46394	1.63399	0.00999473	0.123348
ENSDARG00000104693	-0.352907	3.27543	0.268962	0.627579	-0.863187	3.27543	0.00999541	0.123348
ENSDARG00000093482	0.0794387	3.03317	0.820558	0.973815	0.921018	3.03317	0.0100134	0.123348
ENSDARG00000070157	1.05597	-1.43565	0.670881	0.912116	5.27208	-1.43565	0.0100219	0.123348
ENSDARG00000059234	0.617038	0.829179	0.164211	0.502932	-1.33403	0.829179	0.010076	0.123886
ENSDARG00000075964	-0.17975	2.07074	0.6417	0.898063	-1.12574	2.07074	0.0100916	0.12395
ENSDARG00000069334	-0.276243	2.3056	0.475356	0.800411	-1.08464	2.3056	0.010127	0.124106
ENSDARG00000104531	0.403861	0.326021	0.402052	0.749147	1.62909	0.326021	0.0101454	0.124106
ENSDARG00000070698	-0.287549	0.749503	0.547208	0.848948	1.21015	0.749503	0.010146	0.124106
ENSDARG00000034240	0.310961	3.72538	0.269798	0.62879	0.770517	3.72538	0.0102657	0.125255
ENSDARG00000062674	-0.0844662	2.2663	0.842785	0.984062	0.906123	2.2663	0.0102715	0.125255
ENSDARG00000057108	2.00752	-1.11842	0.0794881	0.35153	5.11817	-1.11842	0.0103029	0.125381
ENSDARG00000056838	0.568157	-0.420566	0.559897	0.855248	2.02376	-0.420566	0.0103209	0.125473
ENSDARG00000007018	0.896668	-0.264234	0.276063	0.635904	2.04118	-0.264234	0.0103953	0.126249
ENSDARG00000007990	2.15717	-1.10474	0.0614328	0.308303	2.93432	-1.10474	0.0105593	0.127849
ENSDARG00000055129	0.152528	3.07611	0.649457	0.901305	-0.806771	3.07611	0.0105707	0.127857
ENSDARG00000025397	0.371352	0.691973	0.3806	0.731945	1.43299	0.691973	0.0106124	0.128028
ENSDARG00000103740	-0.435972	2.67489	0.155154	0.489539	-0.795354	2.67489	0.0106284	0.128028
ENSDARG00000040944	-0.557153	1.6083	0.20313	0.554939	-1.08545	1.6083	0.0106348	0.128028
ENSDARG00000031885	0.517352	0.583151	0.464791	0.794118	-1.54446	0.583151	0.0106394	0.128028
ENSDARG00000076496	0.148608	1.4636	0.787889	0.960102	1.17641	1.4636	0.0106746	0.128203
ENSDARG00000095897	-0.106701	5.99182	0.757054	0.947933	-0.875135	5.99182	0.0106898	0.128256
ENSDARG00000103056	0.62952	-0.0406834	0.371226	0.724335	1.60124	-0.0406834	0.0108006	0.128952
ENSDARG00000052182	-0.248202	2.64514	0.365849	0.719717	0.775076	2.64514	0.0108019	0.128952
ENSDARG00000086628	0.290007	1.09994	0.54009	0.84368	1.18181	1.09994	0.0108019	0.128952
ENSDARG00000089787	0.105108	2.72217	0.697737	0.923034	0.77795	2.72217	0.0108318	0.129143
ENSDARG00000102228	-1.2421	-0.629488	0.0833356	0.360296	3.47068	-0.629488	0.0108396	0.129143
ENSDARG00000038028	0.0325424	5.20392	0.925495	1	-0.944601	5.20392	0.0108928	0.129409
ENSDARG00000056642	-0.569432	1.09216	0.165213	0.504968	-1.1822	1.09216	0.0108945	0.129409
ENSDARG00000091079	-0.2353	4.40189	0.478204	0.802439	-0.851931	4.40189	0.0109381	0.129635
ENSDARG00000077304	-0.287393	3.57339	0.317007	0.677579	0.798672	3.57339	0.010942	0.129635
ENSDARG00000032868	0.203954	4.11028	0.464011	0.793232	-0.733088	4.11028	0.0109557	0.129635
ENSDARG00000054907	-0.146052	4.58869	0.671198	0.912132	-0.850309	4.58869	0.0109571	0.129635
ENSDARG00000060168	-1.4038	-0.104672	0.0719212	0.334715	-2.00258	-0.104672	0.0110134	0.130018
ENSDARG00000088298	-0.596843	0.366048	0.331384	0.690953	1.58625	0.366048	0.0110228	0.130018
ENSDARG00000093456	-0.336198	4.69827	0.230264	0.585688	-0.72607	4.69827	0.0110243	0.130018
ENSDARG00000005894	-0.0151325	2.32418	1	1	0.918274	2.32418	0.0110469	0.130052
ENSDARG00000057582	-0.862031	-0.114143	0.210978	0.564253	-1.81153	-0.114143	0.0110596	0.130056
ENSDARG00000019404	-0.183315	6.77207	0.607369	0.87936	-0.912163	6.77207	0.0110691	0.130056
ENSDARG00000103101	0.0995099	2.58338	0.740644	0.94335	-0.927023	2.58338	0.0111286	0.130496
ENSDARG00000097209	-0.255032	6.28364	0.461309	0.792579	-0.882306	6.28364	0.0111405	0.130496
ENSDARG00000021664	0.0739803	0.698062	0.931037	1	-1.16239	0.698062	0.0111457	0.130496
ENSDARG00000076716	1.63928	-1.10478	0.141869	0.469666	2.82862	-1.10478	0.0111503	0.130496
ENSDARG00000055639	0.211801	-0.839173	1	1	3.01106	-0.839173	0.0111643	0.130531
ENSDARG00000103409	0.736232	0.56546	0.226016	0.581464	1.19091	0.56546	0.011194	0.130622
ENSDARG00000019692	-0.88885	-0.690122	0.28458	0.643478	-2.02264	-0.690122	0.0112424	0.131059
ENSDARG00000042620	-0.340696	5.76286	0.221338	0.576515	-0.712205	5.76286	0.0112683	0.131158
ENSDARG00000071208	-0.775919	0.319465	0.0686221	0.326725	1.79464	0.319465	0.0112902	0.131158
ENSDARG00000052697	0.0458444	1.67698	1	1	1.04501	1.67698	0.011315	0.131158
ENSDARG00000087229	0.0230344	1.41593	0.926981	1	1.21235	1.41593	0.011317	0.131158
ENSDARG00000094792	0.387016	2.47373	0.286195	0.645343	-0.809652	2.47373	0.0113379	0.131202
ENSDARG00000103118	-0.825587	-0.49574	0.356968	0.711434	-2.02889	-0.49574	0.0113428	0.131202
ENSDARG00000100623	-0.493769	1.73024	0.215222	0.567793	-1.08507	1.73024	0.011357	0.131238
ENSDARG00000069066	0.0886378	4.29328	0.760941	0.949574	0.755325	4.29328	0.0114321	0.131904
ENSDARG00000074471	-0.0521715	2.09642	0.816816	0.971891	-0.89726	2.09642	0.0114402	0.131904
ENSDARG00000053404	-0.103617	4.25171	0.725651	0.938153	-0.731013	4.25171	0.011483	0.131904
ENSDARG00000089456	0.796739	-0.0550897	0.211684	0.564741	1.56645	-0.0550897	0.0115919	0.132894
ENSDARG00000034107	0.005526	-0.78826	1	1	2.5598	-0.78826	0.0116139	0.132894
ENSDARG00000077653	0.223244	1.27818	0.602775	0.876833	1.13227	1.27818	0.0116167	0.132894
ENSDARG00000079780	-0.0598797	3.85369	0.834101	0.981167	0.688839	3.85369	0.0116229	0.132894
ENSDARG00000007485	0.121108	0.499358	0.937181	1	1.16126	0.499358	0.0118031	0.13437
ENSDARG00000022309	0.413393	2.81925	0.125168	0.439942	-0.707019	2.81925	0.011865	0.13437
ENSDARG00000089921	0.200396	0.133644	0.812925	0.9701	-1.59765	0.133644	0.0118765	0.13437
ENSDARG00000058346	1.13532	-1.11137	0.503978	0.820048	3.03405	-1.11137	0.0118826	0.13437
ENSDARG00000089698	0.116916	0.391017	0.87666	0.996901	1.44175	0.391017	0.0118856	0.13437
ENSDARG00000074846	0.587906	3.13125	0.168994	0.510107	1.0359	3.13125	0.0118873	0.13437
ENSDARG00000060584	2.2279	-0.882271	0.0507104	0.27816	2.86675	-0.882271	0.0119504	0.134954
ENSDARG00000075165	-1.87959	-0.368589	0.0760438	0.343075	-1.7875	-0.368589	0.0120042	0.135305
ENSDARG00000101849	-0.0651921	5.13833	0.792628	0.962717	0.64838	5.13833	0.0120224	0.135382
ENSDARG00000020128	0.206189	-0.130188	0.892494	1	-1.55427	-0.130188	0.0121521	0.136264
ENSDARG00000101322	-0.740747	2.0929	0.0924685	0.379886	-1.02121	2.0929	0.0121551	0.136264
ENSDARG00000005525	0.585078	1.00073	0.179228	0.524004	1.20186	1.00073	0.0121579	0.136264
ENSDARG00000037574	-0.0190782	2.88033	0.984785	1	0.78012	2.88033	0.0122058	0.136673
[truncated: 1,402 more rows]

## Sheet: WT & MT_pval< .05
gene_ID	logFC_mut	logCPM_Mut	Pvalue_Mut	FDR_Mut	logFC_WT	logCPM_WT	PValue_WT	FDR_WT
ENSDARG00000090783	2.8293	-0.986688	0.00300534	0.0503982	1.14565	-0.986688	0.26077	0.641812
ENSDARG00000016443	-0.715423	5.2176	0.00302518	0.0506208	-0.291841	5.2176	0.239849	0.618514
ENSDARG00000060127	2.15596	-0.135023	0.0030399	0.0507957	0.832383	-0.135023	0.245983	0.625244
ENSDARG00000103481	5.59983	-1.34299	0.00307957	0.0513698	3.84883	-1.34299	0.184282	0.554627
ENSDARG00000033160	-1.03912	2.27989	0.00308719	0.0513698	-0.67641	2.27989	0.113067	0.445162									Mutant
ENSDARG00000103277	3.52946	-0.52099	0.00309728	0.0514658	-0.519683	-0.52099	0.866069	1									Wildtype
ENSDARG00000073893	1.33177	1.44527	0.00312214	0.0517318	0.702634	1.44527	0.0951509	0.405156									Common in both
ENSDARG00000092455	-1.4486	0.325737	0.00312514	0.0517318	0.0651841	0.325737	1	1
ENSDARG00000102011	5.39831	-1.5509	0.00312631	0.0517318	3.20423	-1.5509	0.530033	0.854739
ENSDARG00000078284	-0.773217	3.28879	0.00315065	0.0519277	-0.0383853	3.28879	0.929888	1
ENSDARG00000075993	1.68464	1.18933	0.00315123	0.0519277	0.532493	1.18933	0.329653	0.711721
ENSDARG00000056252	-1.25765	1.55834	0.00320025	0.052662	-0.619292	1.55834	0.147026	0.506996
ENSDARG00000007412	-1.59912	1.94416	0.00320463	0.052662	-1.07672	1.94416	0.059365	0.320453
ENSDARG00000102569	-2.57611	-0.416263	0.00322491	0.0529222	-0.627057	-0.416263	0.553819	0.868985
ENSDARG00000056874	1.23813	1.76752	0.003236	0.0530313	0.330169	1.76752	0.394306	0.764859
ENSDARG00000074903	-2.26383	-0.224092	0.00327448	0.0533682	-1.35121	-0.224092	0.0720295	0.354758
ENSDARG00000075914	-1.10354	4.79632	0.00332739	0.0539887	-0.504665	4.79632	0.196118	0.56699
ENSDARG00000097794	-1.62088	1.22942	0.00333208	0.0539887	-0.296235	1.22942	0.70981	0.946854
ENSDARG00000017321	-1.43294	3.077	0.00333521	0.0539887	-0.399899	3.077	0.421945	0.783199
ENSDARG00000057121	1.93892	-0.076703	0.00335225	0.0540558	-0.800767	-0.076703	0.17573	0.543523
ENSDARG00000063719	-0.807205	2.13352	0.00336526	0.0541075	-0.234068	2.13352	0.553183	0.868329
ENSDARG00000031427	0.853052	2.90521	0.00337066	0.0541213	0.487949	2.90521	0.147978	0.507949
ENSDARG00000099667	1.48903	1.64836	0.0033787	0.0541774	0.799717	1.64836	0.190412	0.562083
ENSDARG00000068763	1.42779	0.576569	0.00339599	0.0543815	0.0228928	0.576569	1	1
ENSDARG00000017105	0.942724	3.00466	0.00341093	0.0545046	0.481319	3.00466	0.153426	0.516652
ENSDARG00000092660	2.96125	-0.703331	0.0034243	0.0546147	0.270182	-0.703331	1	1
ENSDARG00000056490	-1.05282	1.88265	0.00344828	0.0549235	-0.582182	1.88265	0.129324	0.474814
ENSDARG00000055455	-1.14101	0.585018	0.00346396	0.0550996	-0.738148	0.585018	0.0816018	0.375223
ENSDARG00000033443	0.939378	1.85877	0.00348352	0.0552731	0.642444	1.85877	0.0940705	0.402426
ENSDARG00000046071	-1.43504	0.540482	0.00348615	0.0552731	-0.561156	0.540482	0.346621	0.726992
ENSDARG00000014480	1.86078	-0.407477	0.00348878	0.0552731	-0.127074	-0.407477	1	1
ENSDARG00000053656	0.807057	2.38747	0.00352237	0.0556573	0.0850375	2.38747	0.865225	1
ENSDARG00000023900	-2.06191	-0.646504	0.00354121	0.0557331	-0.636655	-0.646504	0.406858	0.773712
ENSDARG00000059575	-1.80112	0.769283	0.00356375	0.055958	-0.862908	0.769283	0.193972	0.565033
ENSDARG00000044612	1.66191	1.06784	0.00356959	0.055958	0.723925	1.06784	0.18635	0.557248
ENSDARG00000079973	-1.70091	-0.587896	0.0035758	0.0559816	1.5442	-0.587896	0.158201	0.523995
ENSDARG00000079618	3.12697	-0.554046	0.00359529	0.0561393	0.56625	-0.554046	0.605758	0.896143
ENSDARG00000034105	-0.820735	2.16628	0.00362522	0.0564587	-0.16254	2.16628	0.696683	0.942464
ENSDARG00000014165	0.855587	1.96329	0.00363311	0.0565076	0.521197	1.96329	0.157667	0.523097
ENSDARG00000062262	-1.08755	1.55433	0.00364188	0.0565702	-0.165881	1.55433	0.645327	0.919119
ENSDARG00000059020	-1.05256	1.01387	0.00364743	0.0565826	0.0543796	1.01387	0.931324	1
ENSDARG00000038847	3.17588	-1.26464	0.00366139	0.0567086	0.515405	-1.26464	0.799478	0.982954
ENSDARG00000061841	-1.04665	2.63801	0.00366507	0.0567086	0.188098	2.63801	0.560044	0.872776
ENSDARG00000092721	-1.59548	-0.0188462	0.00368275	0.0568718	-0.542745	-0.0188462	0.439416	0.79514
ENSDARG00000039022	-0.934434	1.58329	0.00368944	0.0568718	-0.356384	1.58329	0.427536	0.787013
ENSDARG00000038737	-0.794491	2.29774	0.00368993	0.0568718	-0.448432	2.29774	0.147536	0.507579
ENSDARG00000035018	2.25748	-0.347432	0.00370356	0.057008	0.153493	-0.347432	1	1
ENSDARG00000012506	2.37406	-0.87079	0.00376279	0.0577705	1.93211	-0.87079	0.212916	0.589094
ENSDARG00000026941	1.36244	0.65151	0.00377474	0.0578077	0.670089	0.65151	0.273137	0.655815
ENSDARG00000096419	2.65043	-0.309726	0.00377492	0.0578077	0.927103	-0.309726	0.224376	0.602484
ENSDARG00000070162	-0.830486	2.81411	0.0037823	0.0578303	0.0897953	2.81411	0.811418	0.985174
ENSDARG00000100456	-1.90394	0.798517	0.00380874	0.0580307	-1.17092	0.798517	0.0904362	0.394384
ENSDARG00000052094	-1.53622	5.58022	0.00381383	0.0580307	-0.955526	5.58022	0.0685517	0.345192
ENSDARG00000040186	-1.5273	0.449608	0.00383718	0.0582554	-1.14634	0.449608	0.0798781	0.372423
ENSDARG00000058475	-3.27413	-0.481167	0.00383838	0.0582554	-0.611698	-0.481167	0.639658	0.916136
ENSDARG00000018178	3.40563	-0.647624	0.00384797	0.0583266	0.489841	-0.647624	0.579461	0.88285
ENSDARG00000067797	1.39196	1.60725	0.00386243	0.0583295	0.621092	1.60725	0.166056	0.534003
ENSDARG00000060551	-1.96698	1.17318	0.00386285	0.0583295	-0.590117	1.17318	0.420159	0.782397
ENSDARG00000075156	-1.54842	1.65959	0.00388512	0.0585915	-0.78599	1.65959	0.151166	0.512229
ENSDARG00000019998	1.24571	0.668558	0.00395673	0.0595208	0.0881245	0.668558	0.911253	1
ENSDARG00000078784	-0.778592	2.40295	0.00399641	0.060007	-0.43776	2.40295	0.132682	0.481795
ENSDARG00000068892	1.02664	1.30107	0.00399912	0.060007	0.636702	1.30107	0.150005	0.510472
ENSDARG00000062664	-1.95251	-0.400811	0.00400683	0.0600471	-0.462737	-0.400811	0.520038	0.846758
ENSDARG00000056001	-0.879905	2.98016	0.00401612	0.0601106	-0.529764	2.98016	0.11015	0.439207
ENSDARG00000079932	1.23127	1.71147	0.00403531	0.0603221	0.699372	1.71147	0.1189	0.455344
ENSDARG00000069494	-1.26186	0.435636	0.0040473	0.0604253	0.353854	0.435636	0.633411	0.912728
ENSDARG00000091521	-2.34847	-0.0872277	0.00408136	0.0606146	-0.434381	-0.0872277	0.681343	0.936461
ENSDARG00000045886	-0.903769	4.67378	0.00408675	0.0606146	-0.172781	4.67378	0.608262	0.897885
ENSDARG00000052170	1.26411	0.865549	0.00409049	0.0606146	0.687394	0.865549	0.155467	0.519997
ENSDARG00000014366	-0.763105	2.57019	0.00411277	0.0607935	-0.252753	2.57019	0.461275	0.809315
ENSDARG00000068640	-0.805345	2.81399	0.0041419	0.0610854	0.173713	2.81399	0.620244	0.905672
ENSDARG00000012777	-0.754458	2.90412	0.00415314	0.0611625	0.0258215	2.90412	1	1
ENSDARG00000010445	2.13791	0.143683	0.00419668	0.0615754	-0.207313	0.143683	0.922081	1
ENSDARG00000020887	5.02007	-1.2339	0.0042259	0.0619278	1.83475	-1.2339	0.082736	0.376906
ENSDARG00000016238	0.903393	3.66983	0.00425688	0.0623052	0.49205	3.66983	0.125616	0.467098
ENSDARG00000093019	2.29157	-0.181355	0.00426533	0.0623524	0.989247	-0.181355	0.155788	0.520381
ENSDARG00000025757	2.08248	-0.534165	0.00428388	0.0625431	2.03801	-0.534165	0.134963	0.486114
ENSDARG00000037100	2.35118	-0.630964	0.00428888	0.0625431	0.299195	-0.630964	1	1
ENSDARG00000074244	1.28251	0.870247	0.00440258	0.0641226	0.319044	0.870247	0.582824	0.884725
ENSDARG00000076094	-2.29133	-0.402961	0.00442744	0.0642501	-1.47057	-0.402961	0.112453	0.444206
ENSDARG00000041391	0.735041	4.19366	0.00447257	0.0647462	0.105534	4.19366	0.72541	0.95525
ENSDARG00000019924	0.847397	3.16972	0.00447861	0.064755	0.266315	3.16972	0.427888	0.787163
ENSDARG00000019128	2.49173	-0.124976	0.00452663	0.065212	-0.0801656	-0.124976	1	1
ENSDARG00000008947	-0.713992	4.13263	0.00456619	0.0656232	-0.26687	4.13263	0.328113	0.710407
ENSDARG00000068288	5.53846	-1.22673	0.0045742	0.065659	0.105029	-1.22673	1	1
ENSDARG00000054323	-1.68753	1.78884	0.00458688	0.0657234	-0.883892	1.78884	0.148714	0.50816
ENSDARG00000056885	-1.32144	1.5033	0.00463402	0.0662782	0.433698	1.5033	0.382904	0.754784
ENSDARG00000070109	3.35805	-0.6862	0.00464655	0.0662982	1.36718	-0.6862	0.0607876	0.325056
ENSDARG00000054609	1.44548	0.877614	0.004654	0.0663251	0.254778	0.877614	0.569293	0.878114
ENSDARG00000040027	1.88286	0.264355	0.00466169	0.0663436	1.06071	0.264355	0.0923755	0.398177
ENSDARG00000034434	-0.910582	2.52828	0.00466644	0.0663436	-0.293538	2.52828	0.484682	0.823517
ENSDARG00000020871	-1.32624	0.557721	0.00467503	0.0663607	-0.187093	0.557721	0.702022	0.944912
ENSDARG00000038429	-1.68729	1.66015	0.00467878	0.0663607	-0.846859	1.66015	0.156646	0.521652
ENSDARG00000078363	4.98097	-1.08229	0.0047118	0.0666898	-0.220013	-1.08229	1	1
ENSDARG00000071403	0.766942	5.48858	0.00471318	0.0666898	0.293879	5.48858	0.290962	0.675131
ENSDARG00000095807	2.62655	0.361763	0.00474995	0.0670781	0.680728	0.361763	0.506059	0.838785
ENSDARG00000078388	1.2462	1.58667	0.00475188	0.0670781	0.332462	1.58667	0.535217	0.857272
ENSDARG00000056740	2.68923	-1.37242	0.00481069	0.0676677	3.56161	-1.37242	0.268814	0.650946
ENSDARG00000084772	-2.19111	-0.0148345	0.00485118	0.0681568	-1.13098	-0.0148345	0.17367	0.542157
ENSDARG00000021573	-1.88991	0.0753231	0.00487519	0.0684134	-1.03161	0.0753231	0.152878	0.515443
ENSDARG00000061040	-1.66083	0.356091	0.00489551	0.0684858	-0.922676	0.356091	0.170985	0.539786
ENSDARG00000070426	-1.15803	5.43617	0.00489615	0.0684858	0.0766551	5.43617	0.84004	0.996029
ENSDARG00000100129	-0.74261	3.83288	0.00489759	0.0684858	-0.43373	3.83288	0.129707	0.475927
ENSDARG00000056964	0.839475	3.11987	0.00494091	0.0687987	0.194159	3.11987	0.515471	0.844013
ENSDARG00000061335	0.836436	2.55759	0.00494198	0.0687987	0.279627	2.55759	0.375416	0.748533
ENSDARG00000078077	2.302	0.166698	0.00494306	0.0687987	-0.277419	0.166698	0.668225	0.931225
ENSDARG00000098860	-2.34055	-0.80676	0.00499657	0.0693812	-0.813775	-0.80676	0.502917	0.835887
ENSDARG00000092881	-1.30975	2.06105	0.00501585	0.069487	-0.87554	2.06105	0.07791	0.368355
ENSDARG00000039225	-0.823154	2.7464	0.00504889	0.0698634	-0.241596	2.7464	0.472502	0.81574
ENSDARG00000031971	2.91238	-0.588356	0.00506885	0.0700583	0.834761	-0.588356	0.434704	0.791906
ENSDARG00000071233	0.947051	1.71815	0.00510582	0.070406	-0.471301	1.71815	0.173255	0.542153
ENSDARG00000100426	-1.48486	2.41021	0.00513588	0.0707386	-0.987596	2.41021	0.064356	0.334224
ENSDARG00000052368	-2.22297	-0.464216	0.00514691	0.0707822	-0.268749	-0.464216	0.903857	1
ENSDARG00000038456	-0.784485	2.69381	0.00515493	0.0707822	-0.265278	2.69381	0.376083	0.748533
ENSDARG00000030913	-0.852544	3.52506	0.00515687	0.0707822	-0.405822	3.52506	0.215397	0.591845
ENSDARG00000038095	1.75304	0.0892097	0.00522345	0.0716136	-0.934962	0.0892097	0.167008	0.535269
ENSDARG00000100613	-3.00817	-0.648115	0.0052482	0.0718553	-0.820688	-0.648115	0.384545	0.756175
ENSDARG00000062646	-1.15878	1.4943	0.00525315	0.0718553	-0.41872	1.4943	0.471202	0.815146
ENSDARG00000074258	-1.74635	0.19301	0.00528076	0.0721498	-1.20384	0.19301	0.0871841	0.386569
ENSDARG00000005560	0.820868	2.29848	0.00528679	0.0721498	0.541378	2.29848	0.0945183	0.403472
ENSDARG00000098102	6.16907	-1.09823	0.00529401	0.0721657	-0.389666	-1.09823	0.782878	0.976936
ENSDARG00000003512	-0.760152	4.57215	0.00531314	0.0723437	-0.00430412	4.57215	0.971148	1
ENSDARG00000077353	-0.986647	3.14787	0.00533304	0.0725318	-0.530769	3.14787	0.176177	0.543776
ENSDARG00000029168	-1.19771	1.7364	0.00538939	0.0731468	-0.789005	1.7364	0.0869622	0.386254
ENSDARG00000035161	-1.49336	1.31431	0.00539054	0.0731468	-1.00986	1.31431	0.0858057	0.383639
ENSDARG00000096433	1.59044	0.397045	0.00543074	0.0736084	0.758933	0.397045	0.336219	0.717978
ENSDARG00000103184	5.267	-1.41748	0.00548089	0.0740448	0.624183	-1.41748	0.784457	0.977147
ENSDARG00000077400	-1.1947	0.946376	0.00548779	0.0740448	-0.50462	0.946376	0.284878	0.667844
ENSDARG00000057671	-0.90787	5.24543	0.00550649	0.0741292	-0.445594	5.24543	0.178426	0.546852
ENSDARG00000060248	2.01148	-0.104032	0.00552013	0.0742289	-0.941805	-0.104032	0.229343	0.607252
ENSDARG00000043436	1.63233	0.751643	0.00553894	0.0743979	-0.704187	0.751643	0.210606	0.586252
ENSDARG00000022689	2.54165	-0.993981	0.00558137	0.0747569	2.12265	-0.993981	0.313335	0.69699
ENSDARG00000104451	1.36621	0.725463	0.00558676	0.0747569	1.03886	0.725463	0.0702285	0.350231
ENSDARG00000012325	1.96268	-0.492256	0.00559076	0.0747569	0.163828	-0.492256	0.841156	0.996194
ENSDARG00000103068	3.25346	-0.757948	0.00559746	0.0747624	1.28366	-0.757948	0.3425	0.722722
ENSDARG00000013443	0.962545	2.64309	0.00560544	0.0747852	0.337857	2.64309	0.33938	0.721387
ENSDARG00000077582	-1.13388	4.21825	0.00564319	0.0750508	-0.78406	4.21825	0.0584768	0.317111
ENSDARG00000026070	1.28293	1.11167	0.00564425	0.0750508	0.264369	1.11167	0.522553	0.848508
ENSDARG00000042172	1.76306	2.08807	0.00566649	0.0751808	0.152391	2.08807	0.825515	0.991077
ENSDARG00000037030	-0.703004	5.69067	0.0056731	0.0751828	-0.483702	5.69067	0.0617538	0.328453
ENSDARG00000013607	-1.6592	1.18749	0.00571081	0.0755985	-0.636955	1.18749	0.327506	0.71008
ENSDARG00000003495	-0.932511	2.31375	0.00575	0.0758644	-0.169115	2.31375	0.719972	0.952133
ENSDARG00000055589	1.43996	0.495765	0.00576132	0.0758821	1.15209	0.495765	0.0712252	0.352399
ENSDARG00000021633	-0.780513	3.1503	0.00576409	0.0758821	-0.377593	3.1503	0.209691	0.585214
ENSDARG00000100599	1.12844	0.799912	0.00577184	0.0759003	-0.594273	0.799912	0.214641	0.590859
ENSDARG00000058488	-1.46137	1.2443	0.00585783	0.0765005	-0.430794	1.2443	0.460104	0.808746
ENSDARG00000058358	0.771132	6.9763	0.00586376	0.0765005	0.48152	6.9763	0.0838679	0.379472
ENSDARG00000091902	-1.21713	2.19786	0.00587624	0.0765005	-0.26292	2.19786	0.624231	0.907557
ENSDARG00000098304	-0.735261	3.43103	0.00588405	0.0765005	-0.467584	3.43103	0.107869	0.434856
ENSDARG00000044241	1.19246	0.933172	0.00588725	0.0765005	0.13275	0.933172	0.739644	0.959464
ENSDARG00000099453	0.750473	2.60389	0.005904	0.0765364	0.243769	2.60389	0.467236	0.81372
ENSDARG00000069461	1.02847	1.51756	0.00590504	0.0765364	0.152043	1.51756	0.615597	0.902318
ENSDARG00000013430	1.41579	0.476655	0.00591534	0.0765364	0.815348	0.476655	0.14297	0.500089
ENSDARG00000058302	0.897106	2.3604	0.00591657	0.0765364	0.376053	2.3604	0.287492	0.671472
ENSDARG00000027620	1.25651	0.560859	0.00609177	0.0781536	-0.235778	0.560859	0.616929	0.903609
ENSDARG00000100674	1.64598	-0.333708	0.00613969	0.0786541	0.178565	-0.333708	0.884639	1
ENSDARG00000057683	2.27893	0.143207	0.00616735	0.0789235	0.649926	0.143207	0.26223	0.643105
ENSDARG00000070055	1.29153	1.18302	0.006183	0.0790389	0.543279	1.18302	0.250778	0.631396
ENSDARG00000039142	1.14412	2.11131	0.00619089	0.0790549	0.199138	2.11131	0.594024	0.889148
ENSDARG00000074149	-1.22975	1.05635	0.00619956	0.0790809	-0.541889	1.05635	0.402885	0.771824
ENSDARG00000058504	0.788991	2.61211	0.00623331	0.0794264	0.234701	2.61211	0.466686	0.813455
ENSDARG00000016439	-2.70819	-0.14937	0.00630795	0.0802059	-0.653366	-0.14937	0.516241	0.844046
ENSDARG00000069013	0.877322	1.42003	0.00631689	0.080234	0.162092	1.42003	0.689574	0.938677
ENSDARG00000024141	0.840809	2.91349	0.00637662	0.0809064	0.455924	2.91349	0.228543	0.606969
ENSDARG00000068214	-0.735081	6.68706	0.00641131	0.0812599	-0.433584	6.68706	0.108046	0.434856
ENSDARG00000062397	-2.43166	-0.814458	0.0064994	0.0820274	-0.409266	-0.814458	1	1
ENSDARG00000100666	-1.16531	1.94734	0.00653996	0.0823191	-0.734722	1.94734	0.122262	0.460669
ENSDARG00000006397	0.692131	4.36257	0.00654324	0.0823191	0.136414	4.36257	0.621559	0.906507
ENSDARG00000074434	1.70973	-0.0623876	0.00655803	0.0824181	-0.0891251	-0.0623876	1	1
ENSDARG00000034262	-1.30585	0.725384	0.00656559	0.0824262	-0.991496	0.725384	0.0751022	0.362009
ENSDARG00000044001	0.715608	3.28478	0.00657351	0.0824388	0.0826561	3.28478	0.819346	0.988826
ENSDARG00000008454	1.17161	0.803655	0.00658252	0.0824649	0.0521409	0.803655	1	1
ENSDARG00000031845	-2.72599	-0.378814	0.00659525	0.0825377	-0.309313	-0.378814	0.871883	1
ENSDARG00000011537	3.4535	-0.919099	0.00666971	0.0832945	1.64508	-0.919099	0.233154	0.611851
ENSDARG00000097897	-0.942076	1.84143	0.00676459	0.084391	-0.0833718	1.84143	0.924552	1
ENSDARG00000006094	-1.19942	1.89244	0.00677916	0.0844425	-0.763738	1.89244	0.0831608	0.378047
ENSDARG00000099116	1.35936	0.4961	0.00678497	0.0844425	0.47094	0.4961	0.42304	0.784038
ENSDARG00000019743	-1.50509	1.44597	0.00679778	0.0844512	-0.863724	1.44597	0.133211	0.482434
ENSDARG00000037361	0.897644	1.51669	0.00684025	0.0848469	0.724263	1.51669	0.107708	0.4347
ENSDARG00000076297	-1.26804	0.820908	0.00684387	0.0848469	-0.247392	0.820908	0.793093	0.980584
ENSDARG00000067661	-1.76634	-0.138785	0.00690314	0.0854928	0.470996	-0.138785	0.634417	0.913255
ENSDARG00000057940	-0.700826	4.0421	0.00694204	0.0857962	-0.486797	4.0421	0.0743569	0.35991
ENSDARG00000091150	1.72028	0.372911	0.0069555	0.0858734	0.958182	0.372911	0.151311	0.512429
ENSDARG00000081938	-0.831218	5.92473	0.00699831	0.0862514	-0.527213	5.92473	0.0868999	0.386171
ENSDARG00000093120	-1.51163	0.606941	0.00704546	0.0865357	-0.205408	0.606941	0.840271	0.996029
ENSDARG00000035634	1.23331	0.802346	0.00707837	0.0868504	0.265677	0.802346	0.622868	0.907121
ENSDARG00000020086	-1.92236	1.62906	0.00714816	0.0876164	-0.946313	1.62906	0.206563	0.579603
ENSDARG00000102312	-1.51177	2.75405	0.00716483	0.0877305	-0.926244	2.75405	0.107787	0.434856
ENSDARG00000090804	2.69474	-0.705136	0.00724627	0.0886366	-1.43821	-0.705136	0.0576627	0.315134
ENSDARG00000105009	1.01035	1.52095	0.00732795	0.0893604	0.549262	1.52095	0.194673	0.565418
ENSDARG00000037962	0.89187	2.13262	0.00734205	0.0894409	0.440621	2.13262	0.344827	0.724563
ENSDARG00000100870	-2.35265	-0.510496	0.00736992	0.0896861	-1.36297	-0.510496	0.186871	0.557972
ENSDARG00000008808	1.12222	0.693429	0.00737724	0.0896861	-0.069055	0.693429	0.911646	1
ENSDARG00000060841	-0.747609	4.00661	0.00748478	0.0908083	0.154817	4.00661	0.564247	0.874896
ENSDARG00000021113	0.687802	5.00324	0.00753035	0.0912397	0.437923	5.00324	0.0897132	0.392749
ENSDARG00000102528	2.24063	-0.996379	0.00753566	0.0912397	-0.24702	-0.996379	0.81925	0.988826
ENSDARG00000055439	5.35203	-1.48527	0.00755999	0.0914413	3.80028	-1.48527	0.196118	0.56699
ENSDARG00000078659	1.70939	0.558464	0.00759466	0.0917675	0.703784	0.558464	0.285042	0.667844
ENSDARG00000074662	-1.83742	-0.288278	0.00761522	0.0919227	-1.38581	-0.288278	0.192482	0.564106
ENSDARG00000039272	-2.25572	-0.491788	0.00764625	0.0921871	-0.147936	-0.491788	1	1
ENSDARG00000004861	-0.786806	2.01393	0.0076526	0.0921871	-0.504155	2.01393	0.14783	0.507949
ENSDARG00000019396	1.86907	0.0727021	0.00770938	0.0926837	-0.40722	0.0727021	0.474035	0.81657
ENSDARG00000055216	0.897353	2.06046	0.00777515	0.0930114	0.14775	2.06046	0.818099	0.988826
ENSDARG00000102356	-1.01837	2.22708	0.00782025	0.0934508	-0.717383	2.22708	0.0727231	0.356846
ENSDARG00000006283	-0.779678	2.24283	0.00783077	0.0934827	-0.19666	2.24283	0.548777	0.86724
ENSDARG00000103364	-0.680136	7.10023	0.00787219	0.0938831	-0.4471	7.10023	0.0817497	0.375265
ENSDARG00000074487	3.27312	-0.942608	0.00790553	0.0939985	2.16602	-0.942608	0.084177	0.380313
ENSDARG00000052438	0.847592	3.14865	0.00791575	0.0940261	0.580545	3.14865	0.0688165	0.346087
ENSDARG00000029480	-1.19834	2.00565	0.00796445	0.0945104	-0.882772	2.00565	0.0581698	0.316199
ENSDARG00000103699	1.28567	1.31569	0.00798352	0.0946425	0.444267	1.31569	0.344818	0.724563
ENSDARG00000059035	0.774658	2.52298	0.00800991	0.0948609	0.43486	2.52298	0.192679	0.564106
ENSDARG00000100402	-2.05757	0.056983	0.0081299	0.0959006	-0.109657	0.056983	1	1
ENSDARG00000099093	-1.44197	0.910872	0.0081825	0.0964256	-0.820217	0.910872	0.158373	0.524273
ENSDARG00000068787	3.36161	-0.955196	0.0082226	0.0967068	3.70348	-0.955196	0.303721	0.686072
ENSDARG00000104949	-1.75597	-0.128798	0.00830771	0.0974532	-0.149085	-0.128798	1	1
ENSDARG00000007034	0.785917	3.06068	0.0083175	0.0974532	0.254507	3.06068	0.396668	0.766446
ENSDARG00000073911	-1.51087	0.759917	0.00831878	0.0974532	-0.166638	0.759917	0.950666	1
ENSDARG00000077383	0.761532	3.08413	0.00836582	0.097812	0.214223	3.08413	0.523433	0.848754
ENSDARG00000020284	1.50956	-0.109397	0.00842892	0.0983566	0.301588	-0.109397	0.587984	0.887149
ENSDARG00000052419	-0.79929	3.67838	0.00847974	0.0988528	0.12155	3.67838	0.659441	0.927038
ENSDARG00000019442	-1.93808	-0.374555	0.00851733	0.099194	-1.45195	-0.374555	0.110124	0.439207
ENSDARG00000038985	-1.74237	0.183085	0.00853766	0.0992917	-0.268476	0.183085	0.832571	0.993672
ENSDARG00000096818	2.97039	-0.420642	0.00855059	0.0992917	1.02694	-0.420642	0.195421	0.566484
ENSDARG00000063457	-0.780591	2.00886	0.00860624	0.0995483	0.166224	2.00886	0.694508	0.941125
ENSDARG00000101239	-0.836047	2.46639	0.00863408	0.0997735	-0.322609	2.46639	0.32217	0.705238
ENSDARG00000016393	0.686329	4.37626	0.00868424	0.100148	0.3155	4.37626	0.250025	0.631017
ENSDARG00000074548	-0.935001	1.58375	0.00869168	0.100148	0.722667	1.58375	0.0913316	0.395826
ENSDARG00000031317	0.836921	4.51702	0.00878494	0.100832	0.123275	4.51702	0.729498	0.956342
ENSDARG00000070688	1.15	0.524395	0.00881676	0.101	0.547282	0.524395	0.295756	0.677946
ENSDARG00000100056	-1.4247	1.1966	0.00882503	0.101	0.407471	1.1966	0.36501	0.741977
ENSDARG00000018022	1.09802	0.427978	0.00887458	0.101384	0.629459	0.427978	0.250395	0.631366
ENSDARG00000091481	0.724805	2.85122	0.00888635	0.101384	0.613246	2.85122	0.0549145	0.307304
ENSDARG00000036164	0.926661	1.79766	0.00889246	0.101384	0.551833	1.79766	0.133018	0.482427
ENSDARG00000012694	5.65911	-1.28016	0.0089406	0.101756	0.44871	-1.28016	1	1
ENSDARG00000097877	-1.19311	1.22406	0.00896043	0.101756	-0.481637	1.22406	0.468973	0.814492
ENSDARG00000044332	-0.894568	1.62308	0.00896794	0.101756	0.592949	1.62308	0.0896611	0.392749
ENSDARG00000041747	-1.85431	-0.523848	0.00899059	0.101894	-1.632	-0.523848	0.0564076	0.311371
ENSDARG00000104976	2.56815	-0.559002	0.00899722	0.101894	-0.927489	-0.559002	0.386076	0.756657
ENSDARG00000015853	0.810371	1.75398	0.00900625	0.1019	0.10696	1.75398	0.80879	0.984753
ENSDARG00000101320	-1.76529	-0.178803	0.00911039	0.102909	-0.182541	-0.178803	0.820831	0.989354
ENSDARG00000007129	-1.95474	0.0872078	0.00912979	0.102909	-1.51835	0.0872078	0.052744	0.301242
ENSDARG00000010591	-1.61605	0.587731	0.00915751	0.102909	-0.297787	0.587731	0.762935	0.969248
ENSDARG00000076292	-1.41618	2.56008	0.00916742	0.102909	-0.12523	2.56008	0.853457	0.99951
ENSDARG00000102798	1.85554	-0.0937476	0.00916833	0.102909	0.575369	-0.0937476	0.326599	0.709597
ENSDARG00000073841	-0.761891	3.2193	0.0091818	0.102909	-0.481462	3.2193	0.119226	0.455619
ENSDARG00000017681	-0.989285	2.18765	0.00919842	0.102998	-0.0172537	2.18765	1	1
ENSDARG00000104668	1.04469	0.97536	0.0092353	0.103151	0.798437	0.97536	0.181592	0.551487
ENSDARG00000021582	1.0828	0.980195	0.00923807	0.103151	0.0156521	0.980195	1	1
ENSDARG00000098857	-1.82755	1.10927	0.00924738	0.103159	-1.34121	1.10927	0.0530803	0.302294
ENSDARG00000018060	-0.914966	2.29729	0.00930799	0.103737	-0.737874	2.29729	0.0549006	0.307304
ENSDARG00000060580	-0.918093	1.40866	0.00934637	0.103972	-0.776773	1.40866	0.0832062	0.378063
ENSDARG00000059902	0.938675	1.33137	0.00935878	0.103972	-0.631683	1.33137	0.0917038	0.396566
ENSDARG00000036257	0.81225	2.28135	0.00936807	0.103972	-0.17743	2.28135	0.576057	0.880656
ENSDARG00000100346	3.05072	-0.608639	0.00943205	0.104355	1.26448	-0.608639	0.121716	0.459191
ENSDARG00000004588	1.09823	1.90954	0.00943346	0.104355	0.0637471	1.90954	0.973686	1
ENSDARG00000036863	1.13049	1.39408	0.0094631	0.1045	0.22546	1.39408	0.61147	0.899723
ENSDARG00000104732	-1.5118	0.757936	0.00947925	0.1045	-0.957377	0.757936	0.11979	0.456696
ENSDARG00000030364	-1.11453	2.51152	0.00948473	0.1045	-0.739384	2.51152	0.0954172	0.406
ENSDARG00000074488	-2.5063	-0.113725	0.00951243	0.1045	-1.51028	-0.113725	0.0932648	0.400815
ENSDARG00000101979	-1.38913	0.0684764	0.00951676	0.1045	-1.23215	0.0684764	0.0623138	0.329519
ENSDARG00000059809	-1.03576	1.62727	0.00955171	0.104787	0.719777	1.62727	0.0575334	0.315006
ENSDARG00000029768	-0.910346	1.52438	0.00958102	0.104979	-0.586886	1.52438	0.171224	0.539786
ENSDARG00000018494	-1.22637	0.403601	0.00959977	0.104979	-0.387386	0.403601	0.551295	0.867663
ENSDARG00000002970	-0.776686	2.23688	0.0096027	0.104979	0.0828862	2.23688	0.901426	1
ENSDARG00000059936	-2.81144	-0.743987	0.00960439	0.104979	0.250005	-0.743987	0.908931	1
ENSDARG00000100041	2.08456	-0.839057	0.00964218	0.105199	-0.267253	-0.839057	1	1
ENSDARG00000052104	1.7233	-0.212975	0.00968581	0.105514	0.714373	-0.212975	0.203663	0.575729
ENSDARG00000035679	0.835562	1.76658	0.00968877	0.105514	0.16943	1.76658	0.798036	0.982617
ENSDARG00000070721	-0.848038	2.41303	0.00977266	0.10633	-0.0770415	2.41303	1	1
ENSDARG00000079009	-0.696813	2.19249	0.00983197	0.106878	0.0279744	2.19249	0.924748	1
ENSDARG00000077440	-1.75427	1.25178	0.00985774	0.10706	-1.13073	1.25178	0.113925	0.445743
ENSDARG00000095675	-0.694696	5.14131	0.00990087	0.107431	-0.21698	5.14131	0.43534	0.792459
ENSDARG00000036848	-0.89013	4.54644	0.00993721	0.10769	-0.022082	4.54644	0.974583	1
ENSDARG00000019188	0.707943	2.48633	0.00994286	0.10769	0.198513	2.48633	0.563835	0.874532
ENSDARG00000002006	-1.84844	-0.110882	0.00997679	0.10796	-0.929762	-0.110882	0.182511	0.55301
ENSDARG00000038010	1.08923	1.02534	0.00999624	0.108027	0.215462	1.02534	0.767649	0.97058
ENSDARG00000098253	-2.54238	-0.829985	0.0100012	0.108027	-1.47536	-0.829985	0.210119	0.585267
ENSDARG00000008735	0.912797	1.62158	0.0100112	0.108038	0.386902	1.62158	0.464023	0.81085
ENSDARG00000077138	1.04412	0.938444	0.0100286	0.108128	0.738175	0.938444	0.109289	0.437378
ENSDARG00000063626	-0.693301	4.47484	0.0100796	0.108579	0.173652	4.47484	0.515765	0.844045
ENSDARG00000013705	-2.19621	-0.39115	0.0101046	0.10875	-1.08548	-0.39115	0.189108	0.560456
ENSDARG00000053804	-1.94616	0.0161477	0.0102146	0.109735	-1.21386	0.0161477	0.120997	0.458467
ENSDARG00000003573	0.982049	1.58334	0.0102425	0.109936	0.243364	1.58334	0.677378	0.934452
ENSDARG00000011459	0.978066	3.88759	0.0102848	0.110107	0.576786	3.88759	0.140035	0.494334
ENSDARG00000035890	1.93912	0.27725	0.0102854	0.110107	0.0655227	0.27725	1	1
ENSDARG00000005134	0.809903	2.14778	0.0102861	0.110107	0.703811	2.14778	0.0536299	0.303537
ENSDARG00000074819	-0.921616	1.74217	0.010402	0.111148	0.0680051	1.74217	0.74733	0.961801
ENSDARG00000018968	0.787022	2.4594	0.0104151	0.111188	0.00514516	2.4594	1	1
ENSDARG00000060783	-1.67334	0.692741	0.0104866	0.111789	-0.458903	0.692741	0.538609	0.860071
ENSDARG00000059587	-1.44812	2.10437	0.0104939	0.111789	-0.158153	2.10437	0.839857	0.996023
ENSDARG00000091776	-4.48702	6.45008	0.0105323	0.111789	0.244638	6.45008	0.873361	1
ENSDARG00000032317	-1.47292	-0.0236431	0.0105371	0.111789	0.7356	-0.0236431	0.270847	0.652817
ENSDARG00000007720	0.730781	3.494	0.0106366	0.112744	-0.0323953	3.494	0.867774	1
ENSDARG00000004830	0.797861	2.41943	0.0106865	0.113173	-0.32172	2.41943	0.31901	0.70227
ENSDARG00000035770	1.95508	-0.623758	0.0107543	0.113789	1.0336	-0.623758	0.35436	0.733215
ENSDARG00000095801	3.39653	-1.35674	0.0107737	0.113858	4.2304	-1.35674	0.102308	0.423853
ENSDARG00000102902	-1.7283	0.252805	0.0108901	0.11492	-0.792458	0.252805	0.261317	0.641986
ENSDARG00000060977	-0.865258	2.28753	0.0110708	0.116263	0.185005	2.28753	0.650206	0.922587
ENSDARG00000100000	-2.32308	-0.461624	0.0110733	0.116263	-1.50349	-0.461624	0.102799	0.424657
ENSDARG00000018000	-1.79126	-0.0575755	0.0110823	0.116263	0.204659	-0.0575755	0.720197	0.952133
ENSDARG00000069375	-2.29608	0.0639229	0.0110925	0.116263	-1.02489	0.0639229	0.129206	0.474524
ENSDARG00000101258	-2.46636	-0.49533	0.0110971	0.116263	0.480044	-0.49533	0.694894	0.941254
ENSDARG00000022101	-1.27678	4.71876	0.0111012	0.116263	-0.704015	4.71876	0.15904	0.525166
ENSDARG00000029331	-1.81832	-0.364377	0.0111495	0.116522	-1.10243	-0.364377	0.165055	0.533328
ENSDARG00000036282	1.21308	1.47688	0.0111663	0.116596	0.320842	1.47688	0.471549	0.815153
ENSDARG00000056913	1.45488	1.90887	0.0112078	0.116926	0.710366	1.90887	0.219187	0.595767
ENSDARG00000095273	0.92752	2.04935	0.0112517	0.117282	0.0654238	2.04935	0.909104	1
ENSDARG00000010279	0.710055	2.04334	0.0113049	0.117733	0.61656	2.04334	0.0736287	0.3579
ENSDARG00000041041	2.10566	0.717194	0.0113522	0.118052	1.01513	0.717194	0.12079	0.458364
ENSDARG00000077492	-0.868144	2.1623	0.0113553	0.118052	-0.535806	2.1623	0.17523	0.54348
ENSDARG00000069654	-1.77117	0.365507	0.0113829	0.118235	-1.18141	0.365507	0.0999346	0.417323
ENSDARG00000100114	0.976587	1.3526	0.0114311	0.118426	-0.64552	1.3526	0.118519	0.454688
ENSDARG00000068621	-1.04094	3.11456	0.011493	0.118791	0.00261527	3.11456	0.974714	1
ENSDARG00000058557	3.06668	-1.31756	0.0115081	0.118791	1.41387	-1.31756	1	1
ENSDARG00000094696	-2.39304	-0.453857	0.0115784	0.119226	-1.23956	-0.453857	0.126447	0.469312
ENSDARG00000062790	-0.706368	2.81511	0.0116366	0.119516	-0.153124	2.81511	0.5936	0.889114
ENSDARG00000016611	-1.14485	1.37517	0.0117078	0.119834	-0.0623941	1.37517	0.823871	0.990522
ENSDARG00000054172	0.772823	2.04761	0.0118705	0.121291	0.106936	2.04761	0.761383	0.968516
ENSDARG00000061862	-0.764845	4.8287	0.0118872	0.121358	-0.591698	4.8287	0.0573995	0.314601
ENSDARG00000079219	-1.40821	0.858273	0.0118986	0.12137	-1.07973	0.858273	0.0718917	0.354226
ENSDARG00000025220	-1.99202	0.276959	0.0119094	0.121376	-0.667223	0.276959	0.43635	0.793207
ENSDARG00000071555	1.32311	0.194467	0.0119475	0.12166	-0.166772	0.194467	0.705746	0.946024
ENSDARG00000067796	-1.89155	0.166369	0.0120003	0.121989	-1.38959	0.166369	0.0525091	0.300548
ENSDARG00000104300	-1.64418	-0.242762	0.0120451	0.122236	-1.2192	-0.242762	0.0986167	0.413715
ENSDARG00000010132	-0.917852	2.73593	0.0120624	0.122283	-0.469558	2.73593	0.234109	0.612915
ENSDARG00000035329	0.689362	3.48531	0.0120702	0.122283	0.291804	3.48531	0.348751	0.72904
ENSDARG00000011510	0.95077	1.41188	0.0120808	0.122286	0.37759	1.41188	0.310332	0.692896
ENSDARG00000060312	1.25359	0.658255	0.0121179	0.122314	-0.0447186	0.658255	0.934483	1
ENSDARG00000087402	0.874095	1.86448	0.0121244	0.122314	0.759679	1.86448	0.062249	0.329469
ENSDARG00000017004	-1.881	-0.120688	0.0122638	0.123509	-0.489626	-0.120688	0.577951	0.881766
ENSDARG00000035519	1.19084	1.85682	0.0123147	0.123916	0.191397	1.85682	0.638276	0.915332
ENSDARG00000079317	-0.702984	4.43085	0.0124212	0.124463	-0.407139	4.43085	0.166546	0.534177
ENSDARG00000057583	-1.18853	2.36862	0.0124668	0.124815	-0.405792	2.36862	0.433755	0.790903
ENSDARG00000062269	1.46839	0.655837	0.0125019	0.125061	0.493131	0.655837	0.491131	0.828572
ENSDARG00000002249	-0.721682	2.22992	0.0125346	0.125283	0.216893	2.22992	0.443695	0.799363
ENSDARG00000001857	-1.17301	1.69394	0.0125722	0.125554	-0.66576	1.69394	0.18855	0.559691
ENSDARG00000005251	1.21927	0.528523	0.0126027	0.125753	-0.21267	0.528523	0.759827	0.968018
ENSDARG00000071139	2.00167	-0.774168	0.0126587	0.12589	2.14813	-0.774168	0.10203	0.423105
ENSDARG00000098825	-0.741287	2.18552	0.0126732	0.125929	0.556773	2.18552	0.137989	0.490306
ENSDARG00000020872	-1.69385	0.535764	0.0126945	0.126035	-0.852105	0.535764	0.201469	0.572591
ENSDARG00000017397	-0.773795	2.28273	0.0127149	0.126132	-0.287416	2.28273	0.482663	0.821903
ENSDARG00000087950	-0.714947	2.45736	0.0127364	0.12624	-0.202972	2.45736	0.535102	0.857228
ENSDARG00000069314	-0.828953	3.78251	0.012773	0.126393	-0.0266551	3.78251	0.89618	1
ENSDARG00000057255	0.822017	2.28222	0.0129487	0.127955	0.245362	2.28222	0.531198	0.855922
ENSDARG00000099256	-1.39136	1.80337	0.0130463	0.128776	-0.37657	1.80337	0.572643	0.879391
ENSDARG00000059908	-0.744612	2.81365	0.0131026	0.129226	0.0122498	2.81365	1	1
ENSDARG00000043094	-1.00835	1.34771	0.0131565	0.12961	-0.707355	1.34771	0.0892146	0.391637
ENSDARG00000098932	-1.71479	0.98279	0.0131714	0.12961	-0.632872	0.98279	0.381399	0.753618
ENSDARG00000018569	0.693491	2.90839	0.0132035	0.129704	-0.0533822	2.90839	0.902751	1
ENSDARG00000011770	1.15079	0.798944	0.0132166	0.129704	-0.280202	0.798944	0.598892	0.892569
ENSDARG00000028625	-0.870581	3.06118	0.0132274	0.129704	-0.416868	3.06118	0.269948	0.651836
ENSDARG00000021405	-0.653681	4.6208	0.0132529	0.129741	-0.0747521	4.6208	0.808998	0.984789
ENSDARG00000059507	-3.02796	-0.610365	0.0132645	0.129748	-1.80871	-0.610365	0.0557022	0.30993
ENSDARG00000058598	-1.34989	0.0942772	0.0133035	0.129948	0.182921	0.0942772	0.828713	0.992341
ENSDARG00000018840	-0.751524	4.05942	0.0133194	0.129965	-0.240634	4.05942	0.462409	0.809763
ENSDARG00000101707	3.28183	-1.0489	0.0133707	0.130359	1.75864	-1.0489	0.373972	0.747241
ENSDARG00000003308	0.647125	2.80312	0.0134902	0.131309	0.158069	2.80312	0.6613	0.928001
ENSDARG00000098294	1.59101	0.432879	0.0135135	0.131428	1.07734	0.432879	0.158083	0.523995
ENSDARG00000021864	0.756984	9.71919	0.0135281	0.131463	0.10145	9.71919	0.740596	0.959585
ENSDARG00000021611	-1.27972	1.11248	0.0136121	0.132073	-0.473563	1.11248	0.420663	0.782479
ENSDARG00000018257	-1.79112	0.832654	0.0136165	0.132073	-0.702415	0.832654	0.343582	0.723812
ENSDARG00000032653	-2.24471	-0.365156	0.0136294	0.132073	0.125851	-0.365156	0.824551	0.990709
ENSDARG00000036645	1.35017	0.604573	0.0136448	0.132073	-0.78061	0.604573	0.1212	0.458573
ENSDARG00000027140	-1.68164	-0.0395221	0.0136463	0.132073	-0.431145	-0.0395221	0.497782	0.833101
ENSDARG00000062248	-1.18526	2.61092	0.0136855	0.132131	-0.576384	2.61092	0.267179	0.649229
ENSDARG00000103207	1.13162	0.396139	0.0137246	0.132401	0.661377	0.396139	0.277157	0.659833
ENSDARG00000058206	3.18856	-0.924183	0.0137844	0.132763	0.299539	-0.924183	0.845541	0.996923
ENSDARG00000097236	-0.638931	3.08062	0.0137964	0.132771	0.216159	3.08062	0.509488	0.840157
ENSDARG00000074345	-0.775675	1.68045	0.0138615	0.133139	-0.598117	1.68045	0.107139	0.43299
ENSDARG00000018980	1.26802	0.38463	0.0138777	0.133139	0.729791	0.38463	0.235414	0.614641
ENSDARG00000102599	0.649505	3.47759	0.0138787	0.133139	0.328042	3.47759	0.26103	0.641986
ENSDARG00000079059	-2.11652	-0.158115	0.0138794	0.133139	-1.62157	-0.158115	0.0817747	0.375265
ENSDARG00000063075	-1.36392	0.882291	0.0139123	0.13324	-0.0337225	0.882291	0.956942	1
ENSDARG00000082979	-0.982812	1.11426	0.0139751	0.133425	-0.490398	1.11426	0.355898	0.73499
ENSDARG00000040527	0.756346	1.49297	0.0139763	0.133425	-0.297749	1.49297	0.373975	0.747241
ENSDARG00000059472	-1.35474	1.4538	0.0140351	0.133878	-0.561507	1.4538	0.355707	0.73499
ENSDARG00000039652	2.08335	-0.794835	0.0140524	0.133936	1.09677	-0.794835	0.137264	0.489922
ENSDARG00000100366	1.45549	-0.348476	0.0141495	0.134646	1.38626	-0.348476	0.274107	0.657482
ENSDARG00000078234	-2.55841	-0.940489	0.014177	0.134801	-1.26398	-0.940489	0.224129	0.602402
ENSDARG00000045843	1.55521	0.511463	0.0142914	0.135671	0.567914	0.511463	0.283227	0.666819
ENSDARG00000078492	1.59744	-0.47198	0.0143139	0.135726	1.3575	-0.47198	0.235805	0.614971
ENSDARG00000070228	-1.86295	-0.115401	0.0143199	0.135726	-1.40546	-0.115401	0.0734571	0.357741
ENSDARG00000034187	1.40708	0.108225	0.0143789	0.136027	0.522028	0.108225	0.303491	0.686072
ENSDARG00000031108	-1.36961	1.02424	0.014394	0.136027	0.470985	1.02424	0.333279	0.716471
ENSDARG00000093000	-1.8501	-0.4343	0.0143974	0.136027	-1.44494	-0.4343	0.127169	0.470817
ENSDARG00000076312	-0.885777	3.06502	0.0144283	0.13618	-0.319159	3.06502	0.422524	0.78386
ENSDARG00000057676	0.714727	2.20402	0.0144364	0.13618	0.0988089	2.20402	0.820689	0.989354
ENSDARG00000058270	-1.94797	-0.123409	0.0144743	0.136263	-0.994813	-0.123409	0.171614	0.540331
ENSDARG00000018283	1.34968	1.24911	0.0144924	0.136263	0.39642	1.24911	0.41962	0.782005
ENSDARG00000021439	-0.710902	4.60417	0.014521	0.136263	0.198656	4.60417	0.503464	0.836414
ENSDARG00000098312	-1.58269	0.586329	0.0145327	0.136263	-0.234387	0.586329	0.816065	0.988485
ENSDARG00000083519	-1.35022	0.524041	0.0145464	0.136263	-1.05471	0.524041	0.0744349	0.35991
ENSDARG00000024219	-1.34006	1.21644	0.0145481	0.136263	-0.60929	1.21644	0.28679	0.670622
ENSDARG00000019062	1.32945	1.20094	0.01459	0.136548	0.575148	1.20094	0.216779	0.593181
ENSDARG00000089917	-0.722211	3.14006	0.0146826	0.137092	0.248872	3.14006	0.409368	0.775206
ENSDARG00000102887	0.753458	1.74518	0.0147478	0.137485	0.0588333	1.74518	0.950049	1
ENSDARG00000013422	-0.685116	8.11858	0.0147907	0.137777	-0.294154	8.11858	0.294969	0.677211
ENSDARG00000037833	-2.11983	-0.266333	0.0148398	0.138126	-0.356111	-0.266333	0.740106	0.959464
ENSDARG00000067517	-1.77211	-0.272188	0.0148549	0.138159	0.328424	-0.272188	0.904656	1
ENSDARG00000005993	3.10903	-0.318167	0.014891	0.138387	1.3875	-0.318167	0.0744183	0.35991
ENSDARG00000059093	-1.301	1.35655	0.0149235	0.138475	-0.493046	1.35655	0.34982	0.729675
ENSDARG00000008184	-0.654096	3.21204	0.0149238	0.138475	-0.104095	3.21204	0.686208	0.936981
ENSDARG00000055381	0.733368	2.63569	0.0149566	0.138671	0.0770558	2.63569	0.859436	1
ENSDARG00000052482	-0.819417	2.19132	0.0149757	0.138741	0.532844	2.19132	0.127303	0.470989
ENSDARG00000020057	-1.62946	1.84277	0.0149989	0.138848	-1.00224	1.84277	0.142127	0.498392
ENSDARG00000015343	0.814654	1.38362	0.0150382	0.13898	0.215901	1.38362	0.558103	0.871543
ENSDARG00000032601	-1.109	0.92016	0.0150482	0.13898	-0.881938	0.92016	0.154389	0.518409
ENSDARG00000018096	-2.25384	-0.207662	0.0150632	0.139011	-1.65584	-0.207662	0.076654	0.365741
ENSDARG00000054087	-0.921949	5.08017	0.0151621	0.139815	-0.0552371	5.08017	0.904317	1
ENSDARG00000077536	-0.769013	2.38074	0.0152723	0.140505	-0.46201	2.38074	0.189217	0.5605
ENSDARG00000033201	0.685838	5.47116	0.0153229	0.140862	0.328694	5.47116	0.258923	0.641227
ENSDARG00000075752	-0.770209	2.39845	0.0153357	0.140871	0.153155	2.39845	0.651842	0.923429
ENSDARG00000059323	0.721323	2.9108	0.0153659	0.14104	0.0802428	2.9108	0.758348	0.967444
ENSDARG00000008322	-1.94035	-0.0440251	0.0154093	0.141329	0.20293	-0.0440251	0.760289	0.968069
ENSDARG00000103787	-1.05204	1.45044	0.0154292	0.141403	-0.146682	1.45044	0.875245	1
ENSDARG00000099730	0.617526	6.38364	0.0154812	0.14177	-0.174391	6.38364	0.490171	0.82812
ENSDARG00000069262	-1.54616	-0.263502	0.0156193	0.142925	-1.11963	-0.263502	0.176823	0.544375
ENSDARG00000074311	-1.30467	1.99497	0.0157048	0.143597	-1.00057	1.99497	0.0789297	0.370544
ENSDARG00000036864	-2.00904	-0.169459	0.0158352	0.144568	-1.44004	-0.169459	0.0808872	0.374113
ENSDARG00000042984	1.71151	-0.904052	0.0158757	0.144826	0.695679	-0.904052	0.472678	0.81574
ENSDARG00000100611	0.778108	1.73952	0.0159561	0.145059	0.171224	1.73952	0.675305	0.933096
ENSDARG00000059370	-2.3641	-1.0423	0.0159746	0.145059	-0.298893	-1.0423	0.846043	0.996923
ENSDARG00000087238	2.28535	-0.463099	0.0159765	0.145059	0.207801	-0.463099	0.921762	1
ENSDARG00000092870	0.695004	4.28359	0.0159865	0.145059	-0.0135754	4.28359	0.927131	1
ENSDARG00000060521	-1.31458	0.404407	0.0160063	0.145059	-0.621654	0.404407	0.347396	0.727751
ENSDARG00000010794	-0.623239	3.86241	0.0160124	0.145059	-0.136027	3.86241	0.637378	0.914685
ENSDARG00000045064	-0.666777	5.97226	0.0160229	0.145059	-0.324907	5.97226	0.24997	0.631017
ENSDARG00000074201	0.809711	5.10547	0.0160599	0.145283	0.583575	5.10547	0.0788904	0.370544
ENSDARG00000078929	0.712291	2.11979	0.0160919	0.145462	0.633303	2.11979	0.0701277	0.350022
ENSDARG00000012468	1.21656	0.36256	0.0161341	0.145622	-0.643457	0.36256	0.279967	0.66292
ENSDARG00000008239	2.46097	-0.827696	0.0161712	0.145847	0.41819	-0.827696	0.710415	0.947041
ENSDARG00000038683	5.61065	-1.62764	0.0162267	0.146181	0	-1.62764	1	1
ENSDARG00000036942	1.12276	0.515176	0.0162328	0.146181	1.00184	0.515176	0.105689	0.429948
ENSDARG00000081270	-1.38602	8.02938	0.0162584	0.146301	-1.072	8.02938	0.0612642	0.32687
ENSDARG00000058679	-1.80399	-0.307353	0.0163229	0.146771	-0.57747	-0.307353	0.581789	0.883994
ENSDARG00000079808	0.809002	1.9804	0.016417	0.147506	0.430488	1.9804	0.183859	0.554415
ENSDARG00000013078	0.57028	5.33613	0.0164428	0.147514	0.400156	5.33613	0.0982563	0.412774
ENSDARG00000102765	-0.958283	1.33887	0.0164661	0.147613	-0.309603	1.33887	0.512046	0.841915
ENSDARG00000087196	-1.75378	-0.281238	0.0164976	0.147691	0.673913	-0.281238	0.297851	0.679677
ENSDARG00000039563	1.18921	1.16511	0.0164996	0.147691	0.561267	1.16511	0.174712	0.543428
ENSDARG00000070809	-1.8978	-0.334298	0.0165136	0.147705	0.215255	-0.334298	0.841056	0.996194
ENSDARG00000101869	-1.51249	0.696485	0.0166227	0.148458	-1.09178	0.696485	0.0969872	0.409899
ENSDARG00000103606	-1.43765	0.182523	0.0166487	0.148579	-0.21825	0.182523	0.807513	0.984272
ENSDARG00000091411	1.79335	-0.114097	0.0167584	0.149312	0.151351	-0.114097	1	1
ENSDARG00000059811	-0.946825	1.19823	0.0167684	0.149312	-0.203827	1.19823	0.604212	0.895569
ENSDARG00000100222	-1.28693	3.30057	0.0168109	0.149467	-0.217109	3.30057	0.708596	0.946736
ENSDARG00000061579	0.570373	4.83381	0.0168719	0.149897	0.235435	4.83381	0.335767	0.717941
ENSDARG00000100510	0.84743	2.5339	0.0169044	0.149965	-0.0224167	2.5339	0.951473	1
ENSDARG00000062263	-1.3009	0.391011	0.0169047	0.149965	-0.66009	0.391011	0.2548	0.635747
ENSDARG00000015955	3.45411	-1.32941	0.017022	0.150781	4.35144	-1.32941	0.0801825	0.373162
ENSDARG00000087897	0.634189	2.96356	0.0170674	0.151051	0.0575249	2.96356	0.890284	1
ENSDARG00000087624	-0.645478	3.97163	0.0170778	0.151051	-0.0340414	3.97163	0.948294	1
ENSDARG00000037960	2.34591	-0.499964	0.0171292	0.151316	0.93504	-0.499964	0.264213	0.644993
ENSDARG00000102436	-1.29972	0.976385	0.0171475	0.151316	-0.35192	0.976385	0.661148	0.928001
ENSDARG00000024537	-0.80178	1.51287	0.0171587	0.151316	-0.550643	1.51287	0.228805	0.607112
ENSDARG00000061351	0.897179	2.36233	0.017184	0.151316	0.506744	2.36233	0.194935	0.565621
ENSDARG00000030694	0.789443	2.07815	0.0173291	0.152256	0.0504348	2.07815	1	1
ENSDARG00000061687	-1.55362	0.74234	0.0174267	0.153	-0.739635	0.74234	0.317137	0.700367
ENSDARG00000055613	-1.73399	-0.395279	0.0175226	0.153616	-1.05901	-0.395279	0.165357	0.53343
ENSDARG00000076919	-2.50258	-0.825601	0.0175542	0.153709	-0.730548	-0.825601	0.573676	0.87975
ENSDARG00000010583	-0.99977	1.73903	0.0175944	0.153709	-0.745675	1.73903	0.119156	0.455619
ENSDARG00000060081	2.00592	-0.0958307	0.0175977	0.153709	1.36811	-0.0958307	0.0623697	0.329648
ENSDARG00000035264	-0.9253	4.06102	0.0176353	0.153812	-0.678411	4.06102	0.0849975	0.382388
ENSDARG00000044251	0.777914	2.43759	0.0176538	0.15386	-0.248434	2.43759	0.535348	0.857272
ENSDARG00000053518	-0.741429	1.75541	0.0177647	0.154601	-0.153343	1.75541	0.581407	0.883935
ENSDARG00000060298	-0.665412	2.27317	0.0178076	0.154861	-0.0797427	2.27317	0.888706	1
ENSDARG00000061830	2.40764	-0.695086	0.0178703	0.154989	1.20344	-0.695086	0.240145	0.618549
ENSDARG00000098612	-1.32456	1.6139	0.0178739	0.154989	-0.624828	1.6139	0.287043	0.670881
ENSDARG00000000568	-0.686588	3.82534	0.0178744	0.154989	0.0635743	3.82534	0.830775	0.993419
ENSDARG00000061020	-0.744249	2.69041	0.0178964	0.155068	0.353005	2.69041	0.225184	0.603971
ENSDARG00000100564	1.03427	0.466327	0.0180451	0.155973	0.770366	0.466327	0.178205	0.546776
ENSDARG00000105037	0.712135	1.54873	0.0180533	0.155973	0.19745	1.54873	0.613185	0.9008
ENSDARG00000071424	-0.646342	2.93284	0.0181021	0.156281	-0.420397	2.93284	0.178827	0.547094
ENSDARG00000099390	2.02405	-0.0161858	0.0182915	0.157454	-0.0864146	-0.0161858	1	1
ENSDARG00000103994	0.684145	5.64343	0.018304	0.157454	-0.368155	5.64343	0.203974	0.575729
ENSDARG00000103979	0.722396	3.74808	0.018351	0.157708	0.143149	3.74808	0.629739	0.910865
ENSDARG00000010137	-0.691773	2.48452	0.0183601	0.157708	-0.254654	2.48452	0.42051	0.782479
ENSDARG00000018853	-0.688815	3.21812	0.0183908	0.157858	-0.194574	3.21812	0.513852	0.84314
ENSDARG00000017037	0.844149	1.45197	0.0185225	0.158394	0.344211	1.45197	0.492278	0.829561
ENSDARG00000032197	-1.91264	-0.188156	0.0185329	0.158394	-0.629827	-0.188156	0.499532	0.8335
ENSDARG00000020759	0.844191	2.42522	0.0185491	0.158419	0.440775	2.42522	0.18961	0.561106
ENSDARG00000088514	-0.806108	1.27533	0.0185687	0.158473	0.573835	1.27533	0.236359	0.615918
ENSDARG00000100872	-1.07282	0.664742	0.018597	0.158601	-0.251333	0.664742	0.833396	0.993687
ENSDARG00000011122	-0.955755	2.53479	0.0187054	0.159335	0.738222	2.53479	0.0741619	0.359319
ENSDARG00000004843	1.00909	1.54329	0.0187339	0.159335	0.398953	1.54329	0.343363	0.723657
ENSDARG00000078249	1.36621	-0.244013	0.0187373	0.159335	0.393769	-0.244013	0.534435	0.856635
ENSDARG00000101337	-5.68039	-1.32764	0.0187694	0.159335	0.452873	-1.32764	0.830941	0.993437
ENSDARG00000092369	-2.11436	-0.16007	0.0187737	0.159335	-0.465699	-0.16007	0.685686	0.93688
ENSDARG00000079387	1.03867	1.03835	0.0187768	0.159335	0.177964	1.03835	0.72674	0.955508
ENSDARG00000088590	0.868716	1.45748	0.0188484	0.159716	0.218808	1.45748	0.558481	0.871736
ENSDARG00000010918	-1.10007	0.613041	0.0189369	0.160345	0.569457	0.613041	0.336795	0.718585
ENSDARG00000078807	-1.50471	-0.312103	0.0189644	0.160356	1.18878	-0.312103	0.403148	0.772079
ENSDARG00000016866	-1.97953	-0.885005	0.0189955	0.160505	-1.11743	-0.885005	0.326279	0.709489
ENSDARG00000061544	-1.00384	0.886702	0.0190424	0.160788	-0.648631	0.886702	0.174855	0.54348
ENSDARG00000098375	-0.743072	1.5613	0.0191407	0.161221	-0.0863103	1.5613	0.940734	1
ENSDARG00000023188	0.893184	1.75674	0.0191478	0.161221	-0.581209	1.75674	0.147113	0.507002
ENSDARG00000056656	0.998752	1.03484	0.0191716	0.161307	0.401752	1.03484	0.350962	0.731099
ENSDARG00000089055	-0.72806	2.37163	0.0191955	0.161394	0.0259207	2.37163	0.971134	1
ENSDARG00000103158	-1.62545	-0.158894	0.0192092	0.161395	-1.23915	-0.158894	0.0533857	0.303308
ENSDARG00000013749	-0.872221	1.48034	0.0192241	0.161406	-0.253436	1.48034	0.539197	0.860433
ENSDARG00000011373	-1.17061	2.13726	0.0193026	0.161686	0.138551	2.13726	0.710209	0.947041
ENSDARG00000094300	0.701637	3.16227	0.019305	0.161686	-0.421035	3.16227	0.157356	0.522805
ENSDARG00000053027	4.99094	-0.930979	0.0193325	0.161686	0.880474	-0.930979	0.441771	0.797705
ENSDARG00000032264	3.07223	-0.849743	0.0193394	0.161686	0.467116	-0.849743	0.492245	0.829561
ENSDARG00000087554	1.95792	-0.181721	0.0193516	0.161686	0.678492	-0.181721	0.344327	0.724394
ENSDARG00000059871	-1.30578	0.526637	0.019354	0.161686	-0.781068	0.526637	0.187284	0.558209
ENSDARG00000100823	-0.797445	1.86594	0.0193574	0.161686	0.0122532	1.86594	1	1
ENSDARG00000101246	1.06983	1.32313	0.0193664	0.161686	0.0530218	1.32313	0.817006	0.988485
ENSDARG00000073688	-1.30985	1.29043	0.0193811	0.161686	-1.0979	1.29043	0.0581146	0.316199
ENSDARG00000074238	-1.55723	0.555186	0.0193931	0.161686	-0.497164	0.555186	0.514283	0.843498
ENSDARG00000063292	1.16504	0.90183	0.0194675	0.162193	-0.0222403	0.90183	0.949097	1
ENSDARG00000036239	-1.31606	-0.0168556	0.0196426	0.163423	-0.588887	-0.0168556	0.473662	0.816318
ENSDARG00000063594	-1.52751	0.0539999	0.0196932	0.16373	-0.53591	0.0539999	0.506556	0.839101
ENSDARG00000076246	-1.8243	0.0849183	0.0197559	0.164066	-0.902739	0.0849183	0.297661	0.679677
ENSDARG00000053835	1.68159	-0.137636	0.0197612	0.164066	-0.496681	-0.137636	0.3601	0.738549
ENSDARG00000079291	-1.68085	0.304999	0.0198453	0.164362	-0.0119752	0.304999	1	1
ENSDARG00000006524	-0.641753	3.09361	0.0198515	0.164362	-0.0405504	3.09361	0.921485	1
ENSDARG00000006584	-1.73157	0.575016	0.019852	0.164362	-1.19195	0.575016	0.113546	0.445505
ENSDARG00000062374	1.07941	0.81602	0.0199187	0.164799	0.606637	0.81602	0.318295	0.701827
ENSDARG00000023868	-0.674518	3.49421	0.0199324	0.164799	0.566197	3.49421	0.0601835	0.322985
ENSDARG00000020798	1.74241	-0.750162	0.0199867	0.165046	2.07996	-0.750162	0.230293	0.607932
ENSDARG00000103030	-1.18	1.56239	0.01999	0.165046	-0.686895	1.56239	0.320687	0.70401
ENSDARG00000055678	-0.682615	4.5529	0.0200632	0.16542	-0.1602	4.5529	0.629743	0.910865
ENSDARG00000070006	1.22444	0.237171	0.0201843	0.166282	0.187526	0.237171	0.809665	0.984791
ENSDARG00000095695	1.89993	-0.519336	0.0201956	0.166282	0.344682	-0.519336	0.724278	0.954224
ENSDARG00000061165	-1.18672	4.26106	0.020387	0.167511	-0.945104	4.26106	0.0647243	0.335272
ENSDARG00000062268	-1.66531	0.336705	0.0204286	0.167566	-0.460133	0.336705	0.626625	0.90944
ENSDARG00000087941	-1.23025	0.571528	0.0204483	0.167566	-0.500934	0.571528	0.464995	0.811677
ENSDARG00000071224	0.870192	0.907676	0.0204733	0.167566	0.346589	0.907676	0.459657	0.808386
ENSDARG00000020761	0.711084	3.57753	0.0204781	0.167566	0.239457	3.57753	0.429968	0.787661
ENSDARG00000078722	-1.14553	1.85559	0.0205171	0.167655	-0.625789	1.85559	0.282467	0.665607
ENSDARG00000102272	-1.52778	0.392817	0.0205555	0.167853	-0.977873	0.392817	0.213646	0.589503
ENSDARG00000095047	1.30911	0.371656	0.02058	0.167938	1.24238	0.371656	0.0701845	0.350158
ENSDARG00000059931	-2.13998	-0.343428	0.0206086	0.168057	-0.47692	-0.343428	0.72408	0.954224
ENSDARG00000056346	0.6613	2.2574	0.0207609	0.169106	0.13328	2.2574	0.685172	0.93688
ENSDARG00000026225	1.3581	-0.0705856	0.0207758	0.169106	0.679203	-0.0705856	0.284533	0.66739
ENSDARG00000099634	-1.57317	0.835352	0.0207799	0.169106	0.0983704	0.835352	0.895917	1
ENSDARG00000099766	0.619073	5.06369	0.0208264	0.169369	0.477499	5.06369	0.0834246	0.378221
ENSDARG00000061294	-0.685409	2.84164	0.020874	0.169545	-0.230778	2.84164	0.557381	0.871115
ENSDARG00000020218	-0.665471	2.39652	0.0208783	0.169545	-0.0674297	2.39652	0.818643	0.988826
ENSDARG00000104875	-3.12696	-1.34067	0.020915	0.169545	-1.50018	-1.34067	0.462493	0.809763
ENSDARG00000098709	4.00648	-1.15776	0.0209833	0.169949	-1.8501	-1.15776	0.704508	0.94558
ENSDARG00000015057	-0.928908	1.069	0.0210045	0.170006	-0.757259	1.069	0.0944629	0.403472
ENSDARG00000100927	-1.50385	0.802519	0.0210451	0.170218	-0.943884	0.802519	0.173021	0.542152
ENSDARG00000053381	-0.727113	1.94004	0.021083	0.170409	-0.33529	1.94004	0.307495	0.689405
ENSDARG00000101710	-0.773596	2.60315	0.0211699	0.170949	-0.364444	2.60315	0.34916	0.729294
ENSDARG00000030250	1.33161	0.703214	0.0211786	0.170949	-0.262372	0.703214	0.878976	1
ENSDARG00000068175	1.57085	-0.313031	0.0213058	0.171704	1.14492	-0.313031	0.258812	0.641191
ENSDARG00000068589	4.90795	-1.63215	0.0213153	0.171704	1.14604	-1.63215	0.754635	0.965836
ENSDARG00000086808	1.14906	0.525683	0.0213683	0.172014	-0.505462	0.525683	0.406625	0.773562
ENSDARG00000087243	-1.01693	1.57913	0.0214191	0.172307	-0.858429	1.57913	0.0511592	0.296203
ENSDARG00000074508	-0.626475	2.81594	0.021477	0.172343	-0.405156	2.81594	0.176482	0.544084
ENSDARG00000008049	0.84569	1.91398	0.0214814	0.172343	0.191126	1.91398	0.779337	0.97542
ENSDARG00000009702	1.35981	0.259707	0.0215759	0.172752	-0.342884	0.259707	0.594059	0.889148
ENSDARG00000101325	-1.46319	0.45312	0.0215944	0.172784	-0.673453	0.45312	0.347312	0.72773
ENSDARG00000077284	1.61169	-0.502155	0.0216242	0.172907	0.234132	-0.502155	1	1
ENSDARG00000060282	0.81205	1.59155	0.0216899	0.173316	0.435417	1.59155	0.358274	0.736706
ENSDARG00000008305	0.68626	4.06295	0.0217054	0.173323	0.471497	4.06295	0.151192	0.512229
ENSDARG00000093608	2.09822	-0.458689	0.0218249	0.174161	-0.204079	-0.458689	0.821711	0.989708
ENSDARG00000070425	-0.612192	3.724	0.02185	0.174244	0.21239	3.724	0.483542	0.822389
ENSDARG00000040453	1.54827	-0.0574182	0.0218895	0.174442	0.228221	-0.0574182	0.59486	0.889787
ENSDARG00000045554	1.59069	-0.403016	0.0219528	0.17483	0.624311	-0.403016	0.495601	0.831551
ENSDARG00000078603	1.48388	-0.155651	0.0219886	0.174998	0.0865218	-0.155651	1	1
ENSDARG00000036929	-0.916952	0.951144	0.0221217	0.175927	0.192279	0.951144	0.686846	0.93746
ENSDARG00000009493	-1.82968	-0.138973	0.0221348	0.175927	-0.418399	-0.138973	0.634016	0.913035
ENSDARG00000077785	0.728091	2.87514	0.0221677	0.176046	0.427559	2.87514	0.152784	0.515363
ENSDARG00000004187	-0.877779	5.0633	0.0221793	0.176046	0.0941753	5.0633	0.803496	0.983559
ENSDARG00000073910	0.863953	1.255	0.0222079	0.176141	0.227882	1.255	0.607846	0.897672
ENSDARG00000045747	-1.20563	1.9912	0.022221	0.176141	-0.267779	1.9912	0.65658	0.925548
ENSDARG00000069968	-1.00006	0.405766	0.0223174	0.17673	0.175099	0.405766	0.762636	0.969248
ENSDARG00000061688	0.59953	5.61651	0.0223378	0.17673	0.272142	5.61651	0.294276	0.677211
ENSDARG00000004115	-1.12607	0.683407	0.0223515	0.17673	0.0807706	0.683407	1	1
ENSDARG00000098079	-1.42871	0.137943	0.0223956	0.176819	-0.894322	0.137943	0.226604	0.60518
ENSDARG00000074849	0.658701	3.03778	0.022483	0.177392	0.590541	3.03778	0.0714313	0.353125
ENSDARG00000070458	1.64477	-0.378132	0.0225075	0.177468	-0.0628381	-0.378132	1	1
ENSDARG00000012987	0.627108	4.9376	0.0225376	0.177588	-0.372617	4.9376	0.173075	0.542152
ENSDARG00000069425	2.12398	-0.461844	0.0225635	0.177674	1.1121	-0.461844	0.253606	0.634629
ENSDARG00000002365	0.982085	1.12187	0.0226185	0.17799	0.247176	1.12187	0.629358	0.910865
ENSDARG00000070681	-1.33725	-0.28871	0.0226521	0.178137	-0.324853	-0.28871	0.72295	0.953854
ENSDARG00000061789	-1.21356	0.263347	0.0227585	0.178769	-1.03002	0.263347	0.0877788	0.388339
ENSDARG00000101777	-1.02731	1.09348	0.0228224	0.179121	-0.176949	1.09348	0.658866	0.926493
ENSDARG00000044039	1.89735	-0.13359	0.0228522	0.179129	0.630043	-0.13359	0.367918	0.743575
ENSDARG00000004529	-1.20608	1.07037	0.0228535	0.179129	0.150682	1.07037	0.707989	0.946687
ENSDARG00000059870	1.27257	-0.200602	0.0228772	0.179144	0.884352	-0.200602	0.421527	0.782858
ENSDARG00000078864	-0.751137	2.22139	0.0228885	0.179144	-0.667266	2.22139	0.0741595	0.359319
ENSDARG00000078458	-0.601506	3.05425	0.0229293	0.179251	-0.123385	3.05425	0.641447	0.917197
ENSDARG00000068784	0.789704	1.81889	0.0231488	0.180731	0.0339508	1.81889	0.881658	1
ENSDARG00000036102	0.664609	3.40956	0.0232803	0.18152	-0.0712076	3.40956	0.809471	0.984789
ENSDARG00000009494	-1.06923	0.338401	0.0234076	0.18218	-0.81563	0.338401	0.085136	0.382388
ENSDARG00000005416	-0.626819	2.80992	0.0234109	0.18218	0.187786	2.80992	0.527616	0.853035
ENSDARG00000025071	-0.773598	1.05437	0.0234482	0.182219	0.155279	1.05437	0.74724	0.961801
ENSDARG00000077882	1.54464	-0.71885	0.0234575	0.182219	1.73728	-0.71885	0.0534336	0.303435
ENSDARG00000016691	2.45873	-0.326474	0.0234868	0.182219	1.87641	-0.326474	0.103056	0.424885
ENSDARG00000052567	1.97448	-1.00213	0.0234924	0.182219	1.77625	-1.00213	0.27558	0.658621
ENSDARG00000104283	-1.35948	1.96812	0.0235136	0.182265	-0.172109	1.96812	0.816653	0.988485
ENSDARG00000026448	1.77885	-0.731907	0.0235554	0.182271	-0.555536	-0.731907	0.551192	0.867663
ENSDARG00000061590	-1.11317	0.406242	0.0235657	0.182271	-0.291967	0.406242	0.839759	0.996023
ENSDARG00000041921	0.650053	2.57771	0.0236142	0.182451	0.54018	2.57771	0.10589	0.430424
ENSDARG00000036587	0.809881	1.55193	0.0236529	0.182632	0.37828	1.55193	0.322836	0.705563
ENSDARG00000030656	-0.840071	2.40637	0.0237943	0.183605	-0.420937	2.40637	0.213468	0.589503
ENSDARG00000103683	-1.23629	0.226	0.0238853	0.184076	-0.182383	0.226	0.927873	1
ENSDARG00000089078	0.752689	2.88241	0.0239166	0.184076	-0.248669	2.88241	0.481377	0.820946
ENSDARG00000057353	-0.653335	2.68181	0.0239172	0.184076	-0.431433	2.68181	0.162643	0.530012
ENSDARG00000063580	-1.44258	0.282141	0.0239521	0.184225	-0.644368	0.282141	0.4211	0.782707
ENSDARG00000055225	0.931649	0.866285	0.0240066	0.184525	-0.332672	0.866285	0.406297	0.773377
ENSDARG00000058062	0.734455	1.79627	0.0240844	0.184778	0.411721	1.79627	0.305799	0.688322
ENSDARG00000013861	-1.29344	0.550069	0.0241116	0.184778	-1.03681	0.550069	0.069918	0.349414
ENSDARG00000013031	-0.809816	2.04031	0.0241123	0.184778	0.146335	2.04031	0.642236	0.917197
ENSDARG00000039677	0.692799	3.26915	0.024117	0.184778	0.205291	3.26915	0.524205	0.849481
ENSDARG00000099195	0.865206	2.5785	0.0241666	0.185039	0.21141	2.5785	0.675575	0.93326
ENSDARG00000069937	-1.13105	1.27482	0.0242411	0.185491	-0.29442	1.27482	0.683405	0.936518
ENSDARG00000101145	-1.60416	0.590685	0.0242731	0.185503	-0.991157	0.590685	0.175155	0.54348
ENSDARG00000078352	-0.82921	0.821691	0.0242739	0.185503	-0.633123	0.821691	0.127076	0.470619
ENSDARG00000014825	-0.626646	2.6628	0.0243702	0.18596	-0.392799	2.6628	0.218729	0.595442
ENSDARG00000077143	1.23718	-0.43977	0.0243806	0.18596	0.221595	-0.43977	0.883365	1
ENSDARG00000008097	0.845854	1.19577	0.024466	0.186373	-0.129185	1.19577	0.682709	0.936461
ENSDARG00000069171	-1.69388	0.234294	0.0245631	0.186994	-0.606591	0.234294	0.475761	0.817533
ENSDARG00000059567	-1.37373	2.0886	0.0246456	0.187433	-0.565521	2.0886	0.402028	0.77104
ENSDARG00000045417	1.14603	0.573867	0.0246597	0.187433	-0.111108	0.573867	0.916672	1
ENSDARG00000105050	-1.42609	-0.111545	0.0246689	0.187433	-0.619193	-0.111545	0.315734	0.699638
ENSDARG00000052019	-1.23184	-0.337386	0.0246837	0.187433	-0.138102	-0.337386	0.884794	1
ENSDARG00000026109	0.749757	1.14398	0.0247081	0.187499	-0.423601	1.14398	0.281435	0.664345
ENSDARG00000022952	-1.29978	0.080822	0.0248785	0.188409	-0.647592	0.080822	0.307239	0.689364
ENSDARG00000005150	-1.51894	2.01451	0.0248815	0.188409	-0.958109	2.01451	0.15914	0.525297
ENSDARG00000059252	-1.20775	0.31831	0.0248913	0.188409	-0.615913	0.31831	0.381152	0.753618
ENSDARG00000068432	0.721513	1.52002	0.024947	0.18871	0.214115	1.52002	0.651679	0.923309
ENSDARG00000068233	1.2065	0.698405	0.024977	0.188772	0.759068	0.698405	0.14156	0.496919
ENSDARG00000040374	1.33531	0.165302	0.024998	0.188772	-0.259717	0.165302	0.723184	0.953854
ENSDARG00000010018	-0.723698	3.59543	0.025052	0.189016	-0.51087	3.59543	0.142316	0.498392
ENSDARG00000034718	0.708586	3.14072	0.0250667	0.189016	0.479493	3.14072	0.139497	0.493382
ENSDARG00000039830	0.741266	2.51169	0.0251376	0.18943	0.293066	2.51169	0.470173	0.814967
ENSDARG00000043511	0.75032	2.76827	0.0251602	0.189481	0.244661	2.76827	0.543648	0.864064
ENSDARG00000010519	-1.43953	2.33966	0.0252711	0.190117	0.0774173	2.33966	0.920661	1
ENSDARG00000101458	-0.629387	2.374	0.0252833	0.190117	-0.225926	2.374	0.448268	0.802395
ENSDARG00000057414	0.590932	4.31994	0.0253964	0.190537	-0.0285475	4.31994	0.900628	1
ENSDARG00000100499	-0.616981	3.9736	0.0254315	0.19068	-0.416393	3.9736	0.153733	0.516956
ENSDARG00000026829	1.06843	3.05212	0.0255293	0.191293	0.296628	3.05212	0.499509	0.8335
ENSDARG00000076547	-0.698718	3.38842	0.0255471	0.191293	-0.258701	3.38842	0.450702	0.804423
ENSDARG00000067801	-1.87242	0.518069	0.0255839	0.191293	-1.10115	0.518069	0.172317	0.541541
ENSDARG00000037285	2.39745	-0.738975	0.0257008	0.191854	1.37143	-0.738975	0.113819	0.445505
ENSDARG00000019579	-0.957014	1.3023	0.0258066	0.192523	0.192538	1.3023	0.605785	0.896143
ENSDARG00000031715	1.31337	0.342861	0.0258526	0.192699	0.444763	0.342861	0.481338	0.820946
ENSDARG00000042874	0.658071	4.481	0.0258625	0.192699	0.300334	4.481	0.31831	0.701827
ENSDARG00000071500	-0.864448	1.09935	0.0259406	0.193039	0.549784	1.09935	0.321364	0.704589
ENSDARG00000054272	-0.639462	4.32572	0.0259683	0.1931	-0.46846	4.32572	0.120817	0.458364
ENSDARG00000028386	0.94652	1.26734	0.0259811	0.1931	0.467314	1.26734	0.331434	0.713794
ENSDARG00000055226	1.31657	0.286386	0.0260295	0.193218	0.763627	0.286386	0.120646	0.458349
ENSDARG00000032103	-1.08033	1.99742	0.0261238	0.19333	-0.362777	1.99742	0.543556	0.864033
ENSDARG00000020876	-0.725345	5.6324	0.026142	0.19333	-0.533809	5.6324	0.101477	0.421402
ENSDARG00000062446	-0.629697	2.9592	0.0261958	0.193489	-0.434121	2.9592	0.139558	0.493382
ENSDARG00000088641	1.98447	0.164473	0.0262865	0.194038	1.26592	0.164473	0.0725841	0.356481
ENSDARG00000069142	0.749648	2.0351	0.0264049	0.194791	-0.0868587	2.0351	0.897976	1
ENSDARG00000097646	1.26269	0.0406723	0.0264554	0.194911	0.705193	0.0406723	0.239708	0.618423
ENSDARG00000077068	-1.58375	0.940288	0.0264779	0.194911	-1.21773	0.940288	0.111742	0.442747
ENSDARG00000086391	-0.801884	0.945569	0.026479	0.194911	0.575784	0.945569	0.371207	0.746356
ENSDARG00000059768	-0.635669	5.04666	0.0264966	0.194911	0.285568	5.04666	0.316701	0.700367
ENSDARG00000089517	2.51035	-1.05515	0.0265519	0.194911	0.0514613	-1.05515	0.844498	0.996686
ENSDARG00000078095	-0.657315	2.71477	0.0266199	0.195078	0.0791512	2.71477	0.807159	0.983986
ENSDARG00000077069	0.546974	5.3131	0.0266239	0.195078	-0.206831	5.3131	0.405789	0.773178
ENSDARG00000105000	-2.18047	-0.817502	0.0266527	0.195093	-0.361459	-0.817502	0.89441	1
ENSDARG00000060001	1.9959	-0.707466	0.0266587	0.195093	-0.421211	-0.707466	0.867655	1
ENSDARG00000041022	-0.930088	0.82109	0.0266806	0.195133	-0.0862933	0.82109	0.815412	0.988222
ENSDARG00000074156	-1.10323	0.757164	0.0267178	0.195249	-0.966831	0.757164	0.064279	0.334128
ENSDARG00000098826	-1.15213	1.58693	0.0267403	0.195249	-0.893229	1.58693	0.103937	0.42627
ENSDARG00000032405	1.49253	0.613012	0.0267455	0.195249	1.73562	0.613012	0.0528984	0.30169
ENSDARG00000018976	0.613793	2.40416	0.0267715	0.195319	0.565735	2.40416	0.105978	0.430636
ENSDARG00000088091	0.806929	5.06811	0.0268362	0.195552	0.562348	5.06811	0.122667	0.460686
ENSDARG00000040912	1.15006	0.481591	0.0270853	0.19671	-0.19748	0.481591	0.927446	1
ENSDARG00000035870	0.647764	2.67374	0.0270876	0.19671	0.599776	2.67374	0.0641401	0.333988
ENSDARG00000040245	-0.774223	2.95945	0.0270934	0.19671	-0.370909	2.95945	0.359347	0.73785
ENSDARG00000062142	1.36729	-0.0381082	0.0270949	0.19671	-0.309739	-0.0381082	0.602955	0.894944
ENSDARG00000044632	1.25355	0.263979	0.0271122	0.19671	1.00657	0.263979	0.199006	0.569941
ENSDARG00000011890	1.02033	0.763596	0.0271527	0.19671	0.574817	0.763596	0.21346	0.589503
ENSDARG00000019636	0.962319	0.886946	0.0271535	0.19671	-0.0899574	0.886946	0.853888	0.99951
ENSDARG00000016765	0.940604	1.32416	0.0271603	0.19671	0.24563	1.32416	0.588546	0.887149
ENSDARG00000026294	-1.71804	0.749583	0.0272041	0.196907	-0.821982	0.749583	0.274662	0.658019
ENSDARG00000030830	-0.824833	1.53602	0.0272266	0.196951	-0.455151	1.53602	0.39422	0.764817
ENSDARG00000029524	0.978026	1.04927	0.0272641	0.197046	-0.161228	1.04927	0.695124	0.941254
ENSDARG00000055113	-1.24179	0.547985	0.0272729	0.197046	-0.000582919	0.547985	0.939718	1
ENSDARG00000054155	1.09228	1.24548	0.0273427	0.197431	0.858523	1.24548	0.0588206	0.318287
ENSDARG00000099821	1.00983	0.576741	0.0274086	0.197703	0.0671629	0.576741	1	1
ENSDARG00000041586	-1.4383	-0.336031	0.0274136	0.197703	0.219488	-0.336031	0.617902	0.904104
ENSDARG00000010181	-1.01578	2.10622	0.0274497	0.197844	-0.152165	2.10622	0.846224	0.996923
ENSDARG00000038524	-0.874133	2.47892	0.0275658	0.198429	-0.0594083	2.47892	0.959946	1
ENSDARG00000079611	-1.27068	1.19397	0.0275809	0.198429	-0.208697	1.19397	0.823473	0.990456
ENSDARG00000099417	1.21087	0.175309	0.0275988	0.198438	0.80343	0.175309	0.29339	0.677091
ENSDARG00000040482	0.997096	1.57082	0.0276442	0.198506	0.361224	1.57082	0.402005	0.77104
ENSDARG00000098635	-0.543875	4.35382	0.0276509	0.198506	-0.190071	4.35382	0.466328	0.813327
ENSDARG00000086947	2.50285	-0.922782	0.0276582	0.198506	0.287342	-0.922782	0.616104	0.90264
ENSDARG00000004427	0.836174	1.51443	0.0277366	0.198886	0.84271	1.51443	0.0775633	0.367723
ENSDARG00000042690	1.11452	-0.0945034	0.0277457	0.198886	0.965215	-0.0945034	0.368276	0.74392
ENSDARG00000097088	-0.86535	0.486285	0.0277612	0.198886	-0.673649	0.486285	0.143955	0.502073
ENSDARG00000104571	1.38634	-0.256213	0.0277992	0.199038	-0.203081	-0.256213	0.854626	0.99951
ENSDARG00000098588	1.00069	0.751783	0.0278176	0.199051	-0.140246	0.751783	0.738929	0.959464
ENSDARG00000033587	1.93107	-0.493693	0.0278593	0.199229	1.56229	-0.493693	0.0884071	0.389816
ENSDARG00000014068	0.659556	2.70341	0.0279136	0.199498	0.226485	2.70341	0.552535	0.868073
ENSDARG00000101018	-1.10531	0.634029	0.0279511	0.199646	1.05485	0.634029	0.0615126	0.327463
ENSDARG00000090890	1.25918	0.636175	0.0279741	0.199657	0.301616	0.636175	0.684458	0.93688
ENSDARG00000092199	-0.576414	3.32792	0.0279897	0.199657	-0.284603	3.32792	0.317753	0.701299
ENSDARG00000056209	3.00491	-1.17645	0.0280042	0.199657	1.86413	-1.17645	0.219719	0.596585
ENSDARG00000068628	-1.54933	-0.209696	0.0280515	0.199657	-0.288032	-0.209696	0.713954	0.949106
ENSDARG00000028335	0.735404	3.4731	0.028063	0.199657	0.596317	3.4731	0.0665351	0.340655
ENSDARG00000088908	-1.07073	1.99213	0.0280835	0.199657	-0.289878	1.99213	0.680739	0.936198
ENSDARG00000098952	-1.3936	1.89134	0.0281906	0.200037	-0.612376	1.89134	0.349373	0.729354
ENSDARG00000018491	1.10167	0.639603	0.0282074	0.200038	-0.219491	0.639603	0.78561	0.977258
ENSDARG00000076348	-0.570041	4.87834	0.0282489	0.200046	-0.0850327	4.87834	0.773251	0.972345
ENSDARG00000071679	0.962173	0.512707	0.0282625	0.200046	-0.158862	0.512707	0.729917	0.956354
ENSDARG00000104478	0.707938	3.56031	0.0282823	0.200046	0.0468383	3.56031	0.890179	1
ENSDARG00000091916	2.25993	-0.832304	0.0282902	0.200046	0.0793495	-0.832304	0.870761	1
ENSDARG00000017590	-0.825978	0.871671	0.0282984	0.200046	-0.578988	0.871671	0.237333	0.616351
ENSDARG00000070826	-1.00854	4.03762	0.0283094	0.200046	0.759842	4.03762	0.0971735	0.410541
ENSDARG00000101735	2.00997	-0.383796	0.0283501	0.200216	0.203976	-0.383796	1	1
ENSDARG00000010411	-0.518983	4.73871	0.0283847	0.200341	-0.0994007	4.73871	0.686261	0.936981
ENSDARG00000061640	0.784079	1.84221	0.0284488	0.200674	0.303809	1.84221	0.352377	0.731387
ENSDARG00000058603	-1.14954	2.59265	0.0284858	0.200766	-0.631498	2.59265	0.261416	0.641986
ENSDARG00000045219	2.76007	-0.681907	0.028552	0.201045	3.39524	-0.681907	0.335167	0.717553
ENSDARG00000059029	2.53422	-1.11707	0.0285813	0.201104	-0.585173	-1.11707	0.629415	0.910865
ENSDARG00000099614	-0.694548	2.89571	0.0285973	0.201104	0.154165	2.89571	0.624337	0.907557
ENSDARG00000058734	2.07287	-0.288452	0.0286279	0.201104	1.37941	-0.288452	0.106586	0.431854
ENSDARG00000077011	-1.75925	0.336068	0.0287018	0.201377	-1.54209	0.336068	0.0531172	0.302359
ENSDARG00000055792	-0.666024	3.42943	0.028715	0.201377	-0.530871	3.42943	0.0954864	0.40615
ENSDARG00000069006	-1.1756	0.0165028	0.0287174	0.201377	-0.513873	0.0165028	0.406649	0.773562
ENSDARG00000067976	-0.877581	2.12154	0.0288293	0.201924	-0.470712	2.12154	0.281208	0.664069
ENSDARG00000061081	0.731609	1.89181	0.0288857	0.202148	-0.229191	1.89181	0.607836	0.897672
ENSDARG00000042969	-0.83702	1.77839	0.0288953	0.202148	-0.166214	1.77839	0.749387	0.962817
ENSDARG00000100728	2.1329	-1.11614	0.028965	0.202398	-0.806539	-1.11614	0.368692	0.744003
ENSDARG00000077839	0.915509	0.930446	0.0290262	0.202614	0.143585	0.930446	0.785713	0.977258
ENSDARG00000041363	0.744239	1.92069	0.0290298	0.202614	0.573083	1.92069	0.130044	0.476559
ENSDARG00000035781	-1.07891	0.377693	0.029065	0.20274	0.22574	0.377693	0.662706	0.928862
ENSDARG00000013926	2.42972	0.22446	0.0291309	0.203081	1.0864	0.22446	0.180399	0.549653
ENSDARG00000020960	-1.23462	0.384297	0.0291828	0.203112	-0.29346	0.384297	0.804873	0.983886
ENSDARG00000101762	0.643877	2.70795	0.0291884	0.203112	0.475204	2.70795	0.165258	0.53343
ENSDARG00000071429	1.39058	-0.0103666	0.0292035	0.203112	0.350005	-0.0103666	0.769281	0.971462
ENSDARG00000077694	0.639064	5.2238	0.0292483	0.203305	-0.226469	5.2238	0.449367	0.803264
ENSDARG00000037640	2.05428	-0.730392	0.0293426	0.203841	0.392826	-0.730392	0.486914	0.825704
ENSDARG00000044827	1.98998	-1.21701	0.0293852	0.204018	1.39646	-1.21701	0.531519	0.856208
ENSDARG00000102626	0.736523	2.10984	0.0294493	0.204229	0.167642	2.10984	0.617988	0.904104
ENSDARG00000099819	1.81916	-1.1193	0.0294713	0.204259	0.244765	-1.1193	1	1
ENSDARG00000103028	-1.00976	0.837097	0.0295598	0.204578	0.283528	0.837097	0.77672	0.974484
ENSDARG00000074782	1.5551	-0.00340887	0.0295688	0.204578	0.924176	-0.00340887	0.113685	0.445505
ENSDARG00000101560	0.622371	3.27642	0.0295888	0.204597	0.281199	3.27642	0.395141	0.765501
ENSDARG00000077285	-0.931148	0.565199	0.0297523	0.205608	0.261759	0.565199	0.627762	0.910206
ENSDARG00000004184	-1.10982	1.15666	0.0297719	0.205625	-0.359094	1.15666	0.628988	0.910865
ENSDARG00000076332	1.12809	0.458766	0.0298932	0.206278	0.747042	0.458766	0.14045	0.495065
ENSDARG00000022303	0.669762	4.91316	0.0299137	0.206278	0.433471	4.91316	0.168759	0.536871
ENSDARG00000053609	1.43532	-0.149915	0.0299185	0.206278	0.56893	-0.149915	0.463946	0.810833
ENSDARG00000099841	-1.51814	0.247139	0.0299466	0.20628	-1.20803	0.247139	0.0990021	0.414882
ENSDARG00000059835	0.956297	1.00003	0.0299534	0.20628	0.391436	1.00003	0.44784	0.802175
ENSDARG00000012409	-0.733357	4.24527	0.0299781	0.206285	-0.510441	4.24527	0.139308	0.492936
ENSDARG00000104810	-1.22383	0.0711956	0.0299887	0.206285	-0.466499	0.0711956	0.397203	0.766912
ENSDARG00000027183	-2.08015	-1.03724	0.0300359	0.20649	-1.2684	-1.03724	0.31641	0.700367
ENSDARG00000039343	-0.586187	2.81829	0.0300583	0.206525	-0.174656	2.81829	0.602318	0.894765
ENSDARG00000104320	-1.14675	1.50477	0.0301458	0.206923	0.822393	1.50477	0.137653	0.490274
ENSDARG00000087742	-0.785022	1.84587	0.0301509	0.206923	0.083379	1.84587	0.801847	0.983123
ENSDARG00000037872	-0.975871	1.34252	0.0302052	0.207167	-0.691802	1.34252	0.131454	0.479088
ENSDARG00000021855	-1.03354	1.67252	0.0302642	0.207329	-0.304406	1.67252	0.533879	0.856243
ENSDARG00000037909	-0.92591	0.66321	0.0302798	0.207329	-0.444953	0.66321	0.458762	0.808073
ENSDARG00000024967	1.67886	-0.782878	0.0303256	0.207524	1.08185	-0.782878	0.158906	0.525016
ENSDARG00000038566	1.06141	0.26854	0.0304309	0.208006	0.423944	0.26854	0.688118	0.938336
ENSDARG00000091555	0.704575	2.11859	0.0304848	0.208141	0.503964	2.11859	0.136405	0.489189
ENSDARG00000103553	0.672015	2.16053	0.0304856	0.208141	0.414788	2.16053	0.219055	0.595578
ENSDARG00000013397	-0.868804	1.73175	0.0305498	0.208272	-0.706532	1.73175	0.125039	0.46568
ENSDARG00000086100	-2.62995	-0.83136	0.0306094	0.208508	-0.882323	-0.83136	0.427985	0.787163
ENSDARG00000090751	-1.29989	-0.173229	0.0307275	0.208912	0.524433	-0.173229	0.52353	0.848754
ENSDARG00000071009	2.1666	-0.510869	0.0307381	0.208912	1.52281	-0.510869	0.159754	0.52554
ENSDARG00000053878	-0.851525	1.51755	0.0307754	0.208912	0.064695	1.51755	1	1
ENSDARG00000105179	-1.4494	0.364987	0.0307847	0.208912	-0.73458	0.364987	0.306064	0.688601
ENSDARG00000086897	1.78252	-0.316405	0.0307933	0.208912	0.827461	-0.316405	0.232596	0.611103
ENSDARG00000014954	-1.64405	0.16495	0.0307986	0.208912	-0.423699	0.16495	0.699369	0.943313
ENSDARG00000090352	2.01118	-0.16643	0.0308089	0.208912	1.52226	-0.16643	0.201622	0.572615
ENSDARG00000088283	1.18632	0.0903216	0.030993	0.210012	0.538052	0.0903216	0.300891	0.682821
ENSDARG00000016630	-0.876434	1.65575	0.0310132	0.210012	-0.608994	1.65575	0.215354	0.591845
ENSDARG00000018773	-1.61213	1.13797	0.0310242	0.210012	-1.1674	1.13797	0.122885	0.460686
ENSDARG00000078954	-1.09486	0.559678	0.0311146	0.210482	-0.295321	0.559678	0.669241	0.931352
ENSDARG00000037910	-0.800945	1.33794	0.0311561	0.210482	0.457977	1.33794	0.21926	0.595767
ENSDARG00000029124	-1.32379	0.908224	0.0311819	0.210482	-0.587789	0.908224	0.400531	0.770349
ENSDARG00000086996	0.831247	1.27751	0.031342	0.211204	0.726578	1.27751	0.0873558	0.387042
ENSDARG00000060150	0.833813	1.7319	0.0313617	0.211217	0.327593	1.7319	0.509103	0.840157
ENSDARG00000104325	1.13754	1.0343	0.031519	0.212037	0.000619199	1.0343	0.95527	1
ENSDARG00000036096	0.722114	2.05485	0.0316046	0.212493	0.282604	2.05485	0.374159	0.747241
ENSDARG00000059707	-1.29482	1.7165	0.0316762	0.212832	0.253514	1.7165	0.620105	0.905672
ENSDARG00000036135	-1.11098	1.64866	0.0316908	0.212832	-0.71321	1.64866	0.16221	0.52918
ENSDARG00000098906	-1.24346	1.49376	0.0318564	0.213703	-0.674713	1.49376	0.293795	0.677211
ENSDARG00000104615	-1.33831	-0.0120753	0.0320013	0.214434	-0.222544	-0.0120753	0.925801	1
ENSDARG00000078785	0.629332	2.54003	0.0320783	0.214829	0.710047	2.54003	0.0577541	0.315259
ENSDARG00000089162	2.14566	-0.65678	0.0321029	0.214873	-0.452883	-0.65678	0.700187	0.943882
ENSDARG00000044694	0.962234	1.36131	0.0321831	0.215289	0.510544	1.36131	0.180581	0.549692
ENSDARG00000097340	0.929957	0.931388	0.0322449	0.215581	-0.0634573	0.931388	0.924362	1
ENSDARG00000105185	0.823275	1.22993	0.0323179	0.215781	-0.0467011	1.22993	1	1
ENSDARG00000002339	1.04276	0.395309	0.0323262	0.215781	0.287393	0.395309	0.48607	0.824935
ENSDARG00000041243	-0.733894	1.69035	0.0323291	0.215781	0.00293362	1.69035	0.95135	1
ENSDARG00000002197	-1.57745	-0.671209	0.0323797	0.215954	-0.88818	-0.671209	0.342402	0.722722
ENSDARG00000077753	-1.46156	0.734748	0.0323913	0.215954	-0.208791	0.734748	0.856069	1
ENSDARG00000055723	-0.868157	1.15988	0.0324548	0.216136	-0.0501216	1.15988	0.941765	1
ENSDARG00000067984	1.08136	0.471804	0.0324749	0.216149	0.0919595	0.471804	0.920512	1
ENSDARG00000086256	-1.62711	0.354628	0.0325119	0.216182	-0.740545	0.354628	0.303776	0.686072
ENSDARG00000053232	4.45823	-1.92471	0.0325162	0.216182	-1.90686	-1.92471	0.536761	0.858528
ENSDARG00000058128	0.614648	8.14958	0.0326155	0.2166	0.50813	8.14958	0.0776974	0.368067
ENSDARG00000032013	-0.932964	2.20709	0.032658	0.216762	-0.72578	2.20709	0.122597	0.460686
ENSDARG00000021488	0.633339	3.0842	0.0328211	0.217604	0.0493331	3.0842	0.874656	1
ENSDARG00000005220	0.752552	1.36771	0.0328224	0.217604	0.718868	1.36771	0.113116	0.445162
ENSDARG00000088168	-1.04433	1.66721	0.0328433	0.217604	-0.175865	1.66721	0.888451	1
ENSDARG00000035880	1.78244	-0.496097	0.0329123	0.217734	1.20922	-0.496097	0.154297	0.518409
ENSDARG00000091009	-0.760703	2.16817	0.0329142	0.217734	0.349916	2.16817	0.356065	0.73499
ENSDARG00000057767	-1.08146	0.924944	0.0329515	0.217815	-0.315776	0.924944	0.740013	0.959464
ENSDARG00000077822	3.08325	-1.25617	0.032963	0.217815	2.2454	-1.25617	0.130107	0.476559
ENSDARG00000102403	-0.580596	2.46235	0.032984	0.217833	-0.295748	2.46235	0.3844	0.756175
ENSDARG00000099313	1.16128	0.457984	0.0331433	0.218432	1.11411	0.457984	0.0810165	0.374113
ENSDARG00000021806	0.562836	4.31661	0.033148	0.218432	0.0970073	4.31661	0.742225	0.960135
ENSDARG00000098589	0.733538	2.79097	0.0331944	0.218562	-0.0829919	2.79097	0.780005	0.976051
ENSDARG00000006062	-0.971483	2.22645	0.0332044	0.218562	-0.682773	2.22645	0.164097	0.531542
ENSDARG00000025789	-0.544441	4.81648	0.0332421	0.218689	-0.173217	4.81648	0.52679	0.852279
ENSDARG00000022424	-0.72374	3.30802	0.0333076	0.218999	0.465777	3.30802	0.21367	0.589503
ENSDARG00000038667	-1.04818	-0.0420682	0.0334505	0.21973	0.55205	-0.0420682	0.416688	0.779833
ENSDARG00000100331	-1.38265	-0.0802257	0.0334623	0.21973	-0.274749	-0.0802257	0.721082	0.952621
ENSDARG00000027017	-1.0258	1.40913	0.0335109	0.21973	-0.907748	1.40913	0.0569861	0.313016
ENSDARG00000056504	-1.00675	0.609588	0.0335531	0.219885	-0.585069	0.609588	0.186482	0.557248
ENSDARG00000068701	1.70401	-0.534988	0.033647	0.220379	0.196391	-0.534988	0.849048	0.99795
ENSDARG00000079756	-1.05967	2.67335	0.033689	0.220533	-0.459675	2.67335	0.371299	0.746356
ENSDARG00000062968	-0.656099	3.35627	0.0337899	0.220951	-0.118557	3.35627	0.761647	0.968617
ENSDARG00000078401	-1.28531	1.091	0.0338448	0.221189	-0.627912	1.091	0.398159	0.767792
ENSDARG00000057719	-0.657555	2.53115	0.0338647	0.221198	0.151897	2.53115	0.70103	0.944418
ENSDARG00000088708	0.806015	1.94139	0.0339077	0.221284	-0.476615	1.94139	0.243248	0.622226
ENSDARG00000074036	-2.33692	-1.00531	0.0339302	0.221284	-1.18759	-1.00531	0.21879	0.595442
ENSDARG00000044327	-1.9813	-0.488772	0.0339705	0.221284	-0.605714	-0.488772	0.62297	0.907121
ENSDARG00000093448	-0.7014	3.36823	0.0339744	0.221284	-0.358969	3.36823	0.262085	0.642884
ENSDARG00000029621	0.923458	1.25277	0.0339997	0.221284	0.181546	1.25277	0.816431	0.988485
ENSDARG00000090232	-0.687989	1.91395	0.034008	0.221284	-0.672143	1.91395	0.076126	0.364153
ENSDARG00000017794	1.30243	-0.301976	0.0340796	0.221629	0.498177	-0.301976	0.503161	0.836075
ENSDARG00000095464	-1.21022	0.297336	0.0342369	0.22253	-0.744007	0.297336	0.235664	0.614779
ENSDARG00000056780	-1.78936	0.349985	0.0342838	0.222714	-0.273927	0.349985	0.847909	0.997577
ENSDARG00000098191	1.38094	0.422743	0.0344416	0.223617	0.633705	0.422743	0.272051	0.654527
ENSDARG00000009796	-1.9015	0.0342582	0.0346353	0.224752	0.598244	0.0342582	0.489916	0.828039
ENSDARG00000059950	0.919356	1.64314	0.0346826	0.224814	0.539456	1.64314	0.15966	0.52554
ENSDARG00000035891	-1.40323	0.246003	0.0347245	0.224963	0.134712	0.246003	1	1
ENSDARG00000101090	-0.718658	5.34096	0.0347433	0.224963	0.500947	5.34096	0.141222	0.496613
ENSDARG00000057882	0.682392	1.87258	0.0347644	0.224977	0.0852701	1.87258	0.873037	1
ENSDARG00000094554	-1.30728	-0.313413	0.0348762	0.225478	-0.281316	-0.313413	0.796971	0.98209
ENSDARG00000024276	-0.528439	4.96897	0.0348797	0.225478	-0.284815	4.96897	0.265603	0.646671
ENSDARG00000098135	-1.35875	0.199241	0.0349572	0.225735	0.294468	0.199241	0.738176	0.959464
ENSDARG00000027618	1.45701	-0.313161	0.0350322	0.226096	0.0868563	-0.313161	1	1
ENSDARG00000101719	-0.614134	1.69103	0.0350671	0.226199	0.0572885	1.69103	0.902339	1
ENSDARG00000077361	-0.594947	3.01079	0.0351308	0.226487	-0.316776	3.01079	0.322993	0.705563
ENSDARG00000009738	-1.36829	1.39541	0.0351779	0.226668	-1.09231	1.39541	0.0958019	0.406765
ENSDARG00000026053	1.78633	-0.276105	0.0353894	0.227803	0.0753566	-0.276105	0.898259	1
ENSDARG00000001769	-1.6136	1.01819	0.0354477	0.228037	-0.829379	1.01819	0.291691	0.675715
ENSDARG00000060030	-0.671437	1.95947	0.0355331	0.228266	-0.266922	1.95947	0.438726	0.794672
ENSDARG00000037838	-0.687851	2.31435	0.0355468	0.228266	-0.248672	2.31435	0.491563	0.828942
ENSDARG00000078683	1.11056	0.971065	0.0355601	0.228266	0.847153	0.971065	0.0637253	0.332701
ENSDARG00000087596	-1.78927	-0.854313	0.0355998	0.22839	0.379224	-0.854313	0.729995	0.956354
ENSDARG00000004525	-0.645856	1.92094	0.0356177	0.22839	-0.638885	1.92094	0.0500709	0.292854
ENSDARG00000016080	-0.580064	2.076	0.0356661	0.228578	-0.371372	2.076	0.255969	0.637634
ENSDARG00000073869	-0.607051	2.28145	0.0356951	0.228641	-0.363391	2.28145	0.298814	0.680703
ENSDARG00000043843	-1.11706	0.632252	0.03572	0.228677	0.145263	0.632252	0.673662	0.933096
ENSDARG00000018721	0.70843	2.23875	0.0358554	0.229298	0.136875	2.23875	0.614496	0.90186
ENSDARG00000091215	1.17946	0.284006	0.0359135	0.229431	0.910958	0.284006	0.190042	0.561478
ENSDARG00000056621	-0.558269	2.27621	0.0359148	0.229431	-0.313064	2.27621	0.291809	0.675858
ENSDARG00000028793	-1.50681	1.3611	0.0360916	0.230437	-0.914107	1.3611	0.190111	0.561478
ENSDARG00000102889	-0.603264	2.34106	0.0362018	0.230769	-0.539716	2.34106	0.0859114	0.383639
ENSDARG00000058644	-0.652608	1.48098	0.0362267	0.230805	-0.165416	1.48098	0.688005	0.938289
ENSDARG00000098368	1.18726	0.0345159	0.036327	0.231227	0.324689	0.0345159	0.760382	0.968069
ENSDARG00000056640	1.13934	0.282903	0.0363317	0.231227	0.268936	0.282903	0.843237	0.996194
ENSDARG00000063649	-1.36561	0.293019	0.0363961	0.231333	-1.39218	0.293019	0.0642532	0.334128
ENSDARG00000010792	1.09641	1.27104	0.0364136	0.231333	0.255484	1.27104	0.509432	0.840157
ENSDARG00000070832	-0.679194	1.51435	0.0364316	0.231333	0.0635199	1.51435	0.884051	1
ENSDARG00000073718	-1.17577	-0.153889	0.0364497	0.231333	-0.497109	-0.153889	0.549313	0.86748
ENSDARG00000089432	1.91061	-0.751403	0.0364565	0.231333	-1.77095	-0.751403	0.0853817	0.382708
ENSDARG00000062134	-1.59116	0.00789483	0.0364649	0.231333	-0.769422	0.00789483	0.377619	0.75045
ENSDARG00000013274	0.932621	1.79993	0.0365637	0.231615	-0.0672764	1.79993	0.85061	0.998546
ENSDARG00000056803	0.648777	2.08615	0.0365677	0.231615	0.247709	2.08615	0.600418	0.893505
ENSDARG00000059826	2.26285	-1.06578	0.0366588	0.232016	-0.871446	-1.06578	0.423081	0.784038
ENSDARG00000104375	-0.603692	2.67238	0.03667	0.232016	-0.438166	2.67238	0.192968	0.564106
ENSDARG00000043835	-1.94893	-0.756983	0.0367757	0.232438	-1.88212	-0.756983	0.163858	0.531542
ENSDARG00000034503	1.10574	3.01936	0.0368809	0.232895	1.01675	3.01936	0.0628643	0.331064
ENSDARG00000018432	0.760443	1.45922	0.0368871	0.232895	0.193443	1.45922	0.674019	0.933096
ENSDARG00000033009	0.580832	3.471	0.0370631	0.233758	0.0547311	3.471	0.859443	1
ENSDARG00000100862	-1.14356	0.580328	0.0373364	0.235149	-0.911475	0.580328	0.134802	0.486042
ENSDARG00000100163	3.13944	-0.910518	0.0373428	0.235149	-1.21796	-0.910518	0.344379	0.724394
ENSDARG00000102125	-1.49515	-0.102534	0.0374598	0.23564	-0.719012	-0.102534	0.497707	0.833101
ENSDARG00000051934	1.33946	-0.588145	0.0374603	0.23564	0.556707	-0.588145	0.578432	0.882048
ENSDARG00000103390	-0.689523	1.50808	0.0375105	0.235771	-0.6905	1.50808	0.0619673	0.329121
ENSDARG00000101010	1.32335	-0.113617	0.0375208	0.235771	0.97029	-0.113617	0.337833	0.719767
ENSDARG00000043275	1.88627	-0.56523	0.0375777	0.236005	0.545004	-0.56523	0.629051	0.910865
ENSDARG00000007812	-1.13611	0.417501	0.0376582	0.236107	-0.207128	0.417501	0.873194	1
ENSDARG00000041691	-0.699641	2.72982	0.0376604	0.236107	0.0136245	2.72982	0.908988	1
ENSDARG00000034588	-1.08319	1.08606	0.0376733	0.236107	-0.838664	1.08606	0.122589	0.460686
ENSDARG00000054063	0.709203	2.05447	0.0377705	0.236461	-0.118726	2.05447	0.782093	0.976571
ENSDARG00000006600	-0.932147	1.46487	0.0377893	0.236461	-0.248108	1.46487	0.723858	0.954181
ENSDARG00000074894	-1.62549	-0.0499208	0.0378606	0.236708	-0.74263	-0.0499208	0.341674	0.722722
ENSDARG00000063069	-1.25214	0.393346	0.0378685	0.236708	0.143004	0.393346	0.739606	0.959464
ENSDARG00000019498	1.21901	0.178415	0.0378919	0.23673	0.38478	0.178415	0.881528	1
ENSDARG00000059247	-0.978155	1.53928	0.0379197	0.236778	-0.149258	1.53928	0.901805	1
ENSDARG00000101900	-0.761068	1.50472	0.0379394	0.236778	-0.476332	1.50472	0.19596	0.56699
ENSDARG00000076867	-1.21395	1.53301	0.0380105	0.236974	-0.136796	1.53301	0.87672	1
ENSDARG00000100151	-1.11218	0.372764	0.0380755	0.237255	0.436241	0.372764	0.431086	0.788626
ENSDARG00000074726	-0.81603	0.984743	0.0381396	0.23753	-0.411246	0.984743	0.469584	0.814831
ENSDARG00000000086	-0.994823	2.00974	0.0381803	0.237591	-0.422756	2.00974	0.432065	0.789512
ENSDARG00000036505	1.71537	-0.270807	0.0382126	0.237591	0.382632	-0.270807	0.885061	1
ENSDARG00000028396	-0.884369	6.36518	0.0382236	0.237591	0.196792	6.36518	0.638904	0.915552
ENSDARG00000068849	-1.37668	0.691876	0.0382292	0.237591	-0.902728	0.691876	0.197829	0.56869
ENSDARG00000102823	2.17984	-1.20613	0.0383521	0.237983	4.53124	-1.20613	0.0621893	0.329469
ENSDARG00000017140	0.871468	1.77629	0.0384001	0.238039	0.0483853	1.77629	0.823994	0.990522
ENSDARG00000058225	0.65329	2.75953	0.0384011	0.238039	0.565141	2.75953	0.121024	0.458467
ENSDARG00000078854	1.04214	0.0715142	0.0385318	0.238477	-0.00325622	0.0715142	1	1
ENSDARG00000104611	2.9719	-1.47661	0.0385652	0.23856	1.59835	-1.47661	0.541715	0.862319
ENSDARG00000012369	1.13715	0.794904	0.0386854	0.239106	-0.128396	0.794904	0.858682	1
ENSDARG00000007709	-1.46416	-0.0990236	0.0387082	0.239106	0.320383	-0.0990236	0.610753	0.899668
ENSDARG00000104393	1.80665	-0.302063	0.0387137	0.239106	1.37375	-0.302063	0.102575	0.424481
ENSDARG00000073822	-1.52075	-0.00424018	0.0388334	0.239717	-0.988442	-0.00424018	0.169726	0.538049
ENSDARG00000089626	0.897925	1.54872	0.038854	0.239717	0.0510698	1.54872	1	1
ENSDARG00000052604	-1.09444	0.0515227	0.038873	0.239717	-0.622222	0.0515227	0.355367	0.73466
ENSDARG00000103672	0.655961	5.30445	0.0389701	0.240067	0.603387	5.30445	0.0599115	0.322072
ENSDARG00000069450	-1.52749	1.35591	0.0390123	0.240134	-1.00361	1.35591	0.175476	0.54348
ENSDARG00000028533	-0.693592	5.22495	0.0390213	0.240134	-0.22754	5.22495	0.517409	0.844208
ENSDARG00000062854	-1.37716	0.553875	0.0391531	0.240812	-0.880356	0.553875	0.214635	0.590859
ENSDARG00000031048	-0.690717	1.79772	0.0391718	0.240812	-0.2779	1.79772	0.393022	0.763359
ENSDARG00000079312	-0.688804	2.99473	0.0392149	0.240952	-0.069668	2.99473	0.910753	1
ENSDARG00000059916	-0.985681	0.288552	0.039313	0.241369	-0.0662384	0.288552	1	1
ENSDARG00000015887	-0.612279	7.15974	0.0393233	0.241369	-0.445141	7.15974	0.136171	0.489097
ENSDARG00000087555	0.81026	1.915	0.0394462	0.241999	0.210592	1.915	0.615107	0.902193
ENSDARG00000061194	0.650637	1.89112	0.0395202	0.242209	0.36735	1.89112	0.335509	0.717665
ENSDARG00000041689	1.15605	0.575068	0.0395492	0.242209	0.744002	0.575068	0.214536	0.590859
ENSDARG00000036116	-0.563193	2.28472	0.0395763	0.242209	-0.0434576	2.28472	0.850259	0.998485
ENSDARG00000097721	-0.812246	1.00256	0.0395815	0.242209	-0.134828	1.00256	0.867116	1
ENSDARG00000010207	-1.31613	0.542569	0.0395821	0.242209	-0.560564	0.542569	0.507573	0.839504
ENSDARG00000104148	-0.56702	2.85878	0.0396222	0.24233	0.0199977	2.85878	0.860395	1
ENSDARG00000087693	0.796265	1.31751	0.0397553	0.243019	-0.039258	1.31751	0.883656	1
ENSDARG00000069521	0.701427	1.97949	0.0398275	0.243336	0.165711	1.97949	0.707701	0.946667
ENSDARG00000020758	-0.610636	3.70474	0.0398731	0.243489	-0.581204	3.70474	0.0614122	0.327463
ENSDARG00000028721	-0.597336	2.54511	0.039914	0.243614	0.171452	2.54511	0.574843	0.880105
ENSDARG00000078179	0.672477	3.31553	0.0399523	0.243723	0.248967	3.31553	0.437108	0.793651
ENSDARG00000009735	-0.711047	2.35023	0.0399969	0.24387	0.33517	2.35023	0.368657	0.744003
ENSDARG00000103915	-1.24182	-0.409212	0.040076	0.244228	0.22963	-0.409212	1	1
ENSDARG00000075664	-0.989326	2.29897	0.0402154	0.244752	0.138864	2.29897	0.706564	0.946375
ENSDARG00000098859	-0.96406	1.72125	0.0402494	0.244784	-0.348857	1.72125	0.574121	0.879978
ENSDARG00000090788	0.680478	1.68307	0.0402956	0.24494	0.531043	1.68307	0.225073	0.60381
ENSDARG00000056102	0.933868	0.778169	0.0403605	0.244959	-0.156823	0.778169	0.88128	1
ENSDARG00000105012	-0.69558	1.4381	0.0403853	0.244985	0.503036	1.4381	0.297532	0.679677
ENSDARG00000086678	-1.43647	0.518298	0.0404628	0.24533	-0.569261	0.518298	0.490925	0.828572
ENSDARG00000069484	-1.58177	0.0199793	0.0405671	0.245837	-0.17978	0.0199793	1	1
ENSDARG00000005690	-1.05783	0.477963	0.0405892	0.245846	-0.792563	0.477963	0.201593	0.572615
ENSDARG00000100536	-0.883396	1.29597	0.0406461	0.24603	0.460125	1.29597	0.357298	0.736225
ENSDARG00000055054	-1.06402	1.03425	0.0406609	0.24603	-0.420978	1.03425	0.487369	0.825983
ENSDARG00000062519	-2.6118	-1.25744	0.0408011	0.246743	0.389738	-1.25744	1	1
ENSDARG00000074589	0.829674	1.58566	0.0408792	0.246975	-0.723607	1.58566	0.112764	0.44466
ENSDARG00000020573	-0.508656	5.0409	0.0409335	0.247178	0.471124	5.0409	0.0657922	0.338303
ENSDARG00000002790	0.533493	4.03475	0.0409957	0.247428	0.401608	4.03475	0.154513	0.518409
ENSDARG00000103125	-0.596351	2.67662	0.0411044	0.247895	0.123188	2.67662	0.658226	0.926416
ENSDARG00000042337	0.933608	0.81368	0.0411147	0.247895	0.592437	0.81368	0.282162	0.665377
ENSDARG00000008904	-0.564303	3.91345	0.0412953	0.248629	-0.279903	3.91345	0.338265	0.720174
ENSDARG00000019501	-1.48277	0.501398	0.041299	0.248629	-0.735086	0.501398	0.388364	0.758395
ENSDARG00000069432	0.538375	4.02477	0.0414136	0.249193	-0.0898509	4.02477	0.714478	0.9494
ENSDARG00000053010	3.15915	-1.45377	0.0415956	0.249579	0.315386	-1.45377	1	1
ENSDARG00000092807	0.627095	9.10438	0.0416538	0.249579	0.103291	9.10438	0.73863	0.959464
ENSDARG00000103011	-0.798699	1.36819	0.0416663	0.249579	0.311088	1.36819	0.443418	0.799217
ENSDARG00000105018	0.880971	1.60259	0.0417068	0.249696	0.424803	1.60259	0.463019	0.810284
ENSDARG00000104760	-1.42088	-0.166628	0.0417496	0.249826	-0.0434606	-0.166628	0.924932	1
ENSDARG00000002794	2.02739	-0.977519	0.0418116	0.250072	0.808015	-0.977519	0.386858	0.75678
ENSDARG00000078315	-0.890755	0.266598	0.0420297	0.250914	-0.587667	0.266598	0.344123	0.724233
ENSDARG00000004297	0.760641	1.58398	0.0420366	0.250914	0.822591	1.58398	0.116348	0.449795
ENSDARG00000092488	-1.86796	-0.303353	0.0421481	0.251312	-0.425996	-0.303353	0.794794	0.981161
ENSDARG00000068036	1.26668	-0.134307	0.0422426	0.251516	-0.783274	-0.134307	0.283295	0.666819
ENSDARG00000053484	-0.542982	4.80388	0.042243	0.251516	-0.395743	4.80388	0.163465	0.531079
ENSDARG00000090503	-1.86235	-0.64367	0.0423435	0.251862	-0.282003	-0.64367	0.826134	0.991351
ENSDARG00000059613	0.778976	1.33774	0.0424057	0.252107	0.23821	1.33774	0.609399	0.898483
ENSDARG00000088439	0.896567	0.951491	0.0424377	0.252171	0.793461	0.951491	0.0774988	0.367564
ENSDARG00000016059	0.880216	0.706334	0.0426479	0.253065	0.0617317	0.706334	1	1
ENSDARG00000003820	-0.809369	4.33883	0.0426519	0.253065	-0.531982	4.33883	0.18576	0.556905
ENSDARG00000102674	-1.01567	2.09628	0.0427505	0.253401	-0.630502	2.09628	0.237515	0.616351
ENSDARG00000099722	0.690328	1.21445	0.0427511	0.253401	0.276434	1.21445	0.681375	0.936461
ENSDARG00000005652	-0.956219	0.350029	0.0428812	0.254046	0.00825082	0.350029	0.917038	1
ENSDARG00000054362	0.572707	2.6466	0.0429292	0.25405	0.238769	2.6466	0.42922	0.787541
ENSDARG00000057105	-0.78352	0.880147	0.0429294	0.25405	-0.581319	0.880147	0.146892	0.506954
ENSDARG00000016742	1.26329	-0.134928	0.0431282	0.25455	0.307065	-0.134928	0.586247	0.886701
ENSDARG00000043571	-0.640034	2.7828	0.0431696	0.25455	-0.260197	2.7828	0.507534	0.839504
ENSDARG00000023026	-0.998529	0.339728	0.043191	0.25455	-1.0013	0.339728	0.0550185	0.307742
ENSDARG00000007443	-1.89365	-0.989204	0.0432169	0.25455	0.883961	-0.989204	0.667464	0.930948
ENSDARG00000089217	1.25474	-0.187613	0.0432227	0.25455	0.700412	-0.187613	0.609785	0.898686
ENSDARG00000101209	0.61332	2.89007	0.0433629	0.25525	0.532629	2.89007	0.0945073	0.403472
ENSDARG00000098608	-1.18038	0.127833	0.0434378	0.255564	-0.464725	0.127833	0.357939	0.736706
ENSDARG00000098968	-0.739127	2.02239	0.0434721	0.25564	0.0661228	2.02239	0.908354	1
ENSDARG00000092191	-0.677133	5.90857	0.0435386	0.255905	-0.102738	5.90857	0.75829	0.967444
ENSDARG00000098655	-0.961264	1.49669	0.0435832	0.255924	-0.365592	1.49669	0.603611	0.895337
ENSDARG00000002396	0.933182	0.93562	0.0436136	0.255967	-0.00750849	0.93562	0.913162	1
ENSDARG00000071055	-0.92787	0.618224	0.0436389	0.255989	-0.703038	0.618224	0.262513	0.643143
ENSDARG00000056322	0.519896	7.35199	0.0437931	0.256767	0.267994	7.35199	0.299719	0.681851
ENSDARG00000045364	0.665313	1.50146	0.0438443	0.256909	0.639299	1.50146	0.119392	0.455619
ENSDARG00000045878	-1.53676	-0.483886	0.0438605	0.256909	-1.06723	-0.483886	0.289662	0.673738
ENSDARG00000101785	0.931596	0.861064	0.0439328	0.256954	0.890585	0.861064	0.0657031	0.338231
ENSDARG00000061124	-0.533373	2.53829	0.0440167	0.25719	0.336293	2.53829	0.230187	0.607932
ENSDARG00000071331	-0.562088	4.14622	0.0440394	0.25719	-0.554969	4.14622	0.0537212	0.303766
ENSDARG00000045694	-0.85543	1.62125	0.0440436	0.25719	-0.904662	1.62125	0.0521903	0.299516
ENSDARG00000056050	-0.687252	2.20678	0.0440787	0.25719	-0.575953	2.20678	0.108185	0.434856
ENSDARG00000041429	1.04852	0.550104	0.0440881	0.25719	-1.0608	0.550104	0.0657215	0.338231
ENSDARG00000099860	-0.566834	3.78375	0.0441026	0.25719	-0.54686	3.78375	0.0557157	0.30993
ENSDARG00000020926	0.607057	2.17933	0.0442389	0.25778	0.387294	2.17933	0.190566	0.562088
ENSDARG00000078789	-1.15382	0.379889	0.0442471	0.25778	-0.403247	0.379889	0.50968	0.840157
ENSDARG00000020521	0.592961	3.04489	0.0442742	0.257812	0.390689	3.04489	0.219275	0.595767
ENSDARG00000042977	2.35752	-0.256519	0.0443382	0.257933	-0.263443	-0.256519	0.786383	0.977258
ENSDARG00000075252	-0.591805	2.78686	0.0443384	0.257933	0.283445	2.78686	0.30858	0.691094
ENSDARG00000098112	-1.68556	-0.920046	0.0443822	0.257956	0.517199	-0.920046	0.79386	0.981023
ENSDARG00000004948	-0.593262	2.18907	0.0444072	0.257956	-0.656991	2.18907	0.0819938	0.375432
ENSDARG00000018124	0.636097	2.57851	0.0444387	0.258013	0.665373	2.57851	0.0569833	0.313016
ENSDARG00000002991	-1.48451	-0.364338	0.0447286	0.259317	0.44168	-0.364338	0.381384	0.753618
ENSDARG00000007691	0.698338	2.19917	0.0447891	0.259541	0.440117	2.19917	0.261971	0.642868
ENSDARG00000042329	0.898265	1.25899	0.0448182	0.259584	0.12878	1.25899	0.730536	0.956546
ENSDARG00000034423	1.17808	0.136529	0.04486	0.2597	1.00766	0.136529	0.176531	0.544084
ENSDARG00000098802	0.579659	2.8955	0.045051	0.260282	0.631272	2.8955	0.0774811	0.367564
ENSDARG00000040116	-1.94841	-0.38818	0.0450841	0.260282	-1.12124	-0.38818	0.227188	0.605411
ENSDARG00000005425	0.840754	1.32678	0.0451167	0.260282	0.273701	1.32678	0.613048	0.900709
ENSDARG00000012072	-0.805373	1.69197	0.04512	0.260282	-0.0243718	1.69197	0.913807	1
ENSDARG00000045070	1.86037	-0.146681	0.0451353	0.260282	0.114067	-0.146681	0.869181	1
ENSDARG00000059006	-0.854058	1.01096	0.045231	0.260707	0.158455	1.01096	0.769041	0.971412
ENSDARG00000020252	0.673266	1.48935	0.0452594	0.260745	0.655746	1.48935	0.100585	0.418719
ENSDARG00000093125	-0.669347	2.0638	0.0453958	0.261404	0.661203	2.0638	0.0708362	0.351773
ENSDARG00000059925	-1.20725	1.9061	0.0454849	0.261409	-0.713201	1.9061	0.283352	0.666819
ENSDARG00000015628	1.27262	-0.523602	0.0455164	0.261409	0.823515	-0.523602	0.351038	0.731099
ENSDARG00000009074	-0.998458	0.575617	0.0455311	0.261409	-0.382689	0.575617	0.647854	0.921286
ENSDARG00000103682	0.727835	0.866977	0.045611	0.261409	-0.140947	0.866977	0.835743	0.994228
ENSDARG00000036593	-1.30109	0.212028	0.0456124	0.261409	-0.212197	0.212028	0.936426	1
ENSDARG00000024195	-0.606925	2.11453	0.045616	0.261409	-0.392302	2.11453	0.349137	0.729294
ENSDARG00000019530	-0.578768	2.18638	0.0456829	0.261432	-0.298109	2.18638	0.43872	0.794672
ENSDARG00000016607	1.58281	-0.424718	0.0456859	0.261432	0.0744757	-0.424718	0.892316	1
ENSDARG00000070431	-0.725675	1.356	0.045838	0.261865	0.560937	1.356	0.166377	0.534003
ENSDARG00000014676	-1.48102	0.208215	0.0460871	0.26297	-0.500603	0.208215	0.589444	0.887149
ENSDARG00000071567	1.54032	-0.669863	0.0461376	0.263132	-0.546637	-0.669863	0.406012	0.773239
ENSDARG00000098103	-0.963057	0.965225	0.046268	0.263624	-0.525049	0.965225	0.372608	0.746594
ENSDARG00000061226	0.619988	3.54567	0.0464238	0.264385	0.497174	3.54567	0.106891	0.43257
ENSDARG00000021853	-0.953593	0.568889	0.0464764	0.264558	-0.0768477	0.568889	1	1
ENSDARG00000018691	-0.723364	1.54993	0.0465375	0.264686	-0.700883	1.54993	0.0538785	0.304222
ENSDARG00000045749	0.842093	1.53466	0.0465708	0.264686	0.741559	1.53466	0.0882036	0.389748
ENSDARG00000070127	-1.17762	0.659173	0.0465878	0.264686	-1.06507	0.659173	0.104042	0.426369
ENSDARG00000069422	0.906591	0.524951	0.0466683	0.265017	0.798244	0.524951	0.166566	0.534177
ENSDARG00000025522	0.605462	3.21762	0.0468926	0.266164	0.611543	3.21762	0.0724844	0.356409
ENSDARG00000051953	-0.826701	1.64395	0.0469689	0.26647	-0.150247	1.64395	0.821533	0.989708
ENSDARG00000105271	-1.19868	-0.00664378	0.0470552	0.266778	-0.615479	-0.00664378	0.478447	0.818995
ENSDARG00000009430	2.99342	-1.48486	0.0470772	0.266778	4.04087	-1.48486	0.167744	0.536368
ENSDARG00000063922	-0.593748	12.4911	0.0471565	0.266794	0.0792804	12.4911	0.790452	0.979469
ENSDARG00000074686	0.610893	2.67568	0.0471807	0.266794	0.201661	2.67568	0.445924	0.80093
ENSDARG00000039863	1.86928	-0.188917	0.0471827	0.266794	0.656974	-0.188917	0.446586	0.801419
ENSDARG00000055751	-1.15345	-0.0493425	0.0473408	0.267434	1.79446	-0.0493425	0.230259	0.607932
ENSDARG00000014790	-0.632161	1.72649	0.047723	0.269313	-0.149497	1.72649	0.699341	0.943313
ENSDARG00000100946	0.713815	0.896964	0.0477623	0.269313	0.500942	0.896964	0.329791	0.711721
ENSDARG00000075758	0.525688	4.02669	0.0478167	0.269483	0.164895	4.02669	0.551389	0.867663
ENSDARG00000060983	1.32805	-0.798884	0.0478544	0.269568	1.63012	-0.798884	0.149458	0.509483
ENSDARG00000038687	0.90358	1.38332	0.0479246	0.269738	-0.575669	1.38332	0.215917	0.592318
ENSDARG00000014003	-0.59243	2.76104	0.0479298	0.269738	-0.0422211	2.76104	0.973325	1
ENSDARG00000034093	-0.645938	2.83847	0.047967	0.26974	-0.0314891	2.83847	1	1
ENSDARG00000015015	1.23719	0.236077	0.0479754	0.26974	0.0319558	0.236077	1	1
ENSDARG00000091926	1.67471	-0.623721	0.048204	0.270577	-0.539425	-0.623721	0.515847	0.844045
ENSDARG00000035663	0.970132	0.460894	0.0482052	0.270577	1.07841	0.460894	0.105271	0.42911
ENSDARG00000037061	0.913264	0.744978	0.0482152	0.270577	-0.327154	0.744978	0.441219	0.797129
ENSDARG00000103054	-1.3607	-0.0044946	0.0482682	0.270612	-0.612062	-0.0044946	0.512628	0.842376
ENSDARG00000076360	-0.786714	1.97226	0.0482894	0.270612	-0.325536	1.97226	0.36413	0.741786
ENSDARG00000096859	-1.24902	0.391452	0.0483204	0.270658	-1.01306	0.391452	0.160243	0.526076
ENSDARG00000044567	-1.50538	-0.439644	0.0483632	0.270659	0.0931426	-0.439644	0.82685	0.991585
ENSDARG00000017659	0.553622	3.25307	0.0483661	0.270659	0.0226109	3.25307	0.940283	1
ENSDARG00000068760	1.26432	-0.331167	0.0486794	0.271917	0.548089	-0.331167	0.686029	0.93688
ENSDARG00000052379	0.781068	1.1214	0.0486821	0.271917	0.524256	1.1214	0.25258	0.633525
ENSDARG00000102589	-1.22865	0.297239	0.0487954	0.272422	-0.923691	0.297239	0.19715	0.568666
ENSDARG00000103774	-0.522787	3.14237	0.0488796	0.272764	-0.254574	3.14237	0.344093	0.724233
ENSDARG00000019702	0.573846	5.78355	0.0489068	0.272788	0.13757	5.78355	0.655087	0.925155
ENSDARG00000016375	0.863096	1.58472	0.0489787	0.272792	-0.0661461	1.58472	0.960176	1
ENSDARG00000021135	-0.639233	2.04077	0.0489963	0.272792	-0.607872	2.04077	0.062995	0.331064
ENSDARG00000078572	-0.856611	1.09129	0.0490449	0.272792	-0.117406	1.09129	1	1
ENSDARG00000015374	-0.678912	1.4537	0.0491512	0.273256	0.328098	1.4537	0.429399	0.787541
ENSDARG00000019096	-0.565015	12.1345	0.0492923	0.273785	-0.323693	12.1345	0.258988	0.641227
ENSDARG00000027355	-1.14223	1.123	0.0494707	0.274648	-0.939413	1.123	0.116194	0.449458
ENSDARG00000019834	-1.15519	-0.105909	0.0494955	0.274657	0.091077	-0.105909	0.805881	0.983886
ENSDARG00000045910	0.947466	1.46365	0.0495341	0.274744	0.343619	1.46365	0.594033	0.889148
ENSDARG00000058593	0.563483	2.74905	0.0496149	0.274789	-0.0028275	2.74905	1	1
ENSDARG00000103507	1.42426	-0.499288	0.0496219	0.274789	-0.469992	-0.499288	0.773174	0.972345
ENSDARG00000037059	0.746969	1.40582	0.0496346	0.274789	0.103111	1.40582	0.775942	0.974139
ENSDARG00000013382	0.658604	2.07499	0.0496842	0.274917	-0.00277456	2.07499	1	1
ENSDARG00000075571	-1.08166	1.06237	0.0497597	0.275079	-0.614503	1.06237	0.351958	0.731099
ENSDARG00000102176	-0.91073	0.8071	0.0497996	0.275079	0.23759	0.8071	0.69766	0.943144
ENSDARG00000002013	-0.665117	4.12163	0.0498023	0.275079	-0.248493	4.12163	0.498177	0.833383
ENSDARG00000038359	0.913247	0.573696	0.0498824	0.275393	0.641502	0.573696	0.272685	0.655126
ENSDARG00000042282	3.56224	1.0803	7.53e-11	4.48e-08	1.24531	1.0803	0.132968	0.482427
ENSDARG00000040046	3.42493	0.895858	5.79e-09	1.86e-06	1.07734	0.895858	0.0952794	0.405559
ENSDARG00000103919	1.53975	3.61328	1.15e-08	3.52e-06	0.511699	3.61328	0.0557267	0.30993
ENSDARG00000024746	-1.57666	3.81042	1e-07	1.9e-05	-0.119933	3.81042	0.722968	0.953854
ENSDARG00000099664	1.48662	3.74229	1.13e-07	2.1e-05	0.465744	3.74229	0.12867	0.473434
ENSDARG00000001879	-1.59753	3.33916	1.43e-07	2.58e-05	-0.502388	3.33916	0.11053	0.440126
ENSDARG00000052462	1.60684	2.78134	1.9e-07	3.19e-05	0.549756	2.78134	0.0733648	0.357741
ENSDARG00000018404	2.03058	5.22234	2.98e-07	4.86e-05	0.526779	5.22234	0.178518	0.546852
ENSDARG00000040251	1.72857	3.015	4.16e-07	6.11e-05	0.315884	3.015	0.323144	0.705633
ENSDARG00000051957	2.55155	0.927651	5.17e-07	7.34e-05	0.964921	0.927651	0.150587	0.511192
ENSDARG00000003989	-2.20417	2.1135	6.99e-07	9.36e-05	-0.736029	2.1135	0.121189	0.458573
ENSDARG00000061994	-2.16344	4.74282	9.31e-07	0.000119218	-0.717408	4.74282	0.0935857	0.401286
ENSDARG00000101482	4.80928	-0.353207	1.14e-06	0.000141414	0.690639	-0.353207	0.357806	0.736646
ENSDARG00000061845	3.43625	0.105884	1.72e-06	0.000206964	0.420199	0.105884	0.649027	0.922074
ENSDARG00000077121	2.65715	1.30393	2.04e-06	0.00023375	-0.399944	1.30393	0.529988	0.854739
ENSDARG00000071685	4.09324	-0.39439	2.28e-06	0.000256428	1.56415	-0.39439	0.324177	0.706335
ENSDARG00000040917	2.38175	0.736352	2.58e-06	0.000284886	0.268956	0.736352	0.641977	0.917197
ENSDARG00000044540	2.2943	0.778882	2.66e-06	0.000290211	0.541523	0.778882	0.478718	0.81913
ENSDARG00000061915	1.63484	2.23607	3.55e-06	0.00036218	0.617191	2.23607	0.0576346	0.315134
ENSDARG00000075491	-2.93701	0.309086	4.42e-06	0.000431901	-1.04511	0.309086	0.153937	0.517349
ENSDARG00000090873	3.44981	-0.04605	4.55e-06	0.000436233	2.68995	-0.04605	0.0522376	0.299643
ENSDARG00000035285	-1.51205	4.39253	4.58e-06	0.000436233	-0.444703	4.39253	0.184272	0.554627
ENSDARG00000003109	1.35261	3.60365	4.74e-06	0.000448034	0.542951	3.60365	0.0807637	0.374113
ENSDARG00000055493	-2.15789	2.1896	4.88e-06	0.00045762	-0.180663	2.1896	0.748468	0.962362
ENSDARG00000058656	1.10677	6.68294	4.92e-06	0.00045762	0.46542	6.68294	0.0558474	0.310315
ENSDARG00000094451	2.46549	2.24319	5.17e-06	0.000470281	-0.0691808	2.24319	0.963507	1
ENSDARG00000070578	3.1475	0.96621	6.41e-06	0.000574555	1.81651	0.96621	0.0644097	0.334224
ENSDARG00000098377	2.57182	0.676931	6.65e-06	0.000584736	0.790973	0.676931	0.165481	0.533571
ENSDARG00000004724	-1.49667	2.31701	8.45e-06	0.000708703	-0.229654	2.31701	0.498017	0.833339
ENSDARG00000021242	1.6335	3.16778	1.79e-05	0.0013277	0.460891	3.16778	0.211221	0.586829
ENSDARG00000045548	8.21689	0.185344	1.84e-05	0.00135184	-0.618442	0.185344	1	1
ENSDARG00000069440	-1.69619	1.91279	1.98e-05	0.00143593	-0.821387	1.91279	0.0656818	0.338231
ENSDARG00000104773	1.31825	2.38326	2.09e-05	0.00148931	0.569148	2.38326	0.10566	0.429948
ENSDARG00000061819	-1.74828	2.8198	2.39e-05	0.00164334	-0.829069	2.8198	0.0516751	0.297654
ENSDARG00000004246	1.22149	3.95596	2.59e-05	0.00175943	0.460607	3.95596	0.104374	0.427325
ENSDARG00000039256	-1.59089	3.28062	2.76e-05	0.00183686	-0.528132	3.28062	0.172861	0.542152
ENSDARG00000038066	3.74827	-0.21448	2.83e-05	0.00186617	1.72103	-0.21448	0.0523702	0.300115
ENSDARG00000001975	-1.22411	5.91002	2.84e-05	0.00186617	-0.422451	5.91002	0.147344	0.507309
ENSDARG00000019307	1.53286	2.04603	3e-05	0.00195085	0.684918	2.04603	0.103215	0.424885
ENSDARG00000006242	1.30317	3.02336	3.12e-05	0.00201238	0.610276	3.02336	0.0708422	0.351773
ENSDARG00000045560	1.77996	1.03382	3.24e-05	0.00206477	0.580233	1.03382	0.201088	0.572496
ENSDARG00000007671	-1.15226	3.94648	3.37e-05	0.00212444	-0.303427	3.94648	0.299228	0.681415
ENSDARG00000035422	3.52905	-0.954654	3.69e-05	0.00227488	3.67375	-0.954654	0.267496	0.64955
ENSDARG00000017665	-2.66844	1.81308	4.32e-05	0.0025748	-0.87428	1.81308	0.182113	0.552367
ENSDARG00000101017	2.96889	-0.0536487	4.6e-05	0.00272675	0.790125	-0.0536487	0.162912	0.530209
ENSDARG00000042725	1.22351	3.38811	4.65e-05	0.00274429	0.521416	3.38811	0.102722	0.424657
ENSDARG00000015263	1.66416	2.38035	4.9e-05	0.00286415	-0.0222343	2.38035	1	1
ENSDARG00000025299	1.95695	0.998599	5.01e-05	0.00288134	0.380976	0.998599	0.430015	0.787661
ENSDARG00000102492	3.46051	3.61885	5.29e-05	0.00300152	-0.292819	3.61885	0.696938	0.942648
ENSDARG00000069335	2.07092	1.94726	5.37e-05	0.00303406	0.446447	1.94726	0.415017	0.778333
ENSDARG00000054942	1.21227	4.40766	5.42e-05	0.00304592	0.526394	4.40766	0.0822649	0.375721
ENSDARG00000076520	-1.96918	1.49503	5.78e-05	0.00323191	-0.520134	1.49503	0.320916	0.704384
ENSDARG00000088087	-1.81365	2.85936	5.84e-05	0.00324863	0.771165	2.85936	0.0901282	0.393762
ENSDARG00000036912	2.48815	1.59613	7.57e-05	0.00406588	0.216166	1.59613	0.926425	1
ENSDARG00000060215	-1.13847	3.97123	7.58e-05	0.00406588	-0.592477	3.97123	0.0501025	0.292896
ENSDARG00000060766	-1.9521	1.821	7.73e-05	0.00411848	-0.947248	1.821	0.0580359	0.316049
ENSDARG00000089913	-0.998792	4.27182	7.74e-05	0.00411848	-0.112122	4.27182	0.672944	0.932935
ENSDARG00000057241	2.83306	0.133374	7.85e-05	0.00415673	0.585005	0.133374	0.453749	0.805178
ENSDARG00000079905	-0.986335	4.21788	8.17e-05	0.00430675	-0.492911	4.21788	0.056048	0.310873
ENSDARG00000032575	0.997289	4.08064	8.78e-05	0.00460608	0.355848	4.08064	0.178024	0.54663
ENSDARG00000087804	3.60972	0.247235	8.98e-05	0.00469085	0.439484	0.247235	0.620025	0.905672
ENSDARG00000045180	1.15687	3.61412	9.04e-05	0.00470436	0.449989	3.61412	0.149526	0.509502
ENSDARG00000057652	-1.24632	2.63214	9.3e-05	0.00478061	-0.439307	2.63214	0.217958	0.594902
ENSDARG00000053963	-1.33962	1.79361	9.88e-05	0.00500099	-0.211243	1.79361	0.63085	0.910865
ENSDARG00000002847	2.43873	0.190607	9.9e-05	0.00500099	0.675945	0.190607	0.327119	0.70999
ENSDARG00000025147	1.26372	5.03201	9.91e-05	0.00500099	0.551774	5.03201	0.0896012	0.392749
ENSDARG00000058285	-1.04909	3.99862	0.000100282	0.00504118	0.282992	3.99862	0.308109	0.690261
ENSDARG00000056181	2.94054	0.223724	0.000101115	0.0050617	0.97094	0.223724	0.150358	0.510906
ENSDARG00000071084	2.23644	1.33649	0.000115946	0.00570818	0.517687	1.33649	0.282286	0.665377
ENSDARG00000075608	-1.36575	4.13972	0.000121525	0.00593382	-0.644767	4.13972	0.0783374	0.368898
ENSDARG00000018393	-1.47187	3.03899	0.000123651	0.00601297	-0.73063	3.03899	0.0691771	0.346584
ENSDARG00000055752	6.05709	-1.14934	0.000124974	0.00605262	1.47576	-1.14934	0.404486	0.772902
ENSDARG00000058943	6.17834	-1.14472	0.000128794	0.00612858	0.925676	-1.14472	1	1
ENSDARG00000017860	2.43943	0.31538	0.000129115	0.00612858	1.58281	0.31538	0.0673991	0.343169
ENSDARG00000100431	4.09768	-0.621433	0.00013702	0.00642698	1.28634	-0.621433	0.184903	0.555375
ENSDARG00000015552	-1.06637	6.05041	0.000139048	0.00649655	0.39175	6.05041	0.162148	0.52918
ENSDARG00000018383	1.09348	3.1748	0.000145198	0.00670502	0.382697	3.1748	0.22844	0.606966
ENSDARG00000088178	1.50456	2.11654	0.000147101	0.00671953	0.118276	2.11654	0.919174	1
ENSDARG00000042904	-1.45049	4.31561	0.00014711	0.00671953	-0.131379	4.31561	0.753406	0.965066
ENSDARG00000087421	-1.7789	2.85919	0.000151121	0.00676863	-0.759556	2.85919	0.120065	0.456965
ENSDARG00000056922	2.71926	0.810905	0.000154618	0.00687359	1.0988	0.810905	0.0661608	0.339466
ENSDARG00000055412	-1.42729	5.68227	0.000158934	0.00693995	-0.3216	5.68227	0.398203	0.767792
ENSDARG00000099948	5.8575	-1.37546	0.000160311	0.00693995	2.87635	-1.37546	0.519329	0.845952
ENSDARG00000105083	-1.38985	2.25236	0.000160771	0.00693995	0.576819	2.25236	0.265405	0.646671
ENSDARG00000032849	1.72031	1.11428	0.000162672	0.00699024	0.816445	1.11428	0.1005	0.418656
ENSDARG00000020328	-1.21796	4.71526	0.000182496	0.00770792	-0.184512	4.71526	0.598457	0.892367
ENSDARG00000060023	6.00323	-0.732543	0.000197781	0.00823905	1.44228	-0.732543	0.0734765	0.357741
ENSDARG00000040190	6.0283	-0.833171	0.000202225	0.00833671	1.46709	-0.833171	0.180834	0.550305
ENSDARG00000055283	1.177	1.93584	0.000203501	0.00836038	0.785378	1.93584	0.0733899	0.357741
ENSDARG00000040505	-2.77426	-0.0853561	0.000215835	0.00877632	-0.45711	-0.0853561	0.576816	0.881162
ENSDARG00000008816	1.04768	3.55725	0.000217093	0.00879743	0.250413	3.55725	0.413757	0.777553
ENSDARG00000090346	-2.33146	0.195997	0.000219521	0.00886231	-0.617139	0.195997	0.401683	0.77104
ENSDARG00000105223	1.06522	2.43047	0.000224752	0.00901582	0.564561	2.43047	0.0955209	0.406151
ENSDARG00000071491	2.54378	0.521721	0.000226045	0.00903724	0.0897024	0.521721	0.891543	1
ENSDARG00000052748	2.61534	-0.432222	0.0002319	0.00917894	1.47462	-0.432222	0.0883691	0.389816
ENSDARG00000090617	-1.54324	1.16859	0.000233446	0.00917913	-0.865375	1.16859	0.0828053	0.376906
ENSDARG00000031981	2.18468	-0.0381313	0.000240334	0.00936496	0.796991	-0.0381313	0.352329	0.731387
ENSDARG00000014015	1.26884	2.44734	0.000254688	0.00981991	0.457706	2.44734	0.227052	0.605411
ENSDARG00000091972	1.58103	0.652658	0.000256423	0.00984292	0.308371	0.652658	0.544688	0.864366
ENSDARG00000018441	-1.80618	3.37314	0.000259231	0.00989898	0.198064	3.37314	0.656184	0.925291
ENSDARG00000026664	-1.08565	2.52823	0.000262708	0.00999968	-0.229544	2.52823	0.511613	0.841327
ENSDARG00000008867	0.954301	5.76594	0.000271821	0.0102809	0.308814	5.76594	0.238497	0.616609
ENSDARG00000058801	-1.59675	1.22079	0.000273632	0.0103166	-0.297118	1.22079	0.533367	0.856243
ENSDARG00000052895	3.79318	-0.513447	0.00027978	0.0105151	-1.12345	-0.513447	0.198651	0.569941
ENSDARG00000031336	-1.48844	1.45209	0.000289678	0.0107052	-0.0193941	1.45209	1	1
ENSDARG00000101181	3.48526	-0.489441	0.000290328	0.0107052	1.94534	-0.489441	0.0639862	0.333917
ENSDARG00000044090	1.1031	2.32043	0.000305637	0.0111698	0.462006	2.32043	0.19373	0.564777
ENSDARG00000087697	-1.04251	4.13438	0.000310223	0.0112966	-0.331197	4.13438	0.260073	0.641248
ENSDARG00000075282	-1.43134	5.45032	0.000321797	0.0116532	-0.575468	5.45032	0.147384	0.507309
ENSDARG00000019917	-1.11037	2.90204	0.000330695	0.0119391	-0.626366	2.90204	0.055393	0.308822
ENSDARG00000089519	4.22751	-0.771664	0.00035123	0.0125662	1.00472	-0.771664	0.400325	0.770263
ENSDARG00000075132	-1.0649	5.20003	0.000353962	0.0126261	-0.419322	5.20003	0.170087	0.53851
ENSDARG00000068572	-1.86173	2.00198	0.000360773	0.0127499	-0.996177	2.00198	0.0634455	0.331822
ENSDARG00000094537	2.84016	0.0073308	0.000362526	0.0127499	0.769041	0.0073308	0.431174	0.788626
ENSDARG00000063588	1.74866	0.616197	0.000367041	0.0128573	-0.254336	0.616197	0.497124	0.833014
ENSDARG00000092084	-1.39879	0.796393	0.00039047	0.0136025	0.466821	0.796393	0.319608	0.702666
ENSDARG00000062220	-2.0369	1.63808	0.000392971	0.0136497	-0.734213	1.63808	0.197491	0.56869
ENSDARG00000079624	-2.56826	-0.33832	0.000402703	0.0139471	-1.42317	-0.33832	0.0949839	0.404862
ENSDARG00000019335	-1.60847	0.437462	0.000411367	0.014124	0.420484	0.437462	0.622407	0.906967
ENSDARG00000098114	1.28937	2.78648	0.000413831	0.0141678	0.503495	2.78648	0.178014	0.54663
ENSDARG00000055901	-1.00738	3.19867	0.000416609	0.0141814	-0.539299	3.19867	0.0778537	0.368355
ENSDARG00000007108	1.50741	1.09176	0.00044005	0.014852	0.0549754	1.09176	0.941097	1
ENSDARG00000087032	2.1831	0.174788	0.000449379	0.015054	-0.552581	0.174788	0.423781	0.784282
ENSDARG00000102415	2.03279	0.993761	0.000450521	0.015054	0.825137	0.993761	0.0950477	0.404862
ENSDARG00000102832	-0.979401	3.92814	0.000455469	0.0151577	0.374486	3.92814	0.192596	0.564106
ENSDARG00000045544	1.50705	0.508033	0.000458638	0.015205	1.13673	0.508033	0.0694316	0.347712
ENSDARG00000040777	-1.33672	1.50531	0.000460719	0.015205	0.944897	1.50531	0.065333	0.337121
ENSDARG00000078433	5.53402	-1.4395	0.00046238	0.0152177	-0.207409	-1.4395	1	1
ENSDARG00000035005	-2.58746	-0.41564	0.000466643	0.0153157	0.0384242	-0.41564	1	1
ENSDARG00000090526	5.52999	-1.01246	0.000470034	0.0153846	-0.211766	-1.01246	0.702578	0.944912
ENSDARG00000098497	2.03847	-0.167515	0.00048651	0.0157508	1.13236	-0.167515	0.194269	0.565207
ENSDARG00000068993	1.34157	1.89606	0.000490835	0.0158477	0.823383	1.89606	0.0624728	0.329775
ENSDARG00000006353	0.991205	5.05639	0.00049558	0.0159577	0.271585	5.05639	0.35169	0.731099
ENSDARG00000099306	1.06967	2.315	0.000508024	0.0163143	0.363354	2.315	0.333671	0.716654
ENSDARG00000026985	0.888021	3.52182	0.000516821	0.0164573	0.166761	3.52182	0.533548	0.856243
ENSDARG00000033804	-1.65083	1.12767	0.000524594	0.0166224	-0.41458	1.12767	0.435751	0.792673
ENSDARG00000071336	1.7981	0.826626	0.000526984	0.0166394	0.917448	0.826626	0.111783	0.442747
ENSDARG00000086980	-2.50516	-0.0332267	0.000527924	0.0166394	-1.03733	-0.0332267	0.172757	0.542152
ENSDARG00000044574	-1.93593	1.39992	0.000556285	0.0172593	-0.942685	1.39992	0.104638	0.427964
ENSDARG00000042876	2.05885	0.712354	0.000569719	0.0175846	0.809226	0.712354	0.243271	0.622226
ENSDARG00000026329	-0.946254	3.82894	0.000579822	0.0177524	-0.0527451	3.82894	0.930424	1
ENSDARG00000037153	1.1267	1.77813	0.000581116	0.0177524	-0.218355	1.77813	0.563887	0.874532
ENSDARG00000074465	-1.67123	1.93905	0.000583691	0.0177854	-0.501892	1.93905	0.317146	0.700367
ENSDARG00000037421	1.28569	3.0119	0.000590493	0.0178048	0.183705	3.0119	0.692333	0.940349
ENSDARG00000070981	-0.940631	3.68044	0.000590595	0.0178048	-0.390493	3.68044	0.203537	0.575723
ENSDARG00000098809	2.41685	-0.0159639	0.000593738	0.0178048	1.37611	-0.0159639	0.188842	0.560224
ENSDARG00000096739	5.58865	-1.49555	0.000594787	0.0178048	3.0837	-1.49555	0.521875	0.848242
ENSDARG00000024204	3.65258	-0.459991	0.000597286	0.0178348	1.23093	-0.459991	0.0672749	0.343114
ENSDARG00000031658	-2.09834	1.47431	0.000606339	0.0180386	-0.0504303	1.47431	1	1
ENSDARG00000097689	5.76598	-1.02889	0.000618219	0.0183221	1.06104	-1.02889	0.558573	0.871736
ENSDARG00000101161	1.84819	0.298681	0.000622929	0.0184158	1.59938	0.298681	0.0536722	0.303633
ENSDARG00000006758	2.38822	-0.16819	0.000624848	0.0184268	-0.0921982	-0.16819	1	1
ENSDARG00000023220	1.19659	2.37644	0.000626679	0.0184352	0.768756	2.37644	0.057237	0.314062
ENSDARG00000004930	-0.917697	7.69873	0.000641406	0.0186383	-0.300209	7.69873	0.265086	0.646402
ENSDARG00000014180	2.03953	-0.178047	0.000644345	0.0186782	0.521	-0.178047	0.716313	0.950033
ENSDARG00000039486	-0.997829	3.53634	0.000652849	0.0187875	0.13168	3.53634	0.66745	0.930948
ENSDARG00000101789	3.9357	0.818357	0.000674502	0.0193173	1.4008	0.818357	0.190866	0.562189
ENSDARG00000103519	2.36275	0.162609	0.000689094	0.0195473	-0.798298	0.162609	0.170619	0.539337
ENSDARG00000023822	-2.31632	-0.020973	0.000693734	0.0196322	-0.157444	-0.020973	1	1
ENSDARG00000069467	-2.55295	-0.505001	0.000696327	0.0196589	-0.920436	-0.505001	0.299327	0.681479
ENSDARG00000005481	1.47608	1.4336	0.000707865	0.0198662	0.53802	1.4336	0.26254	0.643143
ENSDARG00000032430	1.03327	3.01144	0.000740899	0.020624	0.54292	3.01144	0.119298	0.455619
ENSDARG00000071026	3.59227	-0.173702	0.000746612	0.0207346	2.01252	-0.173702	0.189181	0.5605
ENSDARG00000037539	1.27916	5.69157	0.000750268	0.0207877	0.446351	5.69157	0.251868	0.632707
ENSDARG00000004034	0.990763	2.71592	0.000768869	0.0212044	0.397121	2.71592	0.189276	0.560536
ENSDARG00000098032	-1.74659	0.0361267	0.000792617	0.0218089	-0.699838	0.0361267	0.278638	0.661231
ENSDARG00000103586	2.70845	-0.149808	0.000796466	0.0218165	1.43746	-0.149808	0.100332	0.418436
ENSDARG00000098438	-1.8278	2.46826	0.000828623	0.0225864	-0.615485	2.46826	0.261005	0.641986
ENSDARG00000003631	-2.69824	-0.13838	0.000833736	0.0225864	-0.977078	-0.13838	0.211415	0.586829
ENSDARG00000104981	-2.02085	0.440626	0.000836041	0.0225864	-1.13364	0.440626	0.0682709	0.344215
ENSDARG00000088805	3.27881	-0.600734	0.000840204	0.0225987	1.94986	-0.600734	0.0782727	0.368885
ENSDARG00000058454	1.05927	3.28981	0.000850371	0.022767	0.0997135	3.28981	0.803246	0.983559
ENSDARG00000088072	-1.3486	2.45493	0.000855107	0.0227914	-0.736968	2.45493	0.0796125	0.371671
ENSDARG00000098334	1.16177	1.54886	0.000859717	0.0228631	0.143166	1.54886	0.793185	0.980596
ENSDARG00000103851	-1.01524	2.2657	0.000867759	0.022998	-0.527646	2.2657	0.084104	0.380127
ENSDARG00000056615	1.58343	1.23146	0.000868817	0.022998	0.162237	1.23146	0.705033	0.945706
ENSDARG00000093492	-1.46652	-0.113169	0.000870581	0.022998	-0.857896	-0.113169	0.223707	0.601906
ENSDARG00000021309	0.992415	3.94577	0.000875564	0.0230785	0.362872	3.94577	0.227343	0.605537
ENSDARG00000067829	-1.29301	2.69012	0.00089536	0.0234963	-0.568624	2.69012	0.163466	0.531079
ENSDARG00000104901	1.08099	1.7011	0.000914407	0.0238438	0.356047	1.7011	0.36451	0.741786
ENSDARG00000004537	-0.968905	3.33996	0.000914605	0.0238438	-0.0487748	3.33996	0.940787	1
ENSDARG00000073957	-1.6326	0.437086	0.00092772	0.024094	-0.851513	0.437086	0.190332	0.561987
ENSDARG00000086207	-1.09638	2.02182	0.000949056	0.0244741	-0.619341	2.02182	0.174028	0.54291
ENSDARG00000095627	1.50926	1.76079	0.000951214	0.0244768	0.185698	1.76079	0.67296	0.932935
ENSDARG00000045618	0.976835	2.63496	0.000986751	0.0251195	0.622099	2.63496	0.0513309	0.29662
ENSDARG00000007624	2.40246	0.386996	0.00101222	0.02555	0.991489	0.386996	0.192974	0.564106
ENSDARG00000044619	-1.20648	1.55815	0.00102487	0.0256869	-0.705528	1.55815	0.0611314	0.326327
ENSDARG00000005210	-1.98244	0.296525	0.00102627	0.0256869	-0.420745	0.296525	0.656151	0.925291
ENSDARG00000087666	-2.22028	-0.0124782	0.00103217	0.0257805	-0.91611	-0.0124782	0.2593	0.641248
ENSDARG00000088899	-1.91339	1.90269	0.00103469	0.0257894	-0.56295	1.90269	0.358542	0.73695
ENSDARG00000079296	3.23079	0.370924	0.0010517	0.0260382	-0.0765707	0.370924	1	1
ENSDARG00000103720	0.939005	4.6485	0.00105342	0.0260382	0.534414	4.6485	0.0733337	0.357741
ENSDARG00000057853	1.02871	4.08348	0.0010605	0.0261591	0.329544	4.08348	0.289898	0.673738
ENSDARG00000040695	1.79625	0.756221	0.0010728	0.0262514	0.993213	0.756221	0.185405	0.556401
ENSDARG00000032369	1.35756	0.958885	0.00107694	0.0262514	0.464948	0.958885	0.243494	0.622415
ENSDARG00000070399	2.41417	-0.301989	0.00108975	0.0263429	0.491595	-0.301989	0.499687	0.8335
ENSDARG00000060103	-2.35067	0.550936	0.00109007	0.0263429	-0.625294	0.550936	0.422688	0.784038
ENSDARG00000044601	0.943444	5.38244	0.00110057	0.0265428	0.214635	5.38244	0.481309	0.820946
ENSDARG00000040469	4.35793	-0.886854	0.00112854	0.0270587	1.58855	-0.886854	0.790423	0.979469
ENSDARG00000055290	1.20782	1.89021	0.00114294	0.0272351	-0.163	1.89021	0.81543	0.988222
ENSDARG00000086337	2.9316	-0.579363	0.00114299	0.0272351	-0.10485	-0.579363	1	1
ENSDARG00000056619	1.47817	0.751254	0.00115359	0.0272727	0.28866	0.751254	0.659771	0.927038
ENSDARG00000060510	-0.88613	2.7086	0.00115372	0.0272727	-0.0812811	2.7086	0.738327	0.959464
ENSDARG00000076010	2.33908	0.156819	0.00116096	0.0273745	1.38655	0.156819	0.0907769	0.394549
ENSDARG00000059944	2.5853	-0.597261	0.00116262	0.0273745	1.16196	-0.597261	0.234082	0.612915
ENSDARG00000042983	5.38171	-1.50914	0.00120087	0.0281397	3.63491	-1.50914	0.276723	0.659512
ENSDARG00000032389	-0.964381	2.57691	0.00120457	0.0281397	-0.0985352	2.57691	0.843311	0.996194
ENSDARG00000026611	1.43872	2.25021	0.00121068	0.028166	0.827783	2.25021	0.0688519	0.346119
ENSDARG00000001889	1.93853	1.57836	0.00121456	0.028166	0.390963	1.57836	0.563771	0.874532
ENSDARG00000074671	2.09064	-0.16706	0.00123061	0.0283238	0.61172	-0.16706	0.426551	0.786264
ENSDARG00000077039	-1.2254	1.33845	0.00123147	0.0283238	-0.517813	1.33845	0.301039	0.682937
ENSDARG00000069619	-1.00203	2.43147	0.00123799	0.0284189	0.0298426	2.43147	1	1
ENSDARG00000018179	1.21735	1.46141	0.00124429	0.0284612	0.405541	1.46141	0.241456	0.619714
ENSDARG00000055349	2.12851	-0.360619	0.00124886	0.0285037	0.0434678	-0.360619	1	1
ENSDARG00000013750	2.40241	-0.203199	0.00125628	0.0285508	0.365132	-0.203199	0.784307	0.977124
ENSDARG00000039455	1.28092	1.60757	0.00125906	0.0285508	0.72829	1.60757	0.0793003	0.371043
ENSDARG00000038694	-3.52291	-0.864759	0.00126269	0.0285508	-0.0935158	-0.864759	0.887942	1
ENSDARG00000079286	-2.36205	-0.0673893	0.00127055	0.0286693	-0.839318	-0.0673893	0.288965	0.673193
ENSDARG00000044982	1.86039	0.857092	0.00128283	0.028837	-0.0189572	0.857092	1	1
ENSDARG00000035308	-1.71114	1.20942	0.00128849	0.0288555	-0.133279	1.20942	0.906287	1
ENSDARG00000037099	-2.04697	1.01893	0.00129759	0.0289734	-0.880861	1.01893	0.192687	0.564106
ENSDARG00000015575	1.03759	2.39802	0.00129862	0.0289734	0.0812637	2.39802	0.860834	1
ENSDARG00000003403	-0.974415	2.10891	0.00131393	0.029151	-0.348886	2.10891	0.312941	0.696374
ENSDARG00000044562	0.885789	7.5672	0.00131977	0.0291793	0.142556	7.5672	0.609773	0.898686
ENSDARG00000055373	-1.17511	1.26334	0.0013201	0.0291793	0.537658	1.26334	0.192721	0.564106
ENSDARG00000021979	-1.27573	1.60753	0.00134605	0.0295337	0.226976	1.60753	0.66997	0.931922
ENSDARG00000079530	-0.952094	1.92539	0.00135318	0.0295815	0.438642	1.92539	0.154801	0.518645
ENSDARG00000070513	-1.68416	0.913109	0.00135319	0.0295815	-0.675537	0.913109	0.194622	0.565418
ENSDARG00000098201	-1.84485	1.07063	0.00136789	0.0297413	-0.548056	1.07063	0.378881	0.75133
ENSDARG00000076143	-1.92166	1.51263	0.00136811	0.0297413	-0.860957	1.51263	0.172858	0.542152
ENSDARG00000069498	-1.06175	1.84799	0.00136817	0.0297413	-0.175197	1.84799	0.827177	0.991585
ENSDARG00000052242	1.4938	1.12496	0.0013924	0.0301575	0.429891	1.12496	0.411407	0.776292
ENSDARG00000053990	0.965375	3.0963	0.00139473	0.0301575	0.0741155	3.0963	0.894196	1
ENSDARG00000045586	1.02953	1.63749	0.00141089	0.0304516	-0.178655	1.63749	0.628723	0.910865
ENSDARG00000053493	1.45462	3.9722	0.00142278	0.0305424	0.745106	3.9722	0.0981236	0.412507
ENSDARG00000074498	-0.990333	2.23836	0.00143389	0.0306703	-0.116957	2.23836	0.827356	0.991662
ENSDARG00000003375	1.08485	1.7469	0.0014429	0.0308078	0.455544	1.7469	0.183581	0.554222
ENSDARG00000070081	3.76718	-1.08726	0.00144728	0.0308461	0.130596	-1.08726	0.797215	0.982215
ENSDARG00000037655	1.25345	1.93645	0.00145326	0.0308718	0.324764	1.93645	0.397853	0.767538
ENSDARG00000093487	1.92278	-0.152689	0.00145912	0.0308774	1.44422	-0.152689	0.096175	0.407776
ENSDARG00000077101	-1.75228	0.130947	0.00146945	0.0310408	0.184022	0.130947	0.916398	1
ENSDARG00000075405	-1.01031	2.819	0.00148565	0.0313274	0.00300246	2.819	0.976101	1
ENSDARG00000009341	1.05866	4.57649	0.00151277	0.0316048	0.449159	4.57649	0.162892	0.530209
ENSDARG00000052948	4.96339	0.0965713	0.00151634	0.0316048	2.62177	0.0965713	1	1
ENSDARG00000078317	-1.44073	1.31606	0.00152643	0.0316827	-0.860801	1.31606	0.0793765	0.371043
ENSDARG00000005185	5.59327	-1.21235	0.00153368	0.0317779	1.96863	-1.21235	0.459096	0.808169
ENSDARG00000095647	-2.55603	0.448341	0.001551	0.0320253	-0.531501	0.448341	0.526767	0.852279
ENSDARG00000052644	3.07331	0.0970017	0.00155733	0.0321004	2.24057	0.0970017	0.137932	0.490306
ENSDARG00000040121	1.46845	1.49791	0.00156053	0.0321107	0.0358334	1.49791	0.922151	1
ENSDARG00000101471	-1.68104	1.04417	0.00157611	0.0323755	-1.11708	1.04417	0.0543527	0.305298
ENSDARG00000033971	2.96306	0.087823	0.00158169	0.0323991	1.74907	0.087823	0.102909	0.424826
ENSDARG00000091699	1.11211	2.38601	0.00159096	0.0325123	0.103264	2.38601	0.756524	0.966543
ENSDARG00000040812	1.96978	0.318162	0.00161736	0.0329389	1.17134	0.318162	0.0561075	0.310966
ENSDARG00000077777	0.81002	8.34728	0.00162533	0.0329884	0.397888	8.34728	0.121935	0.459873
ENSDARG00000057058	1.73314	0.0769209	0.00164033	0.0332346	1.09103	0.0769209	0.16863	0.536871
ENSDARG00000079110	2.93533	-0.832078	0.00168414	0.0339507	-0.151596	-0.832078	0.857462	1
ENSDARG00000076485	-2.31782	0.66755	0.00170604	0.034267	-1.17573	0.66755	0.105279	0.42911
ENSDARG00000038424	1.97236	2.41588	0.00170846	0.034267	0.580302	2.41588	0.319662	0.702666
ENSDARG00000017220	-1.07918	1.90123	0.00172339	0.0344318	-0.317673	1.90123	0.428504	0.787232
ENSDARG00000077650	-2.08698	0.6735	0.001726	0.0344318	-0.379245	0.6735	0.67295	0.932935
ENSDARG00000052960	0.796295	8.73858	0.00173062	0.0344318	-0.274993	8.73858	0.277537	0.660127
ENSDARG00000103578	1.11664	1.28719	0.00173527	0.0344318	0.0740535	1.28719	0.892076	1
ENSDARG00000054543	3.50499	-0.57582	0.00173691	0.0344318	1.07013	-0.57582	0.1546	0.518409
ENSDARG00000060236	-3.41257	-0.70999	0.00175361	0.0345203	1.33485	-0.70999	0.144896	0.503697
ENSDARG00000089291	1.37442	0.891925	0.00175586	0.0345203	0.529841	0.891925	0.412847	0.77704
ENSDARG00000035360	-1.60032	1.9648	0.00176301	0.0345468	-1.03404	1.9648	0.0525467	0.300548
ENSDARG00000017211	-2.81053	-0.221582	0.00178106	0.0348432	-1.52928	-0.221582	0.0503991	0.294197
ENSDARG00000061345	0.984219	3.29356	0.00179044	0.0349693	0.614805	3.29356	0.0725888	0.356481
ENSDARG00000041572	-2.1283	1.73877	0.00180659	0.0351695	-0.955099	1.73877	0.148155	0.507949
ENSDARG00000013771	1.56644	1.70717	0.0018193	0.0353591	0.350376	1.70717	0.4244	0.784457
ENSDARG00000070567	-0.848148	2.70843	0.00182443	0.0354011	0.0672806	2.70843	0.74429	0.960618
ENSDARG00000094428	4.40277	-0.538946	0.00183789	0.0356042	2.44869	-0.538946	0.0539189	0.304306
ENSDARG00000054010	-0.788635	3.99446	0.00185887	0.0358939	-0.113588	3.99446	0.706502	0.946375
ENSDARG00000005629	1.01402	2.21916	0.00186229	0.0359019	0.530918	2.21916	0.159857	0.52554
ENSDARG00000058861	1.04313	1.4351	0.00187414	0.0360138	0.345279	1.4351	0.474232	0.816699
ENSDARG00000067549	5.31637	-0.941992	0.00189266	0.0363041	0.352003	-0.941992	1	1
ENSDARG00000076899	1.28477	1.0668	0.00189924	0.0363041	0.571812	1.0668	0.136621	0.489377
ENSDARG00000062164	-1.92953	1.0992	0.00190144	0.0363041	0.0543572	1.0992	0.877575	1
ENSDARG00000081126	-1.86958	1.11887	0.00193609	0.0369065	-0.188248	1.11887	0.762862	0.969248
ENSDARG00000023989	1.57864	0.948165	0.00194809	0.037076	0.0260102	0.948165	1	1
ENSDARG00000056532	1.02228	2.55117	0.00195493	0.0370883	0.530626	2.55117	0.133824	0.483814
ENSDARG00000104181	1.27474	0.921566	0.00195497	0.0370883	0.510568	0.921566	0.364362	0.741786
ENSDARG00000082789	-1.08835	7.18361	0.00199321	0.0375448	-0.310415	7.18361	0.372417	0.746463
ENSDARG00000003706	-1.04497	6.58198	0.00199446	0.0375448	-0.638649	6.58198	0.0590805	0.319367
ENSDARG00000052402	2.98341	-0.569204	0.00199478	0.0375448	0.616669	-0.569204	0.460006	0.808746
ENSDARG00000086586	-2.38275	-0.843233	0.00205756	0.0385436	-1.77729	-0.843233	0.112487	0.444206
ENSDARG00000067850	-1.19092	4.66539	0.00207873	0.0388182	0.0715382	4.66539	0.838374	0.995482
ENSDARG00000077372	1.18213	3.87819	0.00210308	0.0390892	-0.125524	3.87819	0.710819	0.947041
ENSDARG00000037997	2.53382	0.0183569	0.00211379	0.039227	2.60645	0.0183569	0.0631337	0.331165
ENSDARG00000063014	-1.60027	0.83006	0.00213765	0.0394851	-0.186778	0.83006	0.833074	0.993687
ENSDARG00000043210	-1.47398	2.13386	0.00215424	0.0396687	-0.798738	2.13386	0.0883947	0.389816
ENSDARG00000010957	5.66301	-1.38645	0.00228362	0.0417089	3.38108	-1.38645	0.306154	0.688601
ENSDARG00000009401	1.40098	0.859938	0.00228604	0.0417089	0.743669	0.859938	0.0808096	0.374113
ENSDARG00000051762	-1.3743	0.813735	0.00230212	0.041938	0.775711	0.813735	0.189697	0.561225
ENSDARG00000024443	1.96852	0.627298	0.00231255	0.0420638	0.127898	0.627298	0.850898	0.99868
ENSDARG00000036995	1.11667	1.50237	0.00235173	0.0426461	0.414691	1.50237	0.330823	0.712993
ENSDARG00000075720	-4.09006	-0.841536	0.00239089	0.0432246	-0.990293	-0.841536	0.528056	0.85316
ENSDARG00000004954	1.11816	2.70331	0.00240955	0.0434302	-0.0305953	2.70331	0.983911	1
ENSDARG00000070959	0.991283	2.95255	0.00241854	0.0435216	0.32609	2.95255	0.370163	0.745204
ENSDARG00000094578	-1.60538	0.859891	0.00242193	0.0435216	0.192945	0.859891	0.768696	0.971285
ENSDARG00000074756	-1.0939	2.60546	0.00242749	0.0435558	-0.511806	2.60546	0.165788	0.533983
ENSDARG00000006420	-1.15392	2.03722	0.00247605	0.0442279	-0.325119	2.03722	0.457287	0.807117
ENSDARG00000038938	1.08429	1.45936	0.00247608	0.0442279	0.425064	1.45936	0.229536	0.607252
ENSDARG00000017661	-1.20229	0.95996	0.00248327	0.0442595	0.043905	0.95996	0.926305	1
ENSDARG00000004451	-1.43636	1.28252	0.00248528	0.0442595	-0.568172	1.28252	0.23142	0.609715
ENSDARG00000002479	5.22654	-0.907188	0.0025005	0.0443508	1.51703	-0.907188	0.113961	0.445743
ENSDARG00000079307	-1.14105	5.26874	0.00250452	0.0443508	-0.20749	5.26874	0.597052	0.891388
ENSDARG00000040380	0.778652	2.83218	0.00254293	0.0448836	0.335839	2.83218	0.241073	0.619665
ENSDARG00000095268	-1.66201	2.17534	0.00256394	0.0451209	-1.00872	2.17534	0.0671928	0.343114
ENSDARG00000055223	-1.74403	2.24129	0.00258125	0.0453584	-1.00254	2.24129	0.0868301	0.386171
ENSDARG00000102610	-2.65081	-0.370492	0.00259272	0.0454261	-0.967657	-0.370492	0.30895	0.691504
ENSDARG00000008398	-1.17936	3.92526	0.00261543	0.0457102	-0.703115	3.92526	0.0813418	0.374476
ENSDARG00000020311	0.933488	2.27781	0.00262961	0.0458699	0.367312	2.27781	0.321276	0.704589
ENSDARG00000056609	-0.984716	1.47298	0.00266984	0.0465037	-0.640849	1.47298	0.212063	0.587561
ENSDARG00000087640	0.902119	2.20067	0.00268817	0.0466358	0.283612	2.20067	0.401244	0.770663
ENSDARG00000029764	-1.08321	4.96938	0.00269492	0.0466675	-0.520157	4.96938	0.153245	0.516334
ENSDARG00000075445	1.00131	2.57767	0.00269965	0.0466817	0.577884	2.57767	0.122663	0.460686
ENSDARG00000073771	-1.49612	0.903087	0.0027191	0.0469498	-0.224747	0.903087	0.84233	0.996194
ENSDARG00000044422	-3.68609	-0.95365	0.00274511	0.0473303	-0.431716	-0.95365	1	1
ENSDARG00000012588	-1.2975	1.26643	0.00277464	0.0476327	0.245288	1.26643	0.603471	0.89525
ENSDARG00000031796	-1.21635	2.00748	0.00278076	0.047669	-0.802731	2.00748	0.0599323	0.322072
ENSDARG00000033089	-2.03741	0.587625	0.00279498	0.047844	-0.461159	0.587625	0.61753	0.90384
ENSDARG00000100916	-2.21397	-0.506191	0.00281673	0.048147	0.962666	-0.506191	0.212185	0.587628
ENSDARG00000038123	0.984492	4.59131	0.00285316	0.0486044	0.313462	4.59131	0.360522	0.73872
ENSDARG00000101706	0.866964	6.50756	0.00285658	0.0486044	0.427107	6.50756	0.142188	0.498392
ENSDARG00000091003	1.77317	0.578133	0.00286309	0.0486044	-0.177357	0.578133	0.924294	1
ENSDARG00000097192	-1.68332	0.779911	0.0029188	0.0492559	1.07777	0.779911	0.0828894	0.377069
ENSDARG00000088130	2.56113	8.77e-06	0.00293975	0.0494692	1.67453	8.77e-06	0.052653	0.300867
ENSDARG00000001162	0.107962	3.31699	0.671061	0.912132	0.913535	3.31699	0.00195715	0.0500376
ENSDARG00000099483	-0.895895	-0.232596	0.283889	0.64315	-2.52878	-0.232596	0.00198489	0.0506381
ENSDARG00000040988	-0.310768	7.12929	0.309196	0.671088	-0.952359	7.12929	0.00200958	0.0511585
ENSDARG00000100900	-0.67961	0.158315	0.518551	0.829597	-3.11369	0.158315	0.00202235	0.0512768
ENSDARG00000059646	0.102599	3.00602	0.875782	0.996815	1.4991	3.00602	0.00202569	0.0512768
ENSDARG00000061249	0.0490376	2.47519	0.849371	0.986852	0.98736	2.47519	0.00202714	0.0512768
ENSDARG00000028676	-0.0810724	4.02182	0.775558	0.95573	-0.899983	4.02182	0.00204664	0.0515511
ENSDARG00000070360	1.22422	0.654969	0.0666045	0.322299	1.75572	0.654969	0.00214374	0.0531434
ENSDARG00000101206	0.69749	2.38854	0.0802998	0.353024	1.28174	2.38854	0.00214403	0.0531434
ENSDARG00000005463	0.519572	1.26026	0.123717	0.437118	1.17409	1.26026	0.00214554	0.0531434
ENSDARG00000104306	-0.784265	0.0475631	0.198061	0.547066	-1.84186	0.0475631	0.00216674	0.0534051
ENSDARG00000104632	-0.752647	0.299111	0.327808	0.688196	-2.69714	0.299111	0.00217089	0.0534051
ENSDARG00000101243	-0.237959	1.85083	0.617979	0.884674	1.49111	1.85083	0.00217404	0.0534051
ENSDARG00000003607	0.102849	0.860972	0.894536	1	1.40688	0.860972	0.00218437	0.0534632
ENSDARG00000037781	0.124309	1.61503	0.735255	0.941714	-1.03335	1.61503	0.0022231	0.0542746
ENSDARG00000044102	-0.567101	1.72776	0.230954	0.586818	-1.53387	1.72776	0.00226389	0.0550448
ENSDARG00000070670	0.379844	4.75821	0.113404	0.420141	0.769015	4.75821	0.00227471	0.0551954
ENSDARG00000056510	-0.180224	3.7833	0.642931	0.898819	-1.20059	3.7833	0.00228757	0.0553945
ENSDARG00000042777	0.0560352	4.24798	0.87995	0.998239	-1.17989	4.24798	0.00230878	0.0557947
ENSDARG00000092726	-1.60465	-0.277245	0.0782146	0.349534	-1.99436	-0.277245	0.00231562	0.0558467
ENSDARG00000001785	0.320292	2.69956	0.37336	0.725887	-1.13004	2.69956	0.00233761	0.0561499
ENSDARG00000028546	-0.346916	5.60397	0.289496	0.648563	-1.00334	5.60397	0.00234824	0.0562542
ENSDARG00000059097	0.260616	4.53484	0.346912	0.70267	0.874397	4.53484	0.00236257	0.056408
ENSDARG00000096346	-0.357421	3.3304	0.377683	0.729053	-1.22059	3.3304	0.00237071	0.0564894
ENSDARG00000100607	-0.459033	2.55765	0.17459	0.516345	-1.02939	2.55765	0.0023884	0.0567615
ENSDARG00000008235	-0.45304	0.987631	0.19575	0.54401	-1.26976	0.987631	0.0023961	0.0567615
ENSDARG00000006900	-0.0478367	3.82164	0.904545	1	1.21253	3.82164	0.00239643	0.0567615
ENSDARG00000002215	0.20871	2.37984	0.438435	0.776011	1.00914	2.37984	0.00240617	0.0567686
ENSDARG00000005651	0.104719	0.490894	0.769044	0.953323	-1.67059	0.490894	0.00241885	0.0569345
ENSDARG00000018319	-0.462724	3.57069	0.0982677	0.391036	0.928778	3.57069	0.00242666	0.0569345
ENSDARG00000062521	-0.239132	-0.382471	0.868277	0.995731	-2.04716	-0.382471	0.00246767	0.0576466
ENSDARG00000021059	-0.350077	5.10144	0.170327	0.511927	-0.785615	5.10144	0.00248332	0.0578338
ENSDARG00000099385	0.218765	2.37049	0.585243	0.86824	1.17415	2.37049	0.0024894	0.0578338
ENSDARG00000036510	0.156035	2.50028	0.654055	0.903363	1.04986	2.50028	0.00251325	0.0580289
ENSDARG00000037867	0.0477972	5.9254	0.894728	1	-1.12814	5.9254	0.00254106	0.0585574
ENSDARG00000021048	-0.48987	0.284179	0.251909	0.608895	-1.50728	0.284179	0.00255654	0.0588004
ENSDARG00000061735	0.110554	4.64966	0.700057	0.924785	0.920649	4.64966	0.00257631	0.0591049
ENSDARG00000008333	-0.749124	0.620243	0.194181	0.542942	2.12666	0.620243	0.0025797	0.0591049
ENSDARG00000052840	0.101144	3.5934	0.794599	0.963267	-1.21511	3.5934	0.00260032	0.0593807
ENSDARG00000077227	0.300737	0.875436	0.481837	0.804721	1.7656	0.875436	0.0026441	0.060118
ENSDARG00000103403	0.362531	2.85444	0.216894	0.570174	0.974106	2.85444	0.00267856	0.0607854
ENSDARG00000003934	-0.653687	0.324324	0.319961	0.681593	-1.65888	0.324324	0.0027053	0.0611594
ENSDARG00000077732	0.245582	4.16845	0.351617	0.707152	0.832109	4.16845	0.00274356	0.0616731
ENSDARG00000077307	-0.245809	-0.0782419	0.744003	0.943697	-1.76986	-0.0782419	0.00278408	0.0622731
ENSDARG00000105293	0.209865	3.11231	0.502069	0.818586	1.01797	3.11231	0.00278593	0.0622731
ENSDARG00000056475	0.00454896	3.46933	0.985036	1	1.1224	3.46933	0.00285302	0.0631801
ENSDARG00000055837	0.426191	3.49072	0.105852	0.404854	0.81513	3.49072	0.00289991	0.0635379
ENSDARG00000069855	-0.546326	3.65065	0.111191	0.415537	1.04302	3.65065	0.00290118	0.0635379
ENSDARG00000098250	0.191968	6.17171	0.594536	0.873512	-1.09282	6.17171	0.00290658	0.0635395
ENSDARG00000063254	-0.205918	0.377838	0.615024	0.883564	-1.52108	0.377838	0.00293372	0.0637657
ENSDARG00000037320	-0.558225	2.21679	0.086896	0.368952	-1.04295	2.21679	0.00294369	0.0637657
ENSDARG00000090369	2.3957	-0.924713	0.050419	0.277209	6.11012	-0.924713	0.00300988	0.0647864
ENSDARG00000093549	-0.509707	6.26552	0.074518	0.340286	-0.854441	6.26552	0.00301256	0.0647864
ENSDARG00000071558	-0.462531	3.06501	0.136598	0.460376	0.974131	3.06501	0.00302458	0.0649276
ENSDARG00000062045	0.0102441	1.30094	1	1	-1.14965	1.30094	0.00303485	0.0650309
ENSDARG00000053624	0.364327	-0.203788	0.746545	0.944197	2.30039	-0.203788	0.00304125	0.0650511
ENSDARG00000008100	-0.45161	-0.0448238	0.676414	0.915356	-2.19967	-0.0448238	0.00319297	0.066597
ENSDARG00000055854	-0.733041	3.30626	0.114226	0.421366	1.49406	3.30626	0.00320369	0.066597
ENSDARG00000016573	0.755373	1.29566	0.184934	0.530747	1.49745	1.29566	0.00320908	0.066597
ENSDARG00000045144	-0.440785	1.72197	0.369022	0.721808	1.36999	1.72197	0.00321973	0.066597
ENSDARG00000060725	-0.0753639	0.451419	0.920106	1	-1.44608	0.451419	0.00325438	0.067197
ENSDARG00000030104	-0.110865	0.9965	0.904823	1	1.58559	0.9965	0.00326341	0.0672669
ENSDARG00000008785	-0.387739	4.50649	0.183496	0.52921	-0.868428	4.50649	0.00330602	0.0678912
ENSDARG00000078696	-0.461687	7.69093	0.090804	0.376554	-0.807695	7.69093	0.00330709	0.0678912
ENSDARG00000086075	-0.0492062	3.20424	0.876412	0.996841	1.03376	3.20424	0.0033268	0.0678912
ENSDARG00000102850	0.588682	0.745192	0.325963	0.686863	1.89935	0.745192	0.00332704	0.0678912
ENSDARG00000059789	0.170246	1.31557	0.796684	0.964603	1.22612	1.31557	0.00333095	0.0678912
ENSDARG00000020114	-0.435893	2.63665	0.397151	0.746201	1.48093	2.63665	0.00334128	0.0679317
ENSDARG00000070119	0.611757	0.967482	0.22029	0.575556	1.44976	0.967482	0.00336502	0.0681816
ENSDARG00000055903	0.123263	3.69478	0.686357	0.919198	0.984775	3.69478	0.00339481	0.0686353
ENSDARG00000027065	-0.57055	-0.51534	0.460238	0.791808	-1.81309	-0.51534	0.00340024	0.0686353
ENSDARG00000092920	0.495958	1.2178	0.473963	0.799829	1.81185	1.2178	0.00340469	0.0686353
ENSDARG00000010113	-0.513252	5.12815	0.105403	0.404234	-0.942621	5.12815	0.00344783	0.0692889
ENSDARG00000025089	1.27085	0.14109	0.115578	0.424081	2.92861	0.14109	0.00345706	0.0693114
ENSDARG00000059386	-0.824254	0.348713	0.0839355	0.361797	-1.70421	0.348713	0.00347139	0.0693114
ENSDARG00000069981	2.38139	-0.811875	0.114437	0.421409	6.05664	-0.811875	0.0034738	0.0693114
ENSDARG00000044212	-0.576117	9.87707	0.281449	0.640986	1.59467	9.87707	0.00349069	0.0694292
ENSDARG00000063089	0.0334243	2.59309	0.961895	1	0.914081	2.59309	0.00350719	0.0696412
ENSDARG00000097019	-0.0294146	0.137097	0.91605	1	-1.50243	0.137097	0.0035284	0.0699458
ENSDARG00000020544	-0.279256	4.46427	0.350621	0.705983	-0.888395	4.46427	0.00354552	0.070052
ENSDARG00000017772	-0.352609	6.96283	0.212695	0.565382	-0.830498	6.96283	0.00356528	0.0703257
ENSDARG00000038300	0.474592	0.0979123	0.408484	0.752241	-1.75738	0.0979123	0.00359596	0.0708137
ENSDARG00000014915	0.284067	4.82621	0.415196	0.75634	-1.0287	4.82621	0.00361495	0.0710701
ENSDARG00000042090	-0.250515	3.93864	0.607214	0.879342	1.41284	3.93864	0.0036701	0.071917
ENSDARG00000098726	-0.482819	1.10313	0.17346	0.515261	-1.19818	1.10313	0.00368866	0.0719838
ENSDARG00000051756	-0.43885	3.83644	0.139899	0.466487	-0.884068	3.83644	0.00369163	0.0719838
ENSDARG00000101890	1.23245	-0.381268	0.10719	0.407503	3.83474	-0.381268	0.00372018	0.0723038
ENSDARG00000019417	-0.622591	5.25094	0.114436	0.421409	-1.15943	5.25094	0.00376568	0.07295
ENSDARG00000103020	-0.126942	1.72247	0.654164	0.903393	1.05934	1.72247	0.00378269	0.0730888
ENSDARG00000058821	-0.579583	1.4519	0.164513	0.50334	-1.19894	1.4519	0.00379336	0.0730888
ENSDARG00000032242	1.43746	-1.11088	0.12355	0.436917	5.45245	-1.11088	0.00380117	0.0730888
ENSDARG00000010415	0.871866	0.21348	0.116515	0.425816	1.71111	0.21348	0.00380276	0.0730888
ENSDARG00000068820	0.0863404	2.38664	0.79461	0.963267	1.21957	2.38664	0.00382605	0.0732854
ENSDARG00000021366	0.71758	0.46494	0.150399	0.48293	1.4785	0.46494	0.00387285	0.0740627
ENSDARG00000089878	-0.0639499	2.77487	0.91607	1	1.24377	2.77487	0.00388573	0.0740692
ENSDARG00000007241	0.216223	3.45214	0.508739	0.82341	-1.07643	3.45214	0.00389578	0.0740692
ENSDARG00000019420	-0.108021	4.06912	0.712262	0.929583	0.850055	4.06912	0.00389805	0.0740692
ENSDARG00000053113	-0.340658	2.67972	0.257897	0.614886	-0.898869	2.67972	0.00391455	0.0741896
ENSDARG00000102506	-0.87075	-0.355112	0.278599	0.638068	-2.23368	-0.355112	0.00392176	0.0741896
ENSDARG00000100287	-0.00348272	1.28369	0.918526	1	-1.24416	1.28369	0.00392307	0.0741896
ENSDARG00000056468	-0.674246	1.24544	0.172487	0.514652	-1.39818	1.24544	0.00396994	0.0748384
ENSDARG00000007294	-0.409265	6.17607	0.155944	0.490345	-0.834262	6.17607	0.00400558	0.0753795
ENSDARG00000000690	0.389627	0.674542	0.463962	0.793232	1.44341	0.674542	0.00402228	0.0754014
ENSDARG00000003281	-0.195708	4.34526	0.527593	0.835285	-0.891395	4.34526	0.00404396	0.0756353
ENSDARG00000014311	0.949951	0.618587	0.0621165	0.309656	1.72771	0.618587	0.00408582	0.0761791
ENSDARG00000042232	-0.314928	1.06289	0.58857	0.869438	1.73454	1.06289	0.00409649	0.0762059
ENSDARG00000011613	0.165494	4.25943	0.587174	0.868832	0.897158	4.25943	0.00410005	0.0762059
ENSDARG00000037186	-0.677296	-0.463627	0.425853	0.766103	-2.1142	-0.463627	0.0041318	0.0766765
ENSDARG00000063218	0.714373	1.91031	0.0719539	0.334736	-1.08446	1.91031	0.00415142	0.0768764
ENSDARG00000096795	-0.897729	-0.202848	0.0959253	0.38709	1.95173	-0.202848	0.00415548	0.0768764
ENSDARG00000009525	0.345268	3.85988	0.290505	0.65009	0.93313	3.85988	0.00420201	0.0773886
ENSDARG00000086703	0.99844	0.0738289	0.115905	0.424498	1.84008	0.0738289	0.00420266	0.0773886
ENSDARG00000013613	0.613483	0.889083	0.238446	0.595644	1.51395	0.889083	0.00421493	0.0774484
ENSDARG00000063661	0.509834	0.22558	0.312297	0.673919	-1.42017	0.22558	0.0042189	0.0774484
ENSDARG00000100791	2.75874	-1.10156	0.0652963	0.31989	5.74902	-1.10156	0.00423071	0.0775456
ENSDARG00000036329	-0.327031	5.60834	0.366907	0.719798	-1.05037	5.60834	0.00424641	0.0777139
ENSDARG00000076439	0.0588226	1.51885	0.929975	1	1.09744	1.51885	0.00425942	0.0778324
ENSDARG00000043102	0.242336	3.35987	0.456535	0.789428	1.03417	3.35987	0.00431176	0.0786671
ENSDARG00000100693	1.42149	-0.0855934	0.0512669	0.279549	2.67135	-0.0855934	0.00432491	0.0786671
ENSDARG00000058587	0.544795	1.8837	0.105771	0.404674	1.06248	1.8837	0.00433332	0.0786999
ENSDARG00000007788	-0.108815	0.276374	0.864424	0.994243	2.08048	0.276374	0.00435432	0.078841
ENSDARG00000070317	-0.284084	-0.317111	0.777038	0.956007	2.48192	-0.317111	0.0043774	0.0790843
ENSDARG00000004363	-0.300064	1.04468	0.497672	0.816007	-1.25796	1.04468	0.00438104	0.0790843
ENSDARG00000044899	0.627127	1.18203	0.222571	0.577212	1.45023	1.18203	0.00439055	0.0790844
ENSDARG00000083462	-0.411323	-0.499212	0.803267	0.966588	-2.64319	-0.499212	0.00439431	0.0790844
ENSDARG00000012071	0.534261	1.45358	0.185027	0.530747	1.49837	1.45358	0.00443124	0.0795087
ENSDARG00000030161	0.328125	2.52247	0.220765	0.575913	0.85311	2.52247	0.00445862	0.0797828
ENSDARG00000104889	0.150243	3.68745	0.555604	0.853263	0.777722	3.68745	0.0044789	0.0800025
ENSDARG00000099478	0.93978	0.203487	0.14312	0.471665	-1.4926	0.203487	0.00448778	0.080041
ENSDARG00000075933	-0.482557	0.84749	0.244403	0.601487	-1.26759	0.84749	0.00453009	0.0805384
ENSDARG00000052728	0.0735525	3.60066	0.816799	0.971891	1.01861	3.60066	0.00456873	0.0808794
ENSDARG00000039987	-0.216232	1.92845	0.502579	0.819002	1.13795	1.92845	0.00462931	0.0813526
ENSDARG00000103505	-1.37608	0.118932	0.106008	0.405061	-1.6573	0.118932	0.0046296	0.0813526
ENSDARG00000058352	0.33979	1.54175	0.3107	0.672056	1.22924	1.54175	0.00474557	0.0830232
ENSDARG00000077799	2.19035	-0.81627	0.245275	0.602165	6.28374	-0.81627	0.00478895	0.0836591
ENSDARG00000005179	-0.447645	2.44321	0.187194	0.533338	-0.925204	2.44321	0.00481226	0.0839432
ENSDARG00000067713	0.106797	3.10494	0.731749	0.940763	0.854643	3.10494	0.00492023	0.0854513
ENSDARG00000006060	0.0912943	1.78492	0.846247	0.985955	1.13999	1.78492	0.00493947	0.0856025
ENSDARG00000104576	-1.07178	-0.637127	0.321659	0.683249	-2.02493	-0.637127	0.0049433	0.0856025
ENSDARG00000003795	-0.486156	9.47197	0.0754641	0.342086	-0.771673	9.47197	0.00496342	0.0857395
ENSDARG00000074617	-0.334801	2.01181	0.29969	0.659407	-0.910684	2.01181	0.00497889	0.0857395
ENSDARG00000042112	0.121939	2.72056	0.714913	0.931279	-1.07738	2.72056	0.00498	0.0857395
ENSDARG00000038000	0.426317	0.532594	0.382593	0.73354	-1.56578	0.532594	0.0050279	0.0864393
ENSDARG00000004452	0.072552	3.38331	0.785935	0.959519	0.849976	3.38331	0.00505249	0.0865354
ENSDARG00000102060	1.36346	-1.00163	0.283588	0.643025	5.37391	-1.00163	0.00505285	0.0865354
ENSDARG00000005454	0.398482	-0.249852	0.60537	0.878046	1.94934	-0.249852	0.00505528	0.0865354
ENSDARG00000102055	-0.356841	6.74404	0.278577	0.638068	-0.929902	6.74404	0.00509916	0.0870363
ENSDARG00000056089	-0.51397	2.57714	0.0957566	0.386858	-0.82067	2.57714	0.00515581	0.0875986
ENSDARG00000075151	-0.117113	2.99472	0.731307	0.940626	0.886984	2.99472	0.00516886	0.0875986
ENSDARG00000098408	-1.01339	0.560473	0.0978532	0.390384	-1.74785	0.560473	0.00518213	0.0876988
ENSDARG00000070019	0.468479	3.97494	0.115488	0.424052	0.880331	3.97494	0.00523691	0.0882498
ENSDARG00000006782	0.753586	0.686291	0.127596	0.444803	1.47927	0.686291	0.00524615	0.0882806
ENSDARG00000045978	-0.181504	4.83845	0.619751	0.886193	-1.04212	4.83845	0.00529796	0.0888075
ENSDARG00000098711	0.613994	0.255035	0.252684	0.60926	2.95948	0.255035	0.00529983	0.0888075
ENSDARG00000032049	0.125267	3.82292	0.726952	0.938852	-0.89555	3.82292	0.00533426	0.0891338
ENSDARG00000071259	-0.360078	2.18305	0.202961	0.554852	-0.874474	2.18305	0.00534491	0.0891866
ENSDARG00000090871	0.727151	0.46897	0.132468	0.452601	1.43678	0.46897	0.00539288	0.0897291
ENSDARG00000035835	-0.265308	4.99869	0.330169	0.690064	0.786184	4.99869	0.00540754	0.0897291
ENSDARG00000074041	-0.666326	1.30115	0.132146	0.452135	-1.29567	1.30115	0.00543368	0.0897876
ENSDARG00000011605	0.582172	-0.284759	0.59047	0.8709	-1.6656	-0.284759	0.0054589	0.0899548
ENSDARG00000013044	0.0804244	5.13473	0.84122	0.983479	-1.14761	5.13473	0.00547263	0.0900566
ENSDARG00000068231	-0.439233	3.1887	0.204376	0.555864	-1.01101	3.1887	0.00548377	0.0901154
ENSDARG00000055426	-0.436169	-0.355842	0.479237	0.803278	-1.63859	-0.355842	0.00549951	0.0902496
ENSDARG00000009447	-0.112218	7.42544	0.73124	0.940626	-0.911382	7.42544	0.00551928	0.0904494
ENSDARG00000099635	0.449519	4.24068	0.14543	0.474311	0.904792	4.24068	0.0055751	0.0909886
ENSDARG00000058452	0.448979	1.10109	0.319556	0.681459	1.23405	1.10109	0.00561926	0.0915839
ENSDARG00000045019	-0.317579	2.94078	0.265564	0.624439	-0.845908	2.94078	0.00563235	0.0915933
ENSDARG00000063126	-0.31572	2.69491	0.402516	0.749425	1.09952	2.69491	0.00568199	0.0922257
ENSDARG00000094043	0.47107	2.84403	0.100891	0.395872	0.90973	2.84403	0.0056918	0.0922257
ENSDARG00000016396	-1.57505	-0.704546	0.0867857	0.368634	-2.36316	-0.704546	0.00575187	0.0928561
ENSDARG00000095304	0.0263372	-0.143809	1	1	1.84171	-0.143809	0.00576669	0.0929693
ENSDARG00000020610	-0.370886	9.63866	0.222961	0.577596	-0.844534	9.63866	0.00580279	0.0934249
ENSDARG00000045248	0.584909	3.23357	0.099723	0.39364	1.03701	3.23357	0.00583699	0.0934901
ENSDARG00000053026	0.75335	-0.752218	0.366677	0.719798	5.38493	-0.752218	0.00584649	0.0934901
ENSDARG00000083118	-0.930518	0.617498	0.0965083	0.388044	-1.37447	0.617498	0.00586755	0.0935823
ENSDARG00000024844	-0.0631985	3.59839	0.861086	0.992572	0.974093	3.59839	0.00587565	0.0935862
ENSDARG00000105065	-0.744661	0.798335	0.112227	0.41756	1.67307	0.798335	0.00590555	0.0939129
ENSDARG00000029064	0.114191	5.27151	0.763614	0.950349	-1.07221	5.27151	0.00591193	0.0939129
ENSDARG00000104899	0.522909	1.12746	0.340617	0.697811	1.4634	1.12746	0.00593003	0.0939864
ENSDARG00000090625	-0.126795	1.15681	0.805922	0.967151	1.0851	1.15681	0.00593233	0.0939864
ENSDARG00000037919	-0.0552185	4.64481	0.848638	0.986754	0.784947	4.64481	0.00596919	0.0941988
ENSDARG00000099757	-0.445143	-0.764178	0.839714	0.982807	-3.55111	-0.764178	0.00599873	0.0943704
ENSDARG00000096978	1.38866	-0.379106	0.0926784	0.380355	3.77226	-0.379106	0.0060041	0.0943704
ENSDARG00000036684	0.135132	3.52495	0.712826	0.929583	-1.0712	3.52495	0.00608034	0.0953174
ENSDARG00000010155	0.108117	2.69532	0.726319	0.938645	0.862119	2.69532	0.00611203	0.0956882
ENSDARG00000037968	0.294754	2.52221	0.359959	0.715117	1.02832	2.52221	0.0061273	0.0958014
ENSDARG00000010400	0.486122	4.10188	0.0952529	0.386001	0.826518	4.10188	0.00618745	0.0963872
ENSDARG00000020984	0.646935	1.4115	0.154894	0.489497	1.49469	1.4115	0.00620194	0.0963872
ENSDARG00000063412	-1.05323	0.638061	0.10344	0.400644	-1.87317	0.638061	0.00623832	0.0965412
ENSDARG00000094646	-0.315552	2.36563	0.279347	0.639166	-0.824257	2.36563	0.00624484	0.0965412
ENSDARG00000009250	-0.233577	5.07153	0.472289	0.798577	-0.885484	5.07153	0.00625714	0.0965412
ENSDARG00000059387	-0.870001	0.14142	0.209435	0.562618	-2.09765	0.14142	0.00631805	0.0968767
ENSDARG00000061368	-0.410589	1.29271	0.428921	0.768562	1.49699	1.29271	0.00644305	0.0983793
ENSDARG00000068738	-0.204479	6.16391	0.560922	0.855887	-0.963141	6.16391	0.00644449	0.0983793
ENSDARG00000082321	-0.822123	2.46975	0.187371	0.533415	-1.6411	2.46975	0.00644907	0.0983793
ENSDARG00000053652	-0.549526	1.29999	0.124044	0.43783	-1.10737	1.29999	0.00645963	0.0984143
ENSDARG00000076560	-1.07541	0.491316	0.0502965	0.277052	-1.52127	0.491316	0.00651871	0.0990612
ENSDARG00000015385	-0.209134	4.4943	0.587194	0.868832	-1.05708	4.4943	0.00652839	0.0990818
ENSDARG00000044541	0.167174	-1.32807	1	1	5.05612	-1.32807	0.00653971	0.0991274
ENSDARG00000032238	0.177643	1.70864	0.573184	0.86202	1.04499	1.70864	0.00656479	0.0991624
ENSDARG00000068257	0.524329	1.63762	0.231702	0.587651	1.30436	1.63762	0.00659754	0.0992847
ENSDARG00000060366	0.167914	0.541001	0.895807	1	1.47932	0.541001	0.00662005	0.0992939
ENSDARG00000104537	0.250948	5.72689	0.496052	0.815059	-1.01475	5.72689	0.00664291	0.0993178
ENSDARG00000016788	-1.16317	0.060335	0.130785	0.449573	-1.90947	0.060335	0.0066846	0.099675
ENSDARG00000062361	0.012696	2.81719	1	1	0.836217	2.81719	0.0067085	0.0997847
ENSDARG00000043304	0.473116	2.28202	0.212129	0.564762	1.21578	2.28202	0.00670871	0.0997847
ENSDARG00000012073	0.836233	0.10086	0.0537537	0.286652	1.72067	0.10086	0.00676367	0.100282
ENSDARG00000069143	1.48196	-1.12918	0.333837	0.693268	5.19647	-1.12918	0.00676741	0.100282
ENSDARG00000037905	-0.163134	0.289724	0.756538	0.947933	2.15757	0.289724	0.00682854	0.101062
ENSDARG00000075343	1.36402	-0.849349	0.284126	0.643184	5.46677	-0.849349	0.00688694	0.101674
ENSDARG00000039182	-0.858454	-0.636374	0.420292	0.761053	-2.42483	-0.636374	0.00690175	0.101767
ENSDARG00000041314	-0.0391916	4.5344	0.919212	1	-0.97992	4.5344	0.00695283	0.102267
ENSDARG00000014624	0.260928	0.625769	0.630172	0.891565	1.95873	0.625769	0.00697107	0.102282
ENSDARG00000014587	0.456632	3.20359	0.116105	0.424968	0.904931	3.20359	0.00701316	0.102596
ENSDARG00000094385	-0.923622	-0.341514	0.256062	0.61222	-2.43906	-0.341514	0.00703313	0.102687
ENSDARG00000037307	1.53263	-0.683038	0.159813	0.496654	3.57845	-0.683038	0.00705846	0.102931
ENSDARG00000041917	0.252209	-1.54798	1	1	-3.03343	-1.54798	0.00709699	0.103366
ENSDARG00000057456	-0.765026	1.08099	0.121096	0.432866	-1.26494	1.08099	0.00717108	0.104191
ENSDARG00000042988	0.95003	-0.290701	0.10445	0.40196	2.36025	-0.290701	0.00718582	0.104278
ENSDARG00000028257	0.593362	1.0748	0.246235	0.602887	1.77197	1.0748	0.00720327	0.104353
ENSDARG00000019332	-0.104586	3.42217	0.789155	0.960856	-0.905614	3.42217	0.00720852	0.104353
ENSDARG00000058606	0.392936	3.9703	0.154216	0.488393	0.776119	3.9703	0.00735443	0.10579
ENSDARG00000013110	0.214988	2.34531	0.652662	0.902821	1.08953	2.34531	0.00736106	0.10579
ENSDARG00000061629	-0.34529	2.06186	0.342708	0.699354	-0.993413	2.06186	0.00740256	0.106002
ENSDARG00000055722	0.008647	2.13528	0.966808	1	-0.889773	2.13528	0.00741988	0.106123
ENSDARG00000011564	0.0323577	4.09403	0.928716	1	0.774556	4.09403	0.00746622	0.106658
ENSDARG00000094263	0.362486	1.79998	0.310936	0.672199	1.15733	1.79998	0.00750343	0.106933
ENSDARG00000095283	-0.434313	-0.69205	0.546201	0.848043	5.54747	-0.69205	0.00757961	0.107889
ENSDARG00000102797	-1.12738	-0.382762	0.0955158	0.386479	-1.66482	-0.382762	0.0076654	0.108763
ENSDARG00000104114	-0.939736	-1.37386	0.575182	0.863498	5.16167	-1.37386	0.00766591	0.108763
ENSDARG00000076126	0.224354	6.17187	0.61942	0.886082	-1.21814	6.17187	0.00766838	0.108763
ENSDARG00000104356	-0.386347	3.24065	0.225472	0.580994	-0.88424	3.24065	0.00770147	0.109103
ENSDARG00000029720	-0.00895404	2.0729	1	1	-1.59072	2.0729	0.00773512	0.109449
ENSDARG00000059398	0.0626191	2.2362	0.800006	0.965624	0.860404	2.2362	0.00775111	0.109545
ENSDARG00000104596	0.0631669	2.03817	0.838591	0.982595	0.960373	2.03817	0.00778944	0.109687
ENSDARG00000077009	0.73007	1.51621	0.0806049	0.353852	1.01993	1.51621	0.00779614	0.109687
ENSDARG00000015722	0.425661	3.07071	0.1272	0.444288	0.826775	3.07071	0.00780363	0.109687
ENSDARG00000091253	-1.01846	1.15849	0.0744695	0.340286	-1.50298	1.15849	0.00780896	0.109687
ENSDARG00000013623	-0.39689	7.64361	0.155892	0.490312	-0.747832	7.64361	0.0078164	0.109687
ENSDARG00000075884	-0.523884	-0.476814	0.688918	0.920625	-1.86603	-0.476814	0.00785027	0.109933
ENSDARG00000062864	0.413895	-0.596126	0.805206	0.96695	2.66965	-0.596126	0.00785939	0.109933
ENSDARG00000097203	-0.322843	-0.15167	0.662117	0.908074	2.34059	-0.15167	0.00787097	0.109933
ENSDARG00000044183	-0.382255	2.10095	0.301827	0.661642	1.05168	2.10095	0.00789962	0.109933
ENSDARG00000076308	-1.80543	-0.392472	0.0658484	0.320798	-2.19873	-0.392472	0.00790904	0.109933
ENSDARG00000039489	-0.087964	2.38821	0.769176	0.953388	0.836496	2.38821	0.00791292	0.109933
ENSDARG00000028804	-0.451171	2.60572	0.224923	0.580505	-1.05383	2.60572	0.00791691	0.109933
ENSDARG00000071235	1.14098	0.679481	0.0606723	0.305774	1.63391	0.679481	0.00794098	0.110074
ENSDARG00000103226	0.173478	-0.439229	1	1	-1.68741	-0.439229	0.00799873	0.110553
ENSDARG00000039887	0.0752182	4.59419	0.793342	0.963101	-0.816107	4.59419	0.00805039	0.111046
ENSDARG00000014794	-0.333037	4.62734	0.355954	0.710476	-0.976787	4.62734	0.00805302	0.111046
ENSDARG00000058565	-0.78866	-1.0848	0.758631	0.948671	-2.32815	-1.0848	0.00807476	0.111144
ENSDARG00000062916	-0.369162	3.1625	0.219222	0.574024	-0.832201	3.1625	0.00807876	0.111144
ENSDARG00000079198	-0.42952	5.37476	0.0702526	0.330439	-0.635929	5.37476	0.00811724	0.111416
ENSDARG00000010962	0.661341	1.70771	0.0643277	0.31735	1.17983	1.70771	0.00821752	0.112533
ENSDARG00000098929	-0.98768	-1.21971	0.341997	0.698985	3.16217	-1.21971	0.00826045	0.112705
ENSDARG00000017748	-0.0420103	1.20429	1	1	-1.06774	1.20429	0.00827205	0.112705
ENSDARG00000039346	0.24164	4.77007	0.536013	0.840823	-1.0604	4.77007	0.00836263	0.113169
ENSDARG00000008237	0.580817	1.92324	0.155567	0.489966	1.12854	1.92324	0.00836367	0.113169
ENSDARG00000070995	-0.71463	1.60051	0.0678944	0.3253	-1.1458	1.60051	0.00836735	0.113169
ENSDARG00000039269	0.363634	4.17762	0.275447	0.635449	0.955643	4.17762	0.00836807	0.113169
ENSDARG00000097691	1.0778	-0.239755	0.0878619	0.371263	1.77572	-0.239755	0.00844663	0.113967
ENSDARG00000029609	0.00427258	0.802235	0.941676	1	-1.14974	0.802235	0.00853202	0.114989
ENSDARG00000079835	-0.204566	-0.0623605	0.818127	0.972831	-1.79444	-0.0623605	0.00854192	0.114993
ENSDARG00000101180	0.848632	1.78394	0.0554562	0.292369	1.12657	1.78394	0.00858139	0.115206
ENSDARG00000015686	1.24571	-0.100218	0.16114	0.498007	2.76577	-0.100218	0.00858675	0.115206
ENSDARG00000098385	-0.88911	7.77802	0.120825	0.432044	-1.52704	7.77802	0.00863433	0.115714
ENSDARG00000077722	-0.3279	3.52326	0.332497	0.692304	-0.918329	3.52326	0.00864519	0.115729
ENSDARG00000031915	0.28817	1.83498	0.448511	0.784234	0.978449	1.83498	0.0086984	0.116255
ENSDARG00000024895	-0.427378	1.9378	0.194984	0.543402	-0.924233	1.9378	0.00870398	0.116255
ENSDARG00000023963	-0.280625	9.86901	0.381496	0.732427	-0.846245	9.86901	0.00874915	0.116336
ENSDARG00000014554	0.151278	4.55358	0.631369	0.892286	-0.859134	4.55358	0.00877801	0.11645
ENSDARG00000060322	1.29352	-1.53406	0.561788	0.856398	-4.23729	-1.53406	0.00878705	0.11645
ENSDARG00000071691	-0.265338	5.03819	0.40019	0.748134	-0.82631	5.03819	0.00884106	0.116807
ENSDARG00000092677	-0.243623	2.77618	0.512977	0.826009	-0.969669	2.77618	0.0088434	0.116807
ENSDARG00000056477	0.629371	0.301318	0.243158	0.600162	2.53497	0.301318	0.00887439	0.117087
ENSDARG00000058991	1.7698	-0.399475	0.0552838	0.292318	2.49436	-0.399475	0.00891408	0.117481
ENSDARG00000012824	-0.958598	1.28939	0.0588935	0.301278	-1.35081	1.28939	0.00894985	0.117822
ENSDARG00000019529	0.100792	0.928464	0.799754	0.965624	-1.18267	0.928464	0.00903169	0.118396
ENSDARG00000087529	0.900671	-0.0172455	0.176185	0.518543	1.59711	-0.0172455	0.00907092	0.118663
ENSDARG00000038881	-0.317162	4.86231	0.315368	0.676428	-0.828168	4.86231	0.00908254	0.118663
ENSDARG00000018742	-0.15562	3.59991	0.587141	0.868832	-0.733318	3.59991	0.0090835	0.118663
ENSDARG00000033144	0.0593807	1.94302	0.913488	1	-1.12032	1.94302	0.00909362	0.118665
ENSDARG00000054578	-0.655691	0.291176	0.182053	0.52773	-1.36603	0.291176	0.00915184	0.119164
ENSDARG00000010729	0.901558	3.22828	0.252415	0.60926	-2.10569	3.22828	0.00922945	0.119798
ENSDARG00000059442	-0.433895	3.77609	0.132239	0.452207	-0.754666	3.77609	0.00925351	0.119932
ENSDARG00000102634	-0.220694	1.38853	0.676179	0.915356	1.38846	1.38853	0.00928129	0.119932
ENSDARG00000102538	0.072892	2.95389	0.846594	0.985955	-0.742761	2.95389	0.00930536	0.119983
ENSDARG00000031302	0.0679084	2.47284	0.821961	0.974821	0.784131	2.47284	0.00934488	0.120088
ENSDARG00000051800	-0.336412	3.46161	0.218794	0.573533	0.747714	3.46161	0.00934662	0.120088
ENSDARG00000001754	0.360374	0.955498	0.495074	0.814122	-1.21624	0.955498	0.00935793	0.120088
ENSDARG00000005565	0.971044	0.479571	0.116837	0.426264	1.48701	0.479571	0.00937516	0.120103
ENSDARG00000079504	-0.516856	3.77661	0.0692564	0.327689	-0.75044	3.77661	0.00940361	0.120338
ENSDARG00000098121	-0.351548	1.8245	0.338069	0.696122	-1.05705	1.8245	0.00941671	0.120376
ENSDARG00000002369	-0.395825	3.97029	0.233696	0.589636	-0.842883	3.97029	0.00946594	0.120727
ENSDARG00000056691	-0.180247	1.49084	0.541433	0.844701	-0.932278	1.49084	0.00947545	0.120727
ENSDARG00000038792	0.233769	1.94332	0.5911	0.871257	1.23268	1.94332	0.00948467	0.120727
ENSDARG00000092945	-0.942215	6.81192	0.0792652	0.351196	1.40493	6.81192	0.00952989	0.121173
ENSDARG00000055151	-0.424354	3.22041	0.19759	0.546699	-0.828397	3.22041	0.00958524	0.121617
ENSDARG00000020976	-0.145864	1.05608	0.832791	0.980893	-1.03631	1.05608	0.00959837	0.121654
ENSDARG00000057984	0.0845692	-0.361944	0.911872	1	2.85559	-0.361944	0.00962789	0.121794
ENSDARG00000039136	0.100281	2.00423	0.75782	0.948257	-1.00408	2.00423	0.00963458	0.121794
ENSDARG00000102308	0.597213	0.405758	0.2351	0.592049	1.47645	0.405758	0.00964009	0.121794
ENSDARG00000016260	0.226528	4.62317	0.354518	0.709141	-0.658027	4.62317	0.0096649	0.121956
ENSDARG00000036930	0.561885	0.677306	0.380139	0.73166	1.53498	0.677306	0.00968356	0.121956
ENSDARG00000103370	0.275239	2.19085	0.510402	0.824686	1.03204	2.19085	0.00972	0.122096
ENSDARG00000033446	-0.707703	-0.574557	0.298814	0.658419	-1.65833	-0.574557	0.00976082	0.122096
ENSDARG00000005359	-0.359542	4.32272	0.210471	0.563985	-0.740774	4.32272	0.00978095	0.122096
ENSDARG00000102387	-0.615335	-0.14953	0.259977	0.617611	-1.83777	-0.14953	0.00978435	0.122096
ENSDARG00000045399	-0.125023	4.11485	0.642994	0.898819	-0.721611	4.11485	0.00978462	0.122096
ENSDARG00000015851	-0.0645427	3.29742	0.819439	0.973643	0.815775	3.29742	0.00979424	0.122096
ENSDARG00000101749	0.802347	-0.48707	0.398521	0.747321	3.14062	-0.48707	0.00982781	0.122222
ENSDARG00000079652	-0.441312	3.11596	0.180622	0.525534	-0.872297	3.11596	0.00997688	0.123348
ENSDARG00000010641	0.183919	4.01062	0.535104	0.840307	0.783422	4.01062	0.00999327	0.123348
ENSDARG00000076950	-0.0596167	1.63399	0.93196	1	1.46394	1.63399	0.00999473	0.123348
ENSDARG00000104693	-0.352907	3.27543	0.268962	0.627579	-0.863187	3.27543	0.00999541	0.123348
ENSDARG00000093482	0.0794387	3.03317	0.820558	0.973815	0.921018	3.03317	0.0100134	0.123348
ENSDARG00000070157	1.05597	-1.43565	0.670881	0.912116	5.27208	-1.43565	0.0100219	0.123348
ENSDARG00000059234	0.617038	0.829179	0.164211	0.502932	-1.33403	0.829179	0.010076	0.123886
ENSDARG00000075964	-0.17975	2.07074	0.6417	0.898063	-1.12574	2.07074	0.0100916	0.12395
ENSDARG00000069334	-0.276243	2.3056	0.475356	0.800411	-1.08464	2.3056	0.010127	0.124106
ENSDARG00000104531	0.403861	0.326021	0.402052	0.749147	1.62909	0.326021	0.0101454	0.124106
ENSDARG00000070698	-0.287549	0.749503	0.547208	0.848948	1.21015	0.749503	0.010146	0.124106
ENSDARG00000034240	0.310961	3.72538	0.269798	0.62879	0.770517	3.72538	0.0102657	0.125255
ENSDARG00000062674	-0.0844662	2.2663	0.842785	0.984062	0.906123	2.2663	0.0102715	0.125255
ENSDARG00000057108	2.00752	-1.11842	0.0794881	0.35153	5.11817	-1.11842	0.0103029	0.125381
ENSDARG00000056838	0.568157	-0.420566	0.559897	0.855248	2.02376	-0.420566	0.0103209	0.125473
ENSDARG00000007018	0.896668	-0.264234	0.276063	0.635904	2.04118	-0.264234	0.0103953	0.126249
ENSDARG00000007990	2.15717	-1.10474	0.0614328	0.308303	2.93432	-1.10474	0.0105593	0.127849
ENSDARG00000055129	0.152528	3.07611	0.649457	0.901305	-0.806771	3.07611	0.0105707	0.127857
ENSDARG00000025397	0.371352	0.691973	0.3806	0.731945	1.43299	0.691973	0.0106124	0.128028
ENSDARG00000103740	-0.435972	2.67489	0.155154	0.489539	-0.795354	2.67489	0.0106284	0.128028
ENSDARG00000040944	-0.557153	1.6083	0.20313	0.554939	-1.08545	1.6083	0.0106348	0.128028
ENSDARG00000031885	0.517352	0.583151	0.464791	0.794118	-1.54446	0.583151	0.0106394	0.128028
ENSDARG00000076496	0.148608	1.4636	0.787889	0.960102	1.17641	1.4636	0.0106746	0.128203
ENSDARG00000095897	-0.106701	5.99182	0.757054	0.947933	-0.875135	5.99182	0.0106898	0.128256
ENSDARG00000103056	0.62952	-0.0406834	0.371226	0.724335	1.60124	-0.0406834	0.0108006	0.128952
ENSDARG00000052182	-0.248202	2.64514	0.365849	0.719717	0.775076	2.64514	0.0108019	0.128952
ENSDARG00000086628	0.290007	1.09994	0.54009	0.84368	1.18181	1.09994	0.0108019	0.128952
ENSDARG00000089787	0.105108	2.72217	0.697737	0.923034	0.77795	2.72217	0.0108318	0.129143
ENSDARG00000102228	-1.2421	-0.629488	0.0833356	0.360296	3.47068	-0.629488	0.0108396	0.129143
ENSDARG00000038028	0.0325424	5.20392	0.925495	1	-0.944601	5.20392	0.0108928	0.129409
ENSDARG00000056642	-0.569432	1.09216	0.165213	0.504968	-1.1822	1.09216	0.0108945	0.129409
ENSDARG00000091079	-0.2353	4.40189	0.478204	0.802439	-0.851931	4.40189	0.0109381	0.129635
ENSDARG00000077304	-0.287393	3.57339	0.317007	0.677579	0.798672	3.57339	0.010942	0.129635
ENSDARG00000032868	0.203954	4.11028	0.464011	0.793232	-0.733088	4.11028	0.0109557	0.129635
ENSDARG00000054907	-0.146052	4.58869	0.671198	0.912132	-0.850309	4.58869	0.0109571	0.129635
ENSDARG00000060168	-1.4038	-0.104672	0.0719212	0.334715	-2.00258	-0.104672	0.0110134	0.130018
ENSDARG00000088298	-0.596843	0.366048	0.331384	0.690953	1.58625	0.366048	0.0110228	0.130018
ENSDARG00000093456	-0.336198	4.69827	0.230264	0.585688	-0.72607	4.69827	0.0110243	0.130018
ENSDARG00000005894	-0.0151325	2.32418	1	1	0.918274	2.32418	0.0110469	0.130052
ENSDARG00000057582	-0.862031	-0.114143	0.210978	0.564253	-1.81153	-0.114143	0.0110596	0.130056
ENSDARG00000019404	-0.183315	6.77207	0.607369	0.87936	-0.912163	6.77207	0.0110691	0.130056
ENSDARG00000103101	0.0995099	2.58338	0.740644	0.94335	-0.927023	2.58338	0.0111286	0.130496
ENSDARG00000097209	-0.255032	6.28364	0.461309	0.792579	-0.882306	6.28364	0.0111405	0.130496
ENSDARG00000021664	0.0739803	0.698062	0.931037	1	-1.16239	0.698062	0.0111457	0.130496
ENSDARG00000076716	1.63928	-1.10478	0.141869	0.469666	2.82862	-1.10478	0.0111503	0.130496
ENSDARG00000055639	0.211801	-0.839173	1	1	3.01106	-0.839173	0.0111643	0.130531
ENSDARG00000103409	0.736232	0.56546	0.226016	0.581464	1.19091	0.56546	0.011194	0.130622
ENSDARG00000019692	-0.88885	-0.690122	0.28458	0.643478	-2.02264	-0.690122	0.0112424	0.131059
ENSDARG00000042620	-0.340696	5.76286	0.221338	0.576515	-0.712205	5.76286	0.0112683	0.131158
ENSDARG00000071208	-0.775919	0.319465	0.0686221	0.326725	1.79464	0.319465	0.0112902	0.131158
ENSDARG00000052697	0.0458444	1.67698	1	1	1.04501	1.67698	0.011315	0.131158
ENSDARG00000087229	0.0230344	1.41593	0.926981	1	1.21235	1.41593	0.011317	0.131158
ENSDARG00000094792	0.387016	2.47373	0.286195	0.645343	-0.809652	2.47373	0.0113379	0.131202
ENSDARG00000103118	-0.825587	-0.49574	0.356968	0.711434	-2.02889	-0.49574	0.0113428	0.131202
ENSDARG00000100623	-0.493769	1.73024	0.215222	0.567793	-1.08507	1.73024	0.011357	0.131238
ENSDARG00000069066	0.0886378	4.29328	0.760941	0.949574	0.755325	4.29328	0.0114321	0.131904
ENSDARG00000074471	-0.0521715	2.09642	0.816816	0.971891	-0.89726	2.09642	0.0114402	0.131904
ENSDARG00000053404	-0.103617	4.25171	0.725651	0.938153	-0.731013	4.25171	0.011483	0.131904
ENSDARG00000089456	0.796739	-0.0550897	0.211684	0.564741	1.56645	-0.0550897	0.0115919	0.132894
ENSDARG00000034107	0.005526	-0.78826	1	1	2.5598	-0.78826	0.0116139	0.132894
ENSDARG00000077653	0.223244	1.27818	0.602775	0.876833	1.13227	1.27818	0.0116167	0.132894
ENSDARG00000079780	-0.0598797	3.85369	0.834101	0.981167	0.688839	3.85369	0.0116229	0.132894
ENSDARG00000007485	0.121108	0.499358	0.937181	1	1.16126	0.499358	0.0118031	0.13437
ENSDARG00000022309	0.413393	2.81925	0.125168	0.439942	-0.707019	2.81925	0.011865	0.13437
ENSDARG00000089921	0.200396	0.133644	0.812925	0.9701	-1.59765	0.133644	0.0118765	0.13437
ENSDARG00000058346	1.13532	-1.11137	0.503978	0.820048	3.03405	-1.11137	0.0118826	0.13437
ENSDARG00000089698	0.116916	0.391017	0.87666	0.996901	1.44175	0.391017	0.0118856	0.13437
ENSDARG00000074846	0.587906	3.13125	0.168994	0.510107	1.0359	3.13125	0.0118873	0.13437
ENSDARG00000060584	2.2279	-0.882271	0.0507104	0.27816	2.86675	-0.882271	0.0119504	0.134954
ENSDARG00000075165	-1.87959	-0.368589	0.0760438	0.343075	-1.7875	-0.368589	0.0120042	0.135305
ENSDARG00000101849	-0.0651921	5.13833	0.792628	0.962717	0.64838	5.13833	0.0120224	0.135382
ENSDARG00000020128	0.206189	-0.130188	0.892494	1	-1.55427	-0.130188	0.0121521	0.136264
ENSDARG00000101322	-0.740747	2.0929	0.0924685	0.379886	-1.02121	2.0929	0.0121551	0.136264
ENSDARG00000005525	0.585078	1.00073	0.179228	0.524004	1.20186	1.00073	0.0121579	0.136264
ENSDARG00000037574	-0.0190782	2.88033	0.984785	1	0.78012	2.88033	0.0122058	0.136673
ENSDARG00000105288	0.224102	3.85021	0.444635	0.780863	0.718032	3.85021	0.0122519	0.136878
ENSDARG00000103714	0.181197	2.65849	0.463647	0.793206	0.714774	2.65849	0.0122548	0.136878
ENSDARG00000017740	0.221635	3.53479	0.409105	0.752636	0.758358	3.53479	0.0122884	0.136954
ENSDARG00000074691	0.439147	-1.00382	0.623788	0.888458	5.54753	-1.00382	0.012348	0.13749
ENSDARG00000025436	-0.359518	2.51846	0.251735	0.608895	-0.792481	2.51846	0.0124183	0.137926
ENSDARG00000003811	-0.262579	2.99907	0.437102	0.774735	-0.819929	2.99907	0.0124335	0.137926
ENSDARG00000075072	-0.187725	-0.0368658	0.824739	0.975861	-1.56249	-0.0368658	0.0124883	0.138344
ENSDARG00000013317	-0.0723708	5.92046	0.795285	0.963839	-0.696071	5.92046	0.0124944	0.138344
ENSDARG00000012887	0.30931	0.403712	0.626687	0.889584	1.55344	0.403712	0.0125162	0.138457
ENSDARG00000035327	-0.493953	8.95722	0.0869447	0.369027	-0.722619	8.95722	0.0125427	0.138621
ENSDARG00000037393	0.350287	4.69598	0.329262	0.689695	0.927254	4.69598	0.0126225	0.139074
ENSDARG00000007711	0.626106	1.01351	0.153891	0.487491	1.13385	1.01351	0.0126707	0.139136
ENSDARG00000087657	-0.0264781	2.23667	0.919492	1	-1.00691	2.23667	0.0127652	0.139527
ENSDARG00000054211	0.10239	-1.31148	1	1	-3.27329	-1.31148	0.0127982	0.139683
ENSDARG00000034528	0.188028	-1.07115	0.89387	1	5.07548	-1.07115	0.0128146	0.139683
ENSDARG00000042145	0.298867	-0.077114	0.613647	0.882756	2.09616	-0.077114	0.0128782	0.140006
ENSDARG00000002748	-0.0396161	2.21568	0.935225	1	0.921948	2.21568	0.0129259	0.140006
ENSDARG00000071733	0.861199	-0.628297	0.183784	0.529364	2.79454	-0.628297	0.0129458	0.140006
ENSDARG00000098696	-0.90117	0.0124461	0.193302	0.542139	-1.83576	0.0124461	0.0129466	0.140006
ENSDARG00000076765	-0.300898	0.685039	0.508296	0.823229	-1.01057	0.685039	0.0129695	0.140006
ENSDARG00000086764	0.399656	2.70647	0.187666	0.533998	0.862073	2.70647	0.0129733	0.140006
ENSDARG00000017320	1.07837	0.00482166	0.096187	0.387545	1.76743	0.00482166	0.0129976	0.140006
ENSDARG00000016676	0.114715	3.72778	0.767057	0.952497	1.01261	3.72778	0.0130229	0.140006
ENSDARG00000069728	-0.441246	-0.0489341	0.562029	0.856487	1.62165	-0.0489341	0.0130315	0.140006
ENSDARG00000070723	-0.250901	3.86043	0.426426	0.766397	-0.756082	3.86043	0.0130323	0.140006
ENSDARG00000036359	-0.0842086	-0.240538	0.934293	1	2.17316	-0.240538	0.0130595	0.140046
ENSDARG00000069240	0.0782932	0.225691	0.871163	0.99626	1.49389	0.225691	0.013159	0.14086
ENSDARG00000009390	-0.116236	0.687785	0.830362	0.979111	1.64012	0.687785	0.0131879	0.140916
ENSDARG00000096997	-1.00598	0.176999	0.0959312	0.38709	1.76999	0.176999	0.0132309	0.141249
ENSDARG00000016721	-0.437242	4.95455	0.100256	0.394597	-0.658044	4.95455	0.0133628	0.142401
ENSDARG00000040452	0.00213198	2.17638	1	1	0.890239	2.17638	0.0133896	0.142559
ENSDARG00000092457	0.12285	-0.240346	1	1	1.76251	-0.240346	0.0134062	0.142608
ENSDARG00000013719	2.49639	-1.30517	0.164085	0.50292	5.19947	-1.30517	0.0134496	0.142943
ENSDARG00000099812	-0.0538669	-0.0390104	1	1	-1.78615	-0.0390104	0.0135342	0.143586
ENSDARG00000000837	-1.39846	-0.402714	0.0765022	0.344332	-2.01494	-0.402714	0.0135932	0.143909
ENSDARG00000028889	-0.3862	5.49615	0.268824	0.627579	-0.868286	5.49615	0.0136045	0.143909
ENSDARG00000101465	0.00936157	-0.602549	1	1	2.7073	-0.602549	0.0136215	0.143909
ENSDARG00000071478	-0.887817	0.643285	0.143337	0.471939	-1.37235	0.643285	0.0136492	0.143909
ENSDARG00000077004	-0.325485	1.26314	0.42776	0.767542	-0.917303	1.26314	0.013662	0.143916
ENSDARG00000099499	-0.219015	6.36586	0.518852	0.829745	-0.837915	6.36586	0.0136814	0.143993
ENSDARG00000091144	0.373745	1.06551	0.333894	0.693268	1.18445	1.06551	0.0137037	0.144009
ENSDARG00000059475	-0.242383	-0.212714	0.803427	0.966588	-1.44954	-0.212714	0.0137071	0.144009
ENSDARG00000034823	-0.266452	1.86011	0.533973	0.840056	-0.883913	1.86011	0.0138224	0.144861
ENSDARG00000079742	0.548643	-0.168915	0.653131	0.902924	-1.54603	-0.168915	0.0138247	0.144861
ENSDARG00000017163	-0.190936	0.925048	0.57823	0.865239	1.26095	0.925048	0.0138729	0.144984
ENSDARG00000103785	-0.269411	-0.347815	0.622482	0.887827	-2.08899	-0.347815	0.0138958	0.145002
ENSDARG00000034624	0.703121	-0.608757	0.294439	0.653858	2.46145	-0.608757	0.0139678	0.145465
ENSDARG00000029463	-0.102379	1.80422	0.803991	0.966769	-1.17056	1.80422	0.0139952	0.145623
ENSDARG00000011683	0.632946	-0.817214	0.396943	0.745927	4.72748	-0.817214	0.0140307	0.145789
ENSDARG00000025671	1.72609	-0.1219	0.0894366	0.374654	3.46371	-0.1219	0.0141972	0.147083
ENSDARG00000089016	0.819544	1.8209	0.0666066	0.322299	1.23242	1.8209	0.0142174	0.147165
ENSDARG00000036415	0.568572	1.15372	0.225492	0.580994	1.07804	1.15372	0.0142413	0.147284
ENSDARG00000105243	-0.016439	5.14374	0.963836	1	0.659729	5.14374	0.0142827	0.147583
ENSDARG00000039130	1.32554	-0.588008	0.0778975	0.348506	2.50022	-0.588008	0.0143584	0.148237
ENSDARG00000044820	-0.108214	0.268993	0.932147	1	1.7332	0.268993	0.0144172	0.148509
ENSDARG00000086457	0.170923	0.747421	0.917956	1	-0.949382	0.747421	0.0144177	0.148509
ENSDARG00000057110	-0.324451	1.47359	0.446197	0.782108	-0.877262	1.47359	0.0144711	0.148509
ENSDARG00000019233	0.240698	-1.11972	0.845201	0.985199	5.35155	-1.11972	0.0144794	0.148509
ENSDARG00000045304	-0.0184696	0.514084	0.947968	1	1.39749	0.514084	0.0144827	0.148509
ENSDARG00000032426	-0.598741	0.824268	0.254379	0.610587	-1.20418	0.824268	0.0144969	0.148509
ENSDARG00000031100	0.156515	3.36919	0.614245	0.882911	0.792457	3.36919	0.0145943	0.14925
ENSDARG00000061468	0.147547	-0.799641	1	1	2.16893	-0.799641	0.0146595	0.14966
ENSDARG00000026907	-0.9392	-0.439085	0.236316	0.593016	-1.86373	-0.439085	0.0146888	0.149831
ENSDARG00000100028	0.593084	-0.567191	0.435345	0.773667	2.18834	-0.567191	0.014719	0.15001
ENSDARG00000074633	0.122378	-0.743063	0.786591	0.959522	-2.21373	-0.743063	0.0147621	0.150321
ENSDARG00000013655	0.0202726	3.99735	0.961115	1	0.807494	3.99735	0.0147772	0.150347
ENSDARG00000023583	-0.429656	3.92399	0.174372	0.516142	-0.783214	3.92399	0.0148365	0.150815
ENSDARG00000035514	-0.131767	-1.13723	1	1	3.00693	-1.13723	0.0148485	0.150815
ENSDARG00000091101	0.329902	2.03511	0.584119	0.868197	1.43388	2.03511	0.0149273	0.151357
ENSDARG00000007745	0.00308363	6.47787	0.991699	1	-0.786563	6.47787	0.0149571	0.151434
ENSDARG00000078547	0.133368	0.0439338	0.937165	1	2.29764	0.0439338	0.0149603	0.151434
ENSDARG00000079128	0.574785	0.898564	0.354733	0.709227	1.0591	0.898564	0.015009	0.151721
ENSDARG00000103538	2.60915	-1.36727	0.104537	0.402019	4.98833	-1.36727	0.0150392	0.151845
ENSDARG00000098529	2.33259	-1.26608	0.112961	0.419128	2.85953	-1.26608	0.0150726	0.151939
ENSDARG00000014588	0.758803	1.38452	0.0736303	0.338184	1.25402	1.38452	0.015074	0.151939
ENSDARG00000105131	-0.114321	-0.786647	1	1	2.37631	-0.786647	0.0151453	0.1524
ENSDARG00000088357	-0.267369	3.87903	0.440858	0.778362	-0.840619	3.87903	0.0151791	0.152611
ENSDARG00000091419	-0.460745	3.71377	0.121529	0.433437	0.762722	3.71377	0.0152557	0.153122
ENSDARG00000013711	-0.386411	3.75744	0.29197	0.651156	-0.889802	3.75744	0.0153107	0.153503
ENSDARG00000095678	0.345079	-0.699836	0.703887	0.925923	-1.84002	-0.699836	0.0153194	0.153503
ENSDARG00000041414	0.386621	-0.951049	0.858446	0.991535	2.53236	-0.951049	0.0153937	0.153989
ENSDARG00000005648	-0.825428	-0.957105	0.770416	0.954147	-2.4965	-0.957105	0.0154182	0.154105
ENSDARG00000095810	-0.122511	0.139999	0.949268	1	2.06961	0.139999	0.0155605	0.15506
ENSDARG00000026499	-0.260626	0.582713	0.694289	0.922296	-1.3673	0.582713	0.0156105	0.155245
ENSDARG00000040707	0.240673	1.03073	0.585333	0.86824	1.18387	1.03073	0.0156661	0.155668
ENSDARG00000069857	0.243917	2.09698	0.44299	0.779043	-0.904185	2.09698	0.0157117	0.155991
ENSDARG00000097368	0.375514	2.20314	0.301105	0.661074	0.911345	2.20314	0.0157485	0.156227
ENSDARG00000043857	0.285881	2.51223	0.395076	0.744414	0.986982	2.51223	0.015818	0.156785
ENSDARG00000102795	-0.767542	0.358103	0.250348	0.608207	-1.78416	0.358103	0.0158936	0.157303
ENSDARG00000099747	-0.279857	-0.993955	0.859234	0.991854	3.00611	-0.993955	0.0158966	0.157303
ENSDARG00000019644	0.034712	8.84273	0.916988	1	-0.808923	8.84273	0.0159111	0.157315
ENSDARG00000042670	-0.545089	2.2662	0.10677	0.406797	-0.853696	2.2662	0.0159919	0.157852
ENSDARG00000074367	-0.249771	2.35334	0.418534	0.759314	-0.736477	2.35334	0.0160261	0.158059
ENSDARG00000076532	0.156291	4.84073	0.522929	0.831244	0.629451	4.84073	0.0160508	0.158171
ENSDARG00000076995	0.452418	0.459157	0.396328	0.745359	-1.23675	0.459157	0.0161132	0.158655
ENSDARG00000102829	0.315637	0.823233	0.55339	0.852261	1.50551	0.823233	0.0161493	0.158748
ENSDARG00000010553	-0.0596551	1.96302	0.921867	1	0.96333	1.96302	0.0162503	0.159609
ENSDARG00000004771	0.967634	0.847127	0.056184	0.294525	1.28469	0.847127	0.0162688	0.159659
ENSDARG00000011157	0.570487	1.22941	0.260276	0.617611	1.41527	1.22941	0.0162828	0.159665
ENSDARG00000074131	-0.0283278	3.25022	0.930565	1	-0.781087	3.25022	0.0163597	0.160024
ENSDARG00000018149	-0.205575	4.45139	0.539617	0.843589	0.800099	4.45139	0.0164019	0.160132
ENSDARG00000032469	0.162432	4.86508	0.584088	0.868197	-0.709368	4.86508	0.0164093	0.160132
ENSDARG00000062148	-0.260276	2.04561	0.542313	0.845045	0.943479	2.04561	0.0164245	0.160132
ENSDARG00000037425	0.695979	0.647593	0.115013	0.423184	1.62002	0.647593	0.0164957	0.160563
ENSDARG00000034883	-0.099924	1.47027	0.878231	0.997635	-0.882941	1.47027	0.016556	0.160832
ENSDARG00000035023	0.0796874	2.85847	0.810982	0.969605	0.764016	2.85847	0.0165563	0.160832
ENSDARG00000103746	-0.19422	0.0683645	0.790089	0.961013	-1.42874	0.0683645	0.0165638	0.160832
ENSDARG00000016348	-0.118528	0.16849	0.875687	0.996815	2.0466	0.16849	0.0165906	0.160962
ENSDARG00000057691	0.306928	3.61552	0.287518	0.646404	0.720034	3.61552	0.0167142	0.161714
ENSDARG00000058729	0.586044	1.26938	0.143311	0.471939	1.12228	1.26938	0.0167208	0.161714
ENSDARG00000097391	0.729616	-1.02823	0.403139	0.749885	5.26262	-1.02823	0.0168805	0.162582
ENSDARG00000091650	1.14906	-0.724357	0.141047	0.468561	-2.28977	-0.724357	0.0169417	0.162752
ENSDARG00000043581	0.646488	-0.16336	0.338588	0.696213	1.93339	-0.16336	0.0169449	0.162752
ENSDARG00000044404	-0.0160497	-0.949553	1	1	2.19701	-0.949553	0.016947	0.162752
ENSDARG00000100694	0.569206	0.759652	0.461211	0.792579	1.81118	0.759652	0.0169664	0.162752
ENSDARG00000034753	-0.191143	4.50827	0.493905	0.813993	-0.671494	4.50827	0.0170268	0.1632
ENSDARG00000039430	0.267711	0.705073	0.521014	0.829984	-0.929092	0.705073	0.0170753	0.163533
ENSDARG00000002264	-0.218549	2.59552	0.567717	0.859656	-0.895969	2.59552	0.0170921	0.163562
ENSDARG00000089795	0.861336	0.904888	0.0651974	0.319787	1.54878	0.904888	0.017115	0.163606
ENSDARG00000043635	-0.151043	2.92912	0.645533	0.900017	-0.774778	2.92912	0.0171241	0.163606
ENSDARG00000088775	-1.22308	-1.08161	0.232367	0.588649	-2.53785	-1.08161	0.0171439	0.163664
ENSDARG00000038577	-0.206438	6.53677	0.59885	0.875166	-0.93837	6.53677	0.017184	0.163915
ENSDARG00000015164	-0.0819167	6.33774	0.7208	0.934859	-0.551816	6.33774	0.0172018	0.163954
ENSDARG00000014599	-1.14035	-0.685892	0.189695	0.536687	-1.93512	-0.685892	0.0172645	0.16442
ENSDARG00000078238	-1.16207	-0.162263	0.188289	0.534566	-2.04249	-0.162263	0.0172972	0.1646
ENSDARG00000022727	0.108805	2.33622	0.683111	0.917527	-0.778855	2.33622	0.0173328	0.164807
ENSDARG00000004866	-0.275804	1.74726	0.455751	0.789153	0.853111	1.74726	0.017375	0.165076
ENSDARG00000075643	-0.592578	0.912523	0.237823	0.59512	-1.32753	0.912523	0.0174201	0.165257
ENSDARG00000029019	-0.571164	3.6188	0.169116	0.510253	0.994601	3.6188	0.0174217	0.165257
ENSDARG00000045733	0.0804025	2.20993	0.81292	0.9701	0.869397	2.20993	0.0174983	0.165797
ENSDARG00000060849	0.312679	1.22112	0.461619	0.792754	1.17437	1.22112	0.0175065	0.165797
ENSDARG00000061391	-1.14352	0.0456901	0.0578529	0.2996	-1.58926	0.0456901	0.017537	0.165917
ENSDARG00000010052	0.183618	2.09804	0.60909	0.880393	-0.707869	2.09804	0.017547	0.165917
ENSDARG00000010823	0.280133	1.33116	0.435309	0.773667	0.89449	1.33116	0.0175684	0.165956
ENSDARG00000005078	0.320272	2.20284	0.287717	0.646404	-0.777826	2.20284	0.0175791	0.165956
ENSDARG00000051956	-1.10923	0.438132	0.0723767	0.335952	-1.39658	0.438132	0.0176205	0.166216
ENSDARG00000019949	-0.370983	2.11428	0.308254	0.669717	0.940772	2.11428	0.017734	0.167154
ENSDARG00000079723	0.355044	0.68388	0.565173	0.858406	-1.13517	0.68388	0.0177581	0.167228
ENSDARG00000078429	-0.677538	-0.697846	0.472904	0.798947	-1.75342	-0.697846	0.0177937	0.167228
ENSDARG00000032970	-0.237692	6.90319	0.47446	0.799925	-0.790054	6.90319	0.0177999	0.167228
ENSDARG00000097372	-0.229416	-0.527749	1	1	2.50174	-0.527749	0.0178018	0.167228
ENSDARG00000022531	-0.782993	1.38722	0.0504358	0.277209	-1.09359	1.38722	0.0178209	0.167228
ENSDARG00000076529	-0.394102	2.39168	0.355423	0.710109	1.05302	2.39168	0.0178261	0.167228
ENSDARG00000033367	-0.148026	1.4926	0.669504	0.911179	-0.9102	1.4926	0.0178495	0.167316
ENSDARG00000075670	-0.233278	1.02337	0.695338	0.92242	-1.27824	1.02337	0.0179825	0.168166
ENSDARG00000078142	-0.258021	3.99092	0.340764	0.697811	0.665131	3.99092	0.0180397	0.168543
ENSDARG00000045518	-0.519448	-0.588526	0.386709	0.736603	-1.69296	-0.588526	0.0180511	0.168543
ENSDARG00000096904	-0.661106	0.144991	0.304243	0.664969	-1.3588	0.144991	0.0180961	0.168831
ENSDARG00000038826	0.50612	2.17804	0.100758	0.395872	0.789598	2.17804	0.0181356	0.168935
ENSDARG00000010478	0.321051	5.2632	0.386758	0.736603	0.90735	5.2632	0.0182307	0.169551
ENSDARG00000028275	0.53886	0.848946	0.341831	0.698985	1.15359	0.848946	0.0182573	0.169551
ENSDARG00000058088	-0.367098	4.84587	0.181404	0.526278	-0.647698	4.84587	0.0182602	0.169551
ENSDARG00000007955	0.402588	1.93377	0.243428	0.600348	-0.836383	1.93377	0.0183654	0.170277
ENSDARG00000098852	-0.151978	2.48078	0.70317	0.925875	-0.750538	2.48078	0.0184163	0.170446
ENSDARG00000080201	0.56634	-0.873129	0.816306	0.971767	3.07817	-0.873129	0.0184358	0.170446
ENSDARG00000053868	0.632385	0.771945	0.182274	0.528116	1.12393	0.771945	0.0184409	0.170446
ENSDARG00000053744	-0.496119	-0.580261	0.534301	0.840127	2.4207	-0.580261	0.0185632	0.171219
ENSDARG00000090462	-0.387872	2.1327	0.204795	0.556427	-0.750997	2.1327	0.0185726	0.171219
ENSDARG00000079373	1.3382	-1.13844	0.126994	0.443821	4.87439	-1.13844	0.0185949	0.171219
ENSDARG00000030262	-0.708734	-0.224798	0.459549	0.791287	-1.69048	-0.224798	0.0185964	0.171219
ENSDARG00000034160	-0.598707	0.962157	0.121657	0.433568	-0.987225	0.962157	0.0186189	0.171294
ENSDARG00000104708	-0.581783	2.74557	0.0895892	0.374654	-0.945256	2.74557	0.0186343	0.171303
ENSDARG00000018303	0.275029	2.12902	0.480913	0.804244	0.969781	2.12902	0.0186626	0.171345
ENSDARG00000102586	-0.0878316	-0.395854	0.918392	1	2.40907	-0.395854	0.0186676	0.171345
ENSDARG00000003705	-0.281997	4.87461	0.255327	0.611328	-0.590822	4.87461	0.0187332	0.171689
ENSDARG00000101351	0	-1.80507	1	1	-3.43808	-1.80507	0.0188068	0.172225
ENSDARG00000021398	0.0380322	0.671687	1	1	-1.0407	0.671687	0.0188735	0.172617
ENSDARG00000099315	0.361822	-0.843377	0.581845	0.867147	4.73078	-0.843377	0.0188786	0.172617
ENSDARG00000070914	-0.0360376	5.1646	0.907572	1	-0.708618	5.1646	0.0189015	0.172664
ENSDARG00000045814	-0.221414	3.31528	0.462384	0.792754	-0.708507	3.31528	0.0189707	0.172963
ENSDARG00000094557	0.85059	0.900177	0.08178	0.356473	1.33581	0.900177	0.0189757	0.172963
ENSDARG00000010717	0.398183	4.75411	0.33069	0.690351	-0.970283	4.75411	0.0189891	0.172963
ENSDARG00000057787	0.86919	-0.459	0.320824	0.682919	2.18953	-0.459	0.0190245	0.173153
ENSDARG00000018923	2.39542	-1.82109	1	1	-3.65008	-1.82109	0.0190875	0.173267
ENSDARG00000076189	0.701325	0.771888	0.192032	0.540484	1.16824	0.771888	0.0191018	0.173267
ENSDARG00000053326	0.495199	3.14783	0.0692439	0.327689	0.715901	3.14783	0.0191159	0.173267
ENSDARG00000103799	-0.410801	4.34143	0.115433	0.424052	-0.631151	4.34143	0.0191435	0.173267
ENSDARG00000059965	-0.827622	1.22142	0.111114	0.415377	-1.35336	1.22142	0.0191455	0.173267
ENSDARG00000062251	-0.526276	0.943754	0.232823	0.588701	1.08415	0.943754	0.0191533	0.173267
ENSDARG00000103589	-0.297899	3.42272	0.296253	0.65584	-0.702256	3.42272	0.0191784	0.173363
ENSDARG00000075163	0.39114	1.28923	0.496294	0.815116	-1.23591	1.28923	0.0192119	0.173533
ENSDARG00000040674	-0.118286	3.92661	0.69483	0.922296	-0.701088	3.92661	0.0192443	0.17362
ENSDARG00000054978	0.382791	1.60684	0.364959	0.719564	1.18205	1.60684	0.0192506	0.17362
ENSDARG00000015123	0.260547	-0.291682	0.766701	0.952497	2.72815	-0.291682	0.0192656	0.173623
ENSDARG00000026766	-0.0131499	4.88156	0.970344	1	0.768351	4.88156	0.019313	0.173919
ENSDARG00000054723	-0.207473	3.78603	0.462026	0.792754	-0.663461	3.78603	0.0193597	0.173997
ENSDARG00000104120	0.450329	-0.250517	0.570097	0.860848	-1.59363	-0.250517	0.0193654	0.173997
ENSDARG00000093998	-1.19644	0.0551653	0.123005	0.436025	1.89188	0.0551653	0.0194061	0.174231
ENSDARG00000030530	0.169012	-0.70138	0.882369	0.998694	1.97491	-0.70138	0.0194242	0.174262
ENSDARG00000039270	-0.499523	-0.204298	0.377124	0.728682	-1.51289	-0.204298	0.0194825	0.174548
ENSDARG00000082125	0.872272	-0.813394	0.368262	0.72115	4.78943	-0.813394	0.0194886	0.174548
ENSDARG00000037593	0.250031	2.70604	0.378545	0.730049	-0.700879	2.70604	0.0195	0.174548
ENSDARG00000062315	-0.0365443	2.97075	0.905281	1	0.678454	2.97075	0.0195909	0.174996
ENSDARG00000102531	0.0307058	2.34407	0.924647	1	-0.823286	2.34407	0.0196469	0.175204
ENSDARG00000054799	-0.304534	0.596668	0.490585	0.811855	1.13036	0.596668	0.0197359	0.175735
ENSDARG00000036028	0.248345	3.53299	0.366689	0.719798	-0.64012	3.53299	0.0198099	0.176057
ENSDARG00000006786	0.301217	1.16666	0.401122	0.74855	1.01898	1.16666	0.0198648	0.176057
ENSDARG00000099755	-0.18727	0.558337	0.694576	0.922296	-1.18435	0.558337	0.0198738	0.176057
ENSDARG00000079175	-0.750814	2.22624	0.0556459	0.292571	-0.964114	2.22624	0.019881	0.176057
ENSDARG00000092658	1.30771	-0.65882	0.188714	0.535177	3.21304	-0.65882	0.0199282	0.176261
ENSDARG00000099517	-0.576627	4.86537	0.0553615	0.292318	-0.702824	4.86537	0.0200051	0.176811
ENSDARG00000019360	-0.379843	1.14347	0.345628	0.701199	1.22383	1.14347	0.0200445	0.177028
ENSDARG00000021097	0.105376	1.00731	0.695454	0.922429	1.09213	1.00731	0.0201334	0.1774
ENSDARG00000043009	0.459274	1.32496	0.277915	0.637728	-0.920077	1.32496	0.0201386	0.1774
ENSDARG00000077721	0.42437	2.72836	0.160018	0.49673	0.85542	2.72836	0.0201462	0.1774
ENSDARG00000097103	-0.208619	-0.335811	1	1	-1.69394	-0.335811	0.0201818	0.177582
ENSDARG00000056259	0.0807671	3.65479	0.756439	0.947933	0.701767	3.65479	0.0202369	0.177693
[truncated: 1,402 more rows]

## Sheet: WT & MT_pval< .05 FDR 0.05
gene_ID	logFC_mut	logCPM_Mut	Pvalue_Mut	FDR_Mut	logFC_WT	logCPM_WT	PValue_WT	FDR_WT	residual
ENSDARG00000093857	-0.771048	-0.0491748	0.615364	0.8836	-4.53495	-0.0491748	0.000856761	0.028823	-4.53495
ENSDARG00000011222	0.00490756	-0.401766	1	1	-2.98066	-0.401766	0.000316896	0.0159304	-2.98066
ENSDARG00000085497	-0.263557	4.25235	0.695977	0.922549	-2.92559	4.25235	4.46e-05	0.00463125	-2.92559
ENSDARG00000087732	-0.261278	11.1606	0.704643	0.926205	-2.72135	11.1606	0.00020737	0.0119372	-2.72135
ENSDARG00000089477	-0.99378	-1.02403	0.433123	0.77242	-3.3021	-1.02403	0.00180989	0.0470808	-3.3021					unique to Mut
ENSDARG00000054778	-1.23416	-1.04701	0.290461	0.65009	-3.37543	-1.04701	0.000858834	0.028823	-3.37543					found in MT and WT
ENSDARG00000078172	-0.752052	-0.204483	0.370832	0.723804	-2.79755	-0.204483	0.000648547	0.0238481	-2.79755					unique to WT
ENSDARG00000025555	-1.46736	-0.935309	0.205954	0.558366	-3.29622	-0.935309	8.48e-05	0.00673885	-3.29622
ENSDARG00000076248	-0.38404	-0.465977	0.584678	0.868197	-2.20406	-0.465977	0.00116079	0.0342318	-2.20406
ENSDARG00000020298	0.191878	3.84604	0.600483	0.875555	-1.54044	3.84604	4.53e-05	0.00463125	-1.54044
ENSDARG00000102774	-0.769166	-0.325577	0.299301	0.659024	-2.49739	-0.325577	0.000604569	0.0228499	-2.49739
ENSDARG00000087303	0.0195233	5.14767	0.955871	1	-1.63869	5.14767	1.64e-05	0.00221187	-1.63869
ENSDARG00000025428	0.143884	2.51697	0.750086	0.946065	-1.50036	2.51697	0.000466818	0.020006	-1.50036
ENSDARG00000000796	0.0121567	4.05	0.982248	1	-1.58221	4.05	7.85e-05	0.00666421	-1.58221
ENSDARG00000098209	-0.331572	-0.437417	0.859235	0.991854	-1.91776	-0.437417	0.00157969	0.0428712	-1.91776
ENSDARG00000061145	0.00547492	1.97054	1	1	-1.56437	1.97054	0.000490905	0.0201844	-1.56437
ENSDARG00000052011	0.356764	3.72331	0.268938	0.627579	-1.17198	3.72331	0.000207404	0.0119372	-1.17198
ENSDARG00000090444	0.505122	2.81218	0.0749834	0.340878	-0.969483	2.81218	0.00157104	0.0428315	-0.969483
ENSDARG00000091209	0.182136	2.36078	0.608623	0.880108	-1.26819	2.36078	0.000949654	0.0303329	-1.26819
ENSDARG00000104400	0.128723	2.01654	0.743021	0.94335	-1.3096	2.01654	0.000906412	0.0296688	-1.3096
ENSDARG00000009610	-0.22317	0.772891	0.543719	0.846104	-1.64879	0.772891	0.000249774	0.0135379	-1.64879
ENSDARG00000011841	0.0383905	7.03984	0.921447	1	-1.38713	7.03984	0.000516068	0.0207717	-1.38713
ENSDARG00000014646	0.0573611	1.58073	0.884189	0.9991	-1.35244	1.58073	0.00071258	0.0256486	-1.35244
ENSDARG00000024317	0.226779	1.91767	0.534973	0.840307	-1.16054	1.91767	0.00126813	0.0364939	-1.16054
ENSDARG00000087461	-0.728614	-0.407435	0.330219	0.690064	-2.07529	-0.407435	0.00056015	0.0216998	-2.07529
ENSDARG00000090428	-0.27284	2.44806	0.551529	0.851045	-1.60664	2.44806	0.000357255	0.0171627	-1.60664
ENSDARG00000100718	-0.00929398	1.46596	0.899892	1	-1.2263	1.46596	0.000828588	0.0283926	-1.2263
ENSDARG00000077407	-0.156082	3.17407	0.616313	0.884349	-1.37002	3.17407	2.57e-05	0.00309567	-1.37002
ENSDARG00000098355	-0.180312	7.21178	0.599774	0.87523	-1.38607	7.21178	7.29e-05	0.00638943	-1.38607
ENSDARG00000009209	-0.364614	0.941198	0.425842	0.766103	-1.56883	0.941198	0.000250403	0.0135379	-1.56883
ENSDARG00000034443	-0.556067	2.64094	0.215898	0.568778	-1.73371	2.64094	5.68e-05	0.00541718	-1.73371
ENSDARG00000020529	-1.08349	0.332366	0.0791442	0.350921	-2.26032	0.332366	8.39e-05	0.00673885	-2.26032
ENSDARG00000008192	-0.560377	3.02163	0.064815	0.318436	-1.72482	3.02163	1.8e-08	7.96e-06	-1.72482
ENSDARG00000080151	-0.616125	0.269379	0.283592	0.643025	-1.7671	0.269379	0.000549767	0.0216577	-1.7671
ENSDARG00000014313	-0.131489	6.85298	0.73711	0.942652	-1.2592	6.85298	0.00148229	0.0408796	-1.2592
ENSDARG00000096003	-0.34632	6.09358	0.339081	0.696279	-1.47243	6.09358	6.98e-05	0.00630289	-1.47243
ENSDARG00000069615	-0.125419	5.3458	0.726477	0.938645	-1.21856	5.3458	0.000759679	0.0267389	-1.21856
ENSDARG00000105195	-0.910615	-0.176144	0.133517	0.454882	-1.99968	-0.176144	0.000986669	0.0311808	-1.99968
ENSDARG00000021984	-0.250602	4.77955	0.493341	0.81318	-1.33421	4.77955	0.00032591	0.0163147	-1.33421
ENSDARG00000003165	-0.221836	2.26071	0.587841	0.869033	-1.30524	2.26071	4.96e-05	0.00489407	-1.30524
ENSDARG00000078636	-0.524701	0.894404	0.365801	0.719717	-1.60575	0.894404	0.00104534	0.0323484	-1.60575
ENSDARG00000008982	-0.0286942	5.19357	0.919001	1	-1.09773	5.19357	0.000480122	0.0201844	-1.09773
ENSDARG00000078419	-0.138511	2.66648	0.658536	0.906399	-1.16751	2.66648	0.000914433	0.0297776	-1.16751
ENSDARG00000058041	-0.101206	5.15667	0.779967	0.956558	-1.12189	5.15667	0.00179999	0.0469259	-1.12189
ENSDARG00000077237	-1.04215	0.318152	0.122314	0.4348	-2.05316	0.318152	0.000103051	0.00765405	-2.05316
ENSDARG00000044029	-1.33112	-0.512171	0.09861	0.391759	-2.34028	-0.512171	7.94e-05	0.00666421	-2.34028
ENSDARG00000012388	-0.252859	6.2556	0.526992	0.834807	-1.25667	6.2556	0.00190901	0.0490622	-1.25667
ENSDARG00000040649	-0.356919	1.10991	0.360846	0.716161	-1.34269	1.10991	0.000278842	0.0145071	-1.34269
ENSDARG00000037879	0.0986688	3.67394	0.739958	0.943088	-0.861982	3.67394	0.00188573	0.0487346	-0.861982
ENSDARG00000045888	-0.218951	3.99543	0.503495	0.819645	-1.16566	3.99543	0.000370933	0.0175369	-1.16566
ENSDARG00000069464	-0.280986	6.1622	0.455672	0.789153	-1.22459	6.1622	0.00131063	0.0374457	-1.22459
ENSDARG00000098288	-0.565405	1.28273	0.154388	0.488675	-1.50611	1.28273	0.000269347	0.0141366	-1.50611
ENSDARG00000057571	-0.380616	3.55363	0.28156	0.640986	-1.30026	3.55363	0.000412799	0.0183511	-1.30026
ENSDARG00000054588	-0.616215	5.48021	0.11909	0.429559	-1.52855	5.48021	0.000156708	0.0102023	-1.52855
ENSDARG00000074552	-0.112962	4.28591	0.731079	0.940626	-1.02297	4.28591	0.00190024	0.0490031	-1.02297
ENSDARG00000010149	-0.222374	7.53049	0.468991	0.796742	-1.12771	7.53049	0.000286737	0.0147887	-1.12771
ENSDARG00000045706	-0.623957	1.31886	0.118054	0.427766	-1.52009	1.31886	0.000553831	0.0216577	-1.52009
ENSDARG00000077293	-0.195458	2.26273	0.441412	0.778572	-1.07276	2.26273	0.000412085	0.0183511	-1.07276
ENSDARG00000079815	-0.348733	2.61419	0.283056	0.642472	-1.20651	2.61419	0.000409346	0.0183344	-1.20651
ENSDARG00000004592	-0.585776	4.75082	0.0673539	0.323931	-1.4419	4.75082	1.24e-05	0.00182441	-1.4419
ENSDARG00000071562	-0.220458	4.19859	0.430533	0.769828	-1.06913	4.19859	0.000164308	0.0106389	-1.06913
ENSDARG00000002917	-0.244411	3.18226	0.392668	0.741962	-1.07433	3.18226	0.000331881	0.0164614	-1.07433
ENSDARG00000056438	-0.410527	3.30809	0.224322	0.580236	-1.22869	3.30809	0.000313544	0.0158287	-1.22869
ENSDARG00000070083	-0.190782	8.13314	0.520516	0.829984	-1.00808	8.13314	0.000777201	0.0269174	-1.00808
ENSDARG00000031911	-0.67997	0.927528	0.183141	0.529089	-1.49675	0.927528	0.00114549	0.0338643	-1.49675
ENSDARG00000006181	-0.439429	1.81672	0.233533	0.589348	-1.25544	1.81672	0.00126554	0.0364939	-1.25544
ENSDARG00000077341	-0.35163	5.22934	0.2484	0.605947	-1.16643	5.22934	0.000182507	0.0112662	-1.16643
ENSDARG00000076144	-0.26009	3.25683	0.360975	0.716298	-1.05702	3.25683	0.000278451	0.0145071	-1.05702
ENSDARG00000053803	-0.875617	2.61693	0.0509392	0.279102	-1.64788	2.61693	0.000503816	0.0204862	-1.64788
ENSDARG00000042535	-0.369767	9.63115	0.285221	0.644316	-1.13819	9.63115	0.0011451	0.0338643	-1.13819
ENSDARG00000001788	-0.291005	7.6937	0.38312	0.733955	-1.05861	7.6937	0.0016834	0.0446682	-1.05861
ENSDARG00000045514	-0.322214	6.87841	0.311431	0.67266	-1.08013	6.87841	0.000772194	0.0269174	-1.08013
ENSDARG00000070038	-0.811022	4.92493	0.0951368	0.385905	-1.56836	4.92493	0.00157845	0.0428712	-1.56836
ENSDARG00000018105	-0.498642	3.77695	0.154696	0.489002	-1.23839	3.77695	0.000666385	0.0243537	-1.23839
ENSDARG00000027744	-0.543229	5.58663	0.154476	0.488826	-1.27587	5.58663	0.00107341	0.0327074	-1.27587
ENSDARG00000039007	-0.585665	9.32672	0.108709	0.410902	-1.31551	9.32672	0.000380471	0.0177068	-1.31551
ENSDARG00000014113	-0.218542	3.90967	0.414357	0.756282	-0.928386	3.90967	0.000527716	0.0211147	-0.928386
ENSDARG00000032976	-0.473979	11.5163	0.190723	0.537944	-1.18116	11.5163	0.00126472	0.0364939	-1.18116
ENSDARG00000055618	-0.383382	6.98805	0.14768	0.478877	-1.06245	6.98805	7.26e-05	0.00638943	-1.06245
ENSDARG00000102379	-0.469243	3.27605	0.174069	0.516008	-1.12956	3.27605	0.00154064	0.0421958	-1.12956
ENSDARG00000073704	-0.718017	2.83203	0.0529676	0.28486	-1.37695	2.83203	0.000394457	0.0178691	-1.37695
ENSDARG00000042133	-0.73502	4.5684	0.0530522	0.28486	-1.36132	4.5684	0.000484334	0.0201844	-1.36132
ENSDARG00000043371	-0.598544	8.37042	0.0586375	0.300695	-1.19254	8.37042	0.000194273	0.011631	-1.19254
ENSDARG00000033789	-0.700222	6.81817	0.0627073	0.311076	-1.25034	6.81817	0.00102849	0.032077	-1.25034
ENSDARG00000030781	-0.672499	3.815	0.0563318	0.294724	-1.18999	3.815	0.00105463	0.0324086	-1.18999
ENSDARG00000104953	-0.448363	2.49932	0.0889283	0.374379	-0.963429	2.49932	0.000774895	0.0269174	-0.963429
ENSDARG00000021346	-0.47328	5.36506	0.103358	0.400456	-0.921038	5.36506	0.00168745	0.044676	-0.921038
ENSDARG00000029439	-0.457395	9.37209	0.0750194	0.340878	-0.799963	9.37209	0.00194329	0.04979	-0.799963
ENSDARG00000104118	0.700045	1.94238	0.0666631	0.322299	1.30081	1.94238	0.00082059	0.0282558	1.30081
ENSDARG00000009194	0.539959	2.52948	0.122361	0.4348	1.14645	2.52948	0.00155454	0.0424788	1.14645
ENSDARG00000005908	0.526228	2.57999	0.090966	0.376832	1.13288	2.57999	0.00110757	0.0333221	1.13288
ENSDARG00000070314	0.5727	3.93466	0.0536838	0.286652	1.19374	3.93466	0.000202104	0.0118614	1.19374
ENSDARG00000078105	0.487689	2.76908	0.110666	0.414613	1.11435	2.76908	0.000738676	0.0263491	1.11435
ENSDARG00000052131	0.633498	1.15343	0.183217	0.529089	1.27342	1.15343	0.00105544	0.0324086	1.27342
ENSDARG00000078383	0.533057	2.12229	0.0679871	0.3253	1.18252	2.12229	0.000709946	0.0256312	1.18252
ENSDARG00000094673	0.489857	3.73713	0.103104	0.399735	1.19989	3.73713	0.00013472	0.00911959	1.19989
ENSDARG00000029818	0.374527	4.7304	0.272818	0.632035	1.08927	4.7304	0.00171046	0.0451848	1.08927
ENSDARG00000003244	0.490247	2.47078	0.129183	0.44715	1.20593	2.47078	0.000834628	0.0283966	1.20593
ENSDARG00000071014	0.343238	3.15625	0.196606	0.544999	1.06224	3.15625	0.000507418	0.0205625	1.06224
ENSDARG00000020465	0.329063	4.31692	0.257863	0.614886	1.06858	4.31692	0.000488293	0.0201844	1.06858
ENSDARG00000069025	0.994396	0.867562	0.085156	0.364683	1.74192	0.867562	0.00166066	0.0445566	1.74192
ENSDARG00000059357	0.479791	2.18164	0.114316	0.421366	1.24175	2.18164	0.000304492	0.0155031	1.24175
ENSDARG00000055076	0.518015	3.12975	0.0616869	0.308969	1.31013	3.12975	5.97e-06	0.000974372	1.31013
ENSDARG00000044774	1.06171	0.451451	0.134085	0.455758	1.85557	0.451451	0.00173494	0.0457302	1.85557
ENSDARG00000093760	0.730308	1.10202	0.122835	0.435812	1.54004	1.10202	0.00093666	0.0301983	1.54004
ENSDARG00000053362	0.787273	1.44666	0.0828336	0.358996	1.60027	1.44666	0.00108466	0.0327986	1.60027
ENSDARG00000075748	0.568518	2.14021	0.0946645	0.385057	1.39878	2.14021	9.12e-05	0.00705257	1.39878
ENSDARG00000099970	0.373071	11.5578	0.150489	0.48293	1.20401	11.5578	4.63e-06	0.000787949	1.20401
ENSDARG00000042534	0.387563	2.73737	0.211335	0.564641	1.23085	2.73737	0.00059984	0.0227596	1.23085
ENSDARG00000021193	0.0579001	5.66699	0.84627	0.985955	0.907468	5.66699	0.00158518	0.0429224	0.907468
ENSDARG00000056112	0.318473	2.58623	0.322663	0.68375	1.16863	2.58623	0.000548935	0.0216577	1.16863
ENSDARG00000041581	0.469904	1.96906	0.163504	0.501799	1.36067	1.96906	0.000579405	0.0223399	1.36067
ENSDARG00000027738	0.216836	2.52196	0.496591	0.815153	1.10984	2.52196	0.00121006	0.0352487	1.10984
ENSDARG00000026350	0.52425	1.65428	0.167823	0.508375	1.42233	1.65428	0.000233652	0.0130007	1.42233
ENSDARG00000068369	0.280924	2.88457	0.313422	0.67488	1.18923	2.88457	0.000179455	0.0111356	1.18923
ENSDARG00000013312	0.316182	2.38703	0.42424	0.764544	1.24294	2.38703	0.00134637	0.0381329	1.24294
ENSDARG00000039082	0.681132	0.951468	0.13205	0.452083	1.62348	0.951468	0.00112198	0.0334182	1.62348
ENSDARG00000057234	0.114405	3.49331	0.707043	0.927312	1.05953	3.49331	0.00132902	0.03779	1.05953
ENSDARG00000099455	0.185562	3.91208	0.555074	0.852759	1.13114	3.91208	0.000360866	0.0172642	1.13114
ENSDARG00000041609	0.302709	2.80724	0.325536	0.686448	1.25497	2.80724	4.97e-05	0.00489407	1.25497
ENSDARG00000001880	0.202732	2.09173	0.527883	0.835441	1.1721	2.09173	0.000583293	0.0224173	1.1721
ENSDARG00000016181	0.380221	1.43257	0.258742	0.615821	1.35188	1.43257	0.000614369	0.0229454	1.35188
ENSDARG00000074526	0.636389	1.34099	0.112409	0.41786	1.61297	1.34099	0.000351682	0.0169633	1.61297
ENSDARG00000037079	0.592268	1.9468	0.0832664	0.360217	1.59108	1.9468	0.000186881	0.0113666	1.59108
ENSDARG00000100209	0.00402845	3.60091	0.990534	1	1.01094	3.60091	0.000484183	0.0201844	1.01094
ENSDARG00000008188	0.105735	3.49679	0.690936	0.921151	1.15172	3.49679	0.000106488	0.00773593	1.15172
ENSDARG00000026990	0.974163	0.786434	0.0760812	0.343085	2.03677	0.786434	0.000459571	0.0199103	2.03677
ENSDARG00000055398	0.284326	1.45006	0.336328	0.694519	1.35292	1.45006	0.00145546	0.0403265	1.35292
ENSDARG00000032175	0.126954	2.63175	0.704753	0.926247	1.19978	2.63175	0.000634684	0.0235565	1.19978
ENSDARG00000001244	-0.131401	5.51854	0.659609	0.906933	0.946768	5.51854	0.00147555	0.0407882	0.946768
ENSDARG00000095783	0.221956	0.988577	0.609742	0.880601	1.31297	0.988577	0.00120505	0.0351885	1.31297
ENSDARG00000032114	0.00987593	3.13322	0.990078	1	1.1095	3.13322	0.00139441	0.0390895	1.1095
ENSDARG00000009754	-0.152264	4.10738	0.59229	0.871931	0.962142	4.10738	0.00100037	0.0315303	0.962142
ENSDARG00000035610	0.299535	1.57534	0.342094	0.698985	1.4269	1.57534	0.000932733	0.0301983	1.4269
ENSDARG00000100427	0.215201	1.83558	0.601517	0.87599	1.34925	1.83558	0.00191077	0.0490622	1.34925
ENSDARG00000010873	-0.166124	4.38918	0.546238	0.848043	0.987057	4.38918	0.000400954	0.0180946	0.987057
ENSDARG00000005980	0.0510855	3.62912	0.874507	0.996815	1.21071	3.62912	0.000124576	0.00857918	1.21071
ENSDARG00000098574	0.242013	5.5699	0.469845	0.797357	1.41012	5.5699	4.43e-05	0.00463125	1.41012
ENSDARG00000020467	0.0337672	4.22823	0.90685	1	1.2026	4.22823	0.000214211	0.0122697	1.2026
ENSDARG00000036830	0.479704	2.62944	0.122271	0.4348	1.65897	2.62944	5.29e-06	0.000887742	1.65897
ENSDARG00000074829	-0.164338	2.815	0.534506	0.840127	1.0177	2.815	0.000933949	0.0301983	1.0177
ENSDARG00000104128	0.698032	0.234263	0.170692	0.512247	1.88636	0.234263	0.000914773	0.0297776	1.88636
ENSDARG00000055383	0.249457	2.00929	0.401417	0.74855	1.48646	2.00929	0.000126926	0.00869077	1.48646
ENSDARG00000090512	0.205967	1.28415	0.582271	0.867147	1.45071	1.28415	0.00111454	0.0333633	1.45071
ENSDARG00000037713	-0.0984884	3.33777	0.755092	0.947933	1.17482	3.33777	0.00043796	0.0193254	1.17482
ENSDARG00000035433	0.214881	1.44466	0.558286	0.854935	1.4972	1.44466	0.00123191	0.0357105	1.4972
ENSDARG00000059836	-0.272998	2.51844	0.337559	0.695671	1.02507	2.51844	0.00107275	0.0327074	1.02507
ENSDARG00000012140	-0.142405	3.0965	0.649505	0.901305	1.1581	3.0965	0.000837135	0.0283966	1.1581
ENSDARG00000036685	-0.0536995	2.82889	0.89241	1	1.26553	2.82889	9.62e-05	0.00734733	1.26553
ENSDARG00000061490	-0.341976	4.90612	0.210991	0.564253	0.984326	4.90612	0.000477362	0.0201844	0.984326
ENSDARG00000019845	0.512545	2.3826	0.115091	0.42334	1.84703	2.3826	1.81e-05	0.0022868	1.84703
ENSDARG00000028943	-0.0285577	3.07329	0.919793	1	1.30773	3.07329	0.00127346	0.0365592	1.30773
ENSDARG00000020811	-0.238275	2.88032	0.452159	0.787576	1.1079	2.88032	0.000829413	0.0283926	1.1079
ENSDARG00000002758	0.744886	4.35034	0.0736488	0.338184	2.10518	4.35034	1.56e-06	0.000342324	2.10518
ENSDARG00000001829	-0.139115	3.0004	0.669226	0.91101	1.23205	3.0004	8.76e-05	0.00690795	1.23205
ENSDARG00000056138	-0.299569	5.55398	0.345656	0.701199	1.08554	5.55398	0.000741705	0.0263781	1.08554
ENSDARG00000062954	0.0736569	3.82327	0.805422	0.967026	1.49066	3.82327	1.01e-05	0.00154439	1.49066
ENSDARG00000098280	0.0187264	5.12115	0.951708	1	1.43815	5.12115	3.08e-05	0.00342883	1.43815
ENSDARG00000079107	1.04392	-0.00940803	0.180586	0.525534	2.46947	-0.00940803	0.000882799	0.0294612	2.46947
ENSDARG00000089225	0.349897	1.96031	0.372278	0.7252	1.78142	1.96031	0.000165754	0.0106746	1.78142
ENSDARG00000006604	0.865082	0.377537	0.142766	0.471166	2.31279	0.377537	0.000366916	0.0174161	2.31279
ENSDARG00000020893	0.0606379	6.93847	0.867913	0.995601	1.5321	6.93847	3.88e-05	0.00419406	1.5321
ENSDARG00000007184	0.178018	4.7383	0.628433	0.890479	1.65357	4.7383	2.72e-05	0.0032404	1.65357
ENSDARG00000068374	-0.141296	4.32035	0.568353	0.860262	1.34583	4.32035	2.97e-05	0.00340237	1.34583
ENSDARG00000099600	0.124222	1.22534	0.784614	0.958916	1.66243	1.22534	0.00185059	0.0479303	1.66243
ENSDARG00000022509	-0.193635	1.6744	0.710124	0.928817	1.37641	1.6744	0.000895505	0.0296688	1.37641
ENSDARG00000071095	-0.031682	1.75666	0.966252	1	1.54105	1.75666	0.000220478	0.0124492	1.54105
ENSDARG00000074287	0.488722	2.05279	0.185013	0.530747	2.06422	2.05279	1.76e-05	0.00225451	2.06422
ENSDARG00000032553	0.0523541	1.62702	1	1	1.63404	1.62702	0.000362267	0.0172642	1.63404
ENSDARG00000015947	0.408497	2.30664	0.211468	0.564641	1.99479	2.30664	3.55e-07	0.000104916	1.99479
ENSDARG00000018765	-0.227486	1.38752	0.515085	0.827052	1.39668	1.38752	0.000393985	0.0178691	1.39668
ENSDARG00000089372	-0.192547	4.55193	0.598525	0.875126	1.43825	4.55193	0.000108103	0.00775868	1.43825
ENSDARG00000044625	-0.499669	3.17939	0.0949898	0.385722	1.13204	3.17939	0.00049131	0.0201844	1.13204
ENSDARG00000092362	1.10616	0.625667	0.0836595	0.361065	2.7417	0.625667	0.000617803	0.0230016	2.7417
ENSDARG00000030905	0.428868	1.39716	0.257537	0.614281	2.06449	1.39716	4.33e-06	0.000747825	2.06449
ENSDARG00000027279	-0.406231	1.98508	0.222775	0.577261	1.23171	1.98508	0.00134749	0.0381329	1.23171
ENSDARG00000101613	-0.259641	1.89671	0.435472	0.773667	1.39024	1.89671	0.000900209	0.0296688	1.39024
ENSDARG00000074639	1.41844	-0.0417261	0.0890188	0.374623	3.07454	-0.0417261	0.000330606	0.0164614	3.07454
ENSDARG00000021163	-0.112655	2.98913	0.724872	0.937978	1.61474	2.98913	2.23e-06	0.000450512	1.61474
ENSDARG00000094500	0.727685	0.314873	0.0969765	0.388232	2.46656	0.314873	7.1e-05	0.00635868	2.46656
ENSDARG00000034825	-0.611207	2.30849	0.0816968	0.356272	1.14543	2.30849	0.00166111	0.0445566	1.14543
ENSDARG00000002937	0.730098	0.290102	0.144286	0.472649	2.50418	0.290102	0.000104076	0.00765405	2.50418
ENSDARG00000101362	-0.164565	4.68326	0.737283	0.942652	1.66067	4.68326	0.000775414	0.0269174	1.66067
ENSDARG00000035352	-0.223709	0.729077	0.598685	0.875166	1.6479	0.729077	0.00143887	0.0401469	1.6479
ENSDARG00000005821	0.507098	-0.00168019	0.415371	0.75634	2.42074	-0.00168019	0.000260095	0.0138958	2.42074
ENSDARG00000086189	2.11114	-0.623062	0.138943	0.464501	4.0345	-0.623062	0.000267303	0.0141046	4.0345
ENSDARG00000045486	-0.385225	1.67177	0.265741	0.624465	1.56517	1.67177	0.00030105	0.0153936	1.56517
ENSDARG00000057911	0.195248	5.29917	0.592652	0.872115	2.25692	5.29917	4.73e-09	2.84e-06	2.25692
ENSDARG00000034852	-0.0275584	4.64734	0.960847	1	2.07335	4.64734	8.88e-05	0.00694023	2.07335
ENSDARG00000011152	-0.0643004	1.65966	0.921847	1	2.0499	1.65966	0.000176052	0.0110394	2.0499
ENSDARG00000099351	-0.23715	2.91255	0.681042	0.916856	1.90292	2.91255	0.000764984	0.0268059	1.90292
ENSDARG00000070256	0.856002	0.708843	0.170799	0.512381	3.02144	0.708843	0.00100331	0.0315393	3.02144
ENSDARG00000086724	-0.0958992	0.601639	0.940014	1	2.10878	0.601639	0.000683433	0.0249004	2.10878
ENSDARG00000077300	-0.177161	1.87238	0.652479	0.902821	2.11725	1.87238	5.83e-07	0.000142444	2.11725
ENSDARG00000039232	-0.376154	1.98454	0.377371	0.729014	1.96817	1.98454	0.000100815	0.00755413	1.96817
ENSDARG00000061120	1.18222	-0.0839002	0.16764	0.508271	3.52859	-0.0839002	0.000119895	0.00835338	3.52859
ENSDARG00000004274	0.0469914	0.204897	0.925446	1	2.41296	0.204897	0.000392345	0.0178691	2.41296
ENSDARG00000010571	0.156241	1.07608	0.77612	0.95587	2.68116	1.07608	7.14e-08	2.83e-05	2.68116
ENSDARG00000014866	-0.312119	2.16757	0.597085	0.874883	2.21957	2.16757	0.000337344	0.0166079	2.21957
ENSDARG00000044550	-0.44272	2.92289	0.460888	0.792335	2.10555	2.92289	0.000647403	0.0238481	2.10555
ENSDARG00000099441	-0.178426	1.53599	0.715972	0.932046	2.4005	1.53599	6.85e-05	0.00627971	2.4005
ENSDARG00000058341	0.042263	-0.436574	1	1	3.02758	-0.436574	0.000867114	0.0290191	3.02758
ENSDARG00000007823	-0.751506	4.38108	0.0919587	0.37808	2.52684	4.38108	1.62e-07	5.38e-05	2.52684
ENSDARG00000091657	1.33283	-0.912613	0.0792058	0.351063	5.69719	-0.912613	0.00119503	0.0350679	5.69719
ENSDARG00000071719	0.70203	-0.886197	0.358902	0.713969	5.75284	-0.886197	0.000651492	0.0238827	5.75284
ENSDARG00000092170	2.51906	0.0918315	0.146218	0.475968	7.57576	0.0918315	0.000392975	0.0178691	7.57576
ENSDARG00000016448	1.23423	-0.728422	0.0714216	0.333431	6.30873	-0.728422	8.46e-05	0.00673885	6.30873
ENSDARG00000045548	8.21689	0.185344	1.84e-05	0.00135184	-0.618442	0.185344	1	1	8.21689
ENSDARG00000090526	5.52999	-1.01246	0.000470034	0.0153846	-0.211766	-1.01246	0.702578	0.944912	5.52999
ENSDARG00000078433	5.53402	-1.4395	0.00046238	0.0152177	-0.207409	-1.4395	1	1	5.53402
ENSDARG00000058943	6.17834	-1.14472	0.000128794	0.00612858	0.925676	-1.14472	1	1	6.17834
ENSDARG00000067549	5.31637	-0.941992	0.00189266	0.0363041	0.352003	-0.941992	1	1	5.31637
ENSDARG00000052895	3.79318	-0.513447	0.00027978	0.0105151	-1.12345	-0.513447	0.198651	0.569941	3.79318
ENSDARG00000097689	5.76598	-1.02889	0.000618219	0.0183221	1.06104	-1.02889	0.558573	0.871736	5.76598
ENSDARG00000055752	6.05709	-1.14934	0.000124974	0.00605262	1.47576	-1.14934	0.404486	0.772902	6.05709
ENSDARG00000040190	6.0283	-0.833171	0.000202225	0.00833671	1.46709	-0.833171	0.180834	0.550305	6.0283
ENSDARG00000060023	6.00323	-0.732543	0.000197781	0.00823905	1.44228	-0.732543	0.0734765	0.357741	6.00323
ENSDARG00000101482	4.80928	-0.353207	1.14e-06	0.000141414	0.690639	-0.353207	0.357806	0.736646	4.80928
ENSDARG00000102492	3.46051	3.61885	5.29e-05	0.00300152	-0.292819	3.61885	0.696938	0.942648	3.46051
ENSDARG00000002479	5.22654	-0.907188	0.0025005	0.0443508	1.51703	-0.907188	0.113961	0.445743	5.22654
ENSDARG00000070081	3.76718	-1.08726	0.00144728	0.0308461	0.130596	-1.08726	0.797215	0.982215	3.76718
ENSDARG00000005185	5.59327	-1.21235	0.00153368	0.0317779	1.96863	-1.21235	0.459096	0.808169	5.59327
ENSDARG00000079296	3.23079	0.370924	0.0010517	0.0260382	-0.0765707	0.370924	1	1	3.23079
ENSDARG00000089519	4.22751	-0.771664	0.00035123	0.0125662	1.00472	-0.771664	0.400325	0.770263	4.22751
ENSDARG00000087804	3.60972	0.247235	8.98e-05	0.00469085	0.439484	0.247235	0.620025	0.905672	3.60972
ENSDARG00000103519	2.36275	0.162609	0.000689094	0.0195473	-0.798298	0.162609	0.170619	0.539337	2.36275
ENSDARG00000079110	2.93533	-0.832078	0.00168414	0.0339507	-0.151596	-0.832078	0.857462	1	2.93533
ENSDARG00000077121	2.65715	1.30393	2.04e-06	0.00023375	-0.399944	1.30393	0.529988	0.854739	2.65715
ENSDARG00000086337	2.9316	-0.579363	0.00114299	0.0272351	-0.10485	-0.579363	1	1	2.9316
ENSDARG00000061845	3.43625	0.105884	1.72e-06	0.000206964	0.420199	0.105884	0.649027	0.922074	3.43625
ENSDARG00000099948	5.8575	-1.37546	0.000160311	0.00693995	2.87635	-1.37546	0.519329	0.845952	5.8575
ENSDARG00000100431	4.09768	-0.621433	0.00013702	0.00642698	1.28634	-0.621433	0.184903	0.555375	4.09768
ENSDARG00000040469	4.35793	-0.886854	0.00112854	0.0270587	1.58855	-0.886854	0.790423	0.979469	4.35793
ENSDARG00000087032	2.1831	0.174788	0.000449379	0.015054	-0.552581	0.174788	0.423781	0.784282	2.1831
ENSDARG00000101789	3.9357	0.818357	0.000674502	0.0193173	1.4008	0.818357	0.190866	0.562189	3.9357
ENSDARG00000094451	2.46549	2.24319	5.17e-06	0.000470281	-0.0691808	2.24319	0.963507	1	2.46549
ENSDARG00000071685	4.09324	-0.39439	2.28e-06	0.000256428	1.56415	-0.39439	0.324177	0.706335	4.09324
ENSDARG00000096739	5.58865	-1.49555	0.000594787	0.0178048	3.0837	-1.49555	0.521875	0.848242	5.58865
ENSDARG00000006758	2.38822	-0.16819	0.000624848	0.0184268	-0.0921982	-0.16819	1	1	2.38822
ENSDARG00000071491	2.54378	0.521721	0.000226045	0.00903724	0.0897024	0.521721	0.891543	1	2.54378
ENSDARG00000054543	3.50499	-0.57582	0.00173691	0.0344318	1.07013	-0.57582	0.1546	0.518409	3.50499
ENSDARG00000024204	3.65258	-0.459991	0.000597286	0.0178348	1.23093	-0.459991	0.0672749	0.343114	3.65258
ENSDARG00000052402	2.98341	-0.569204	0.00199478	0.0375448	0.616669	-0.569204	0.460006	0.808746	2.98341
ENSDARG00000040046	3.42493	0.895858	5.79e-09	1.86e-06	1.07734	0.895858	0.0952794	0.405559	3.42493
ENSDARG00000052948	4.96339	0.0965713	0.00151634	0.0316048	2.62177	0.0965713	1	1	4.96339
ENSDARG00000042282	3.56224	1.0803	7.53e-11	4.48e-08	1.24531	1.0803	0.132968	0.482427	3.56224
ENSDARG00000010957	5.66301	-1.38645	0.00228362	0.0417089	3.38108	-1.38645	0.306154	0.688601	5.66301
ENSDARG00000036912	2.48815	1.59613	7.57e-05	0.00406588	0.216166	1.59613	0.926425	1	2.48815
ENSDARG00000057241	2.83306	0.133374	7.85e-05	0.00415673	0.585005	0.133374	0.453749	0.805178	2.83306
ENSDARG00000101017	2.96889	-0.0536487	4.6e-05	0.00272675	0.790125	-0.0536487	0.162912	0.530209	2.96889
ENSDARG00000040917	2.38175	0.736352	2.58e-06	0.000284886	0.268956	0.736352	0.641977	0.917197	2.38175
ENSDARG00000055349	2.12851	-0.360619	0.00124886	0.0285037	0.0434678	-0.360619	1	1	2.12851
ENSDARG00000094537	2.84016	0.0073308	0.000362526	0.0127499	0.769041	0.0073308	0.431174	0.788626	2.84016
ENSDARG00000013750	2.40241	-0.203199	0.00125628	0.0285508	0.365132	-0.203199	0.784307	0.977124	2.40241
ENSDARG00000038066	3.74827	-0.21448	2.83e-05	0.00186617	1.72103	-0.21448	0.0523702	0.300115	3.74827
ENSDARG00000063588	1.74866	0.616197	0.000367041	0.0128573	-0.254336	0.616197	0.497124	0.833014	1.74866
ENSDARG00000056181	2.94054	0.223724	0.000101115	0.0050617	0.97094	0.223724	0.150358	0.510906	2.94054
ENSDARG00000094428	4.40277	-0.538946	0.00183789	0.0356042	2.44869	-0.538946	0.0539189	0.304306	4.40277
ENSDARG00000091003	1.77317	0.578133	0.00286309	0.0486044	-0.177357	0.578133	0.924294	1	1.77317
ENSDARG00000070399	2.41417	-0.301989	0.00108975	0.0263429	0.491595	-0.301989	0.499687	0.8335	2.41417
ENSDARG00000044982	1.86039	0.857092	0.00128283	0.028837	-0.0189572	0.857092	1	1	1.86039
ENSDARG00000024443	1.96852	0.627298	0.00231255	0.0420638	0.127898	0.627298	0.850898	0.99868	1.96852
ENSDARG00000098377	2.57182	0.676931	6.65e-06	0.000584736	0.790973	0.676931	0.165481	0.533571	2.57182
ENSDARG00000002847	2.43873	0.190607	9.9e-05	0.00500099	0.675945	0.190607	0.327119	0.70999	2.43873
ENSDARG00000044540	2.2943	0.778882	2.66e-06	0.000290211	0.541523	0.778882	0.478718	0.81913	2.2943
ENSDARG00000042983	5.38171	-1.50914	0.00120087	0.0281397	3.63491	-1.50914	0.276723	0.659512	5.38171
ENSDARG00000071084	2.23644	1.33649	0.000115946	0.00570818	0.517687	1.33649	0.282286	0.665377	2.23644
ENSDARG00000015263	1.66416	2.38035	4.9e-05	0.00286415	-0.0222343	2.38035	1	1	1.66416
ENSDARG00000069335	2.07092	1.94726	5.37e-05	0.00303406	0.446447	1.94726	0.415017	0.778333	2.07092
ENSDARG00000056922	2.71926	0.810905	0.000154618	0.00687359	1.0988	0.810905	0.0661608	0.339466	2.71926
ENSDARG00000051957	2.55155	0.927651	5.17e-07	7.34e-05	0.964921	0.927651	0.150587	0.511192	2.55155
ENSDARG00000071026	3.59227	-0.173702	0.000746612	0.0207346	2.01252	-0.173702	0.189181	0.5605	3.59227
ENSDARG00000025299	1.95695	0.998599	5.01e-05	0.00288134	0.380976	0.998599	0.430015	0.787661	1.95695
ENSDARG00000023989	1.57864	0.948165	0.00194809	0.037076	0.0260102	0.948165	1	1	1.57864
ENSDARG00000001889	1.93853	1.57836	0.00121456	0.028166	0.390963	1.57836	0.563771	0.874532	1.93853
ENSDARG00000101181	3.48526	-0.489441	0.000290328	0.0107052	1.94534	-0.489441	0.0639862	0.333917	3.48526
ENSDARG00000014180	2.03953	-0.178047	0.000644345	0.0186782	0.521	-0.178047	0.716313	0.950033	2.03953
ENSDARG00000018404	2.03058	5.22234	2.98e-07	4.86e-05	0.526779	5.22234	0.178518	0.546852	2.03058
ENSDARG00000074671	2.09064	-0.16706	0.00123061	0.0283238	0.61172	-0.16706	0.426551	0.786264	2.09064
ENSDARG00000007108	1.50741	1.09176	0.00044005	0.014852	0.0549754	1.09176	0.941097	1	1.50741
ENSDARG00000040121	1.46845	1.49791	0.00156053	0.0321107	0.0358334	1.49791	0.922151	1	1.46845
ENSDARG00000059944	2.5853	-0.597261	0.00116262	0.0273745	1.16196	-0.597261	0.234082	0.612915	2.5853
ENSDARG00000056615	1.58343	1.23146	0.000868817	0.022998	0.162237	1.23146	0.705033	0.945706	1.58343
ENSDARG00000040251	1.72857	3.015	4.16e-07	6.11e-05	0.315884	3.015	0.323144	0.705633	1.72857
ENSDARG00000007624	2.40246	0.386996	0.00101222	0.02555	0.991489	0.386996	0.192974	0.564106	2.40246
ENSDARG00000038424	1.97236	2.41588	0.00170846	0.034267	0.580302	2.41588	0.319662	0.702666	1.97236
ENSDARG00000031981	2.18468	-0.0381313	0.000240334	0.00936496	0.796991	-0.0381313	0.352329	0.731387	2.18468
ENSDARG00000088178	1.50456	2.11654	0.000147101	0.00671953	0.118276	2.11654	0.919174	1	1.50456
ENSDARG00000055290	1.20782	1.89021	0.00114294	0.0272351	-0.163	1.89021	0.81543	0.988222	1.20782
ENSDARG00000037153	1.1267	1.77813	0.000581116	0.0177524	-0.218355	1.77813	0.563887	0.874532	1.1267
ENSDARG00000070578	3.1475	0.96621	6.41e-06	0.000574555	1.81651	0.96621	0.0644097	0.334224	3.1475
ENSDARG00000088805	3.27881	-0.600734	0.000840204	0.0225987	1.94986	-0.600734	0.0782727	0.368885	3.27881
ENSDARG00000095627	1.50926	1.76079	0.000951214	0.0244768	0.185698	1.76079	0.67296	0.932935	1.50926
ENSDARG00000077372	1.18213	3.87819	0.00210308	0.0390892	-0.125524	3.87819	0.710819	0.947041	1.18213
ENSDARG00000091972	1.58103	0.652658	0.000256423	0.00984292	0.308371	0.652658	0.544688	0.864366	1.58103
ENSDARG00000103586	2.70845	-0.149808	0.000796466	0.0218165	1.43746	-0.149808	0.100332	0.418436	2.70845
ENSDARG00000042876	2.05885	0.712354	0.000569719	0.0175846	0.809226	0.712354	0.243271	0.622226	2.05885
ENSDARG00000013771	1.56644	1.70717	0.0018193	0.0353591	0.350376	1.70717	0.4244	0.784457	1.56644
ENSDARG00000033971	2.96306	0.087823	0.00158169	0.0323991	1.74907	0.087823	0.102909	0.424826	2.96306
ENSDARG00000045586	1.02953	1.63749	0.00141089	0.0304516	-0.178655	1.63749	0.628723	0.910865	1.02953
ENSDARG00000102415	2.03279	0.993761	0.000450521	0.015054	0.825137	0.993761	0.0950477	0.404862	2.03279
ENSDARG00000045560	1.77996	1.03382	3.24e-05	0.00206477	0.580233	1.03382	0.201088	0.572496	1.77996
ENSDARG00000056619	1.47817	0.751254	0.00115359	0.0272727	0.28866	0.751254	0.659771	0.927038	1.47817
ENSDARG00000021242	1.6335	3.16778	1.79e-05	0.0013277	0.460891	3.16778	0.211221	0.586829	1.6335
ENSDARG00000004954	1.11816	2.70331	0.00240955	0.0434302	-0.0305953	2.70331	0.983911	1	1.11816
ENSDARG00000052748	2.61534	-0.432222	0.0002319	0.00917894	1.47462	-0.432222	0.0883691	0.389816	2.61534
ENSDARG00000037421	1.28569	3.0119	0.000590493	0.0178048	0.183705	3.0119	0.692333	0.940349	1.28569
ENSDARG00000052960	0.796295	8.73858	0.00173062	0.0344318	-0.274993	8.73858	0.277537	0.660127	0.796295
ENSDARG00000052242	1.4938	1.12496	0.0013924	0.0301575	0.429891	1.12496	0.411407	0.776292	1.4938
ENSDARG00000052462	1.60684	2.78134	1.9e-07	3.19e-05	0.549756	2.78134	0.0733648	0.357741	1.60684
ENSDARG00000103578	1.11664	1.28719	0.00173527	0.0344318	0.0740535	1.28719	0.892076	1	1.11664
ENSDARG00000098809	2.41685	-0.0159639	0.000593738	0.0178048	1.37611	-0.0159639	0.188842	0.560224	2.41685
ENSDARG00000103919	1.53975	3.61328	1.15e-08	3.52e-06	0.511699	3.61328	0.0557267	0.30993	1.53975
ENSDARG00000099664	1.48662	3.74229	1.13e-07	2.1e-05	0.465744	3.74229	0.12867	0.473434	1.48662
ENSDARG00000098334	1.16177	1.54886	0.000859717	0.0228631	0.143166	1.54886	0.793185	0.980596	1.16177
ENSDARG00000061915	1.63484	2.23607	3.55e-06	0.00036218	0.617191	2.23607	0.0576346	0.315134	1.63484
ENSDARG00000091699	1.11211	2.38601	0.00159096	0.0325123	0.103264	2.38601	0.756524	0.966543	1.11211
ENSDARG00000058454	1.05927	3.28981	0.000850371	0.022767	0.0997135	3.28981	0.803246	0.983559	1.05927
ENSDARG00000015575	1.03759	2.39802	0.00129862	0.0289734	0.0812637	2.39802	0.860834	1	1.03759
ENSDARG00000076010	2.33908	0.156819	0.00116096	0.0273745	1.38655	0.156819	0.0907769	0.394549	2.33908
ENSDARG00000005481	1.47608	1.4336	0.000707865	0.0198662	0.53802	1.4336	0.26254	0.643143	1.47608
ENSDARG00000037655	1.25345	1.93645	0.00145326	0.0308718	0.324764	1.93645	0.397853	0.767538	1.25345
ENSDARG00000098497	2.03847	-0.167515	0.00048651	0.0157508	1.13236	-0.167515	0.194269	0.565207	2.03847
ENSDARG00000032849	1.72031	1.11428	0.000162672	0.00699024	0.816445	1.11428	0.1005	0.418656	1.72031
ENSDARG00000032369	1.35756	0.958885	0.00107694	0.0262514	0.464948	0.958885	0.243494	0.622415	1.35756
ENSDARG00000053990	0.965375	3.0963	0.00139473	0.0301575	0.0741155	3.0963	0.894196	1	0.965375
ENSDARG00000088130	2.56113	8.77e-06	0.00293975	0.0494692	1.67453	8.77e-06	0.052653	0.300867	2.56113
ENSDARG00000071336	1.7981	0.826626	0.000526984	0.0166394	0.917448	0.826626	0.111783	0.442747	1.7981
ENSDARG00000017860	2.43943	0.31538	0.000129115	0.00612858	1.58281	0.31538	0.0673991	0.343169	2.43943
ENSDARG00000019307	1.53286	2.04603	3e-05	0.00195085	0.684918	2.04603	0.103215	0.424885	1.53286
ENSDARG00000089291	1.37442	0.891925	0.00175586	0.0345203	0.529841	0.891925	0.412847	0.77704	1.37442
[truncated: 652 more rows]

## Sheet: UNIQUE TO WT lgCPM0.2
gene_ID	Column2	gene name	chromosome	gene start	logFC_mut	logCPM_Mut	Pvalue_Mut	FDR_Mut	logFC_WT	logCPM_WT	PValue_WT	FDR_WT	residual
[truncated: 185 more rows]

[truncated: 3 more sheets: FOUND IN BOTH_lgCPM0.2, UNIQUE TO MUTANTS_lgCPM0.2, Xsm1 dRNAseq regeneration]
