# Supplementary material for: A cardiac transcriptional enhancer is repurposed during regeneration to activate an anti-proliferative program
Source: Development. 2025 Feb 17;152(4):DEV204458. doi: 10.1242/dev.204458 (PMC11883283; doi:10.1242/dev.204458)
Supplement: Table S2. — Lists of transcripts that significantly change in abundance. [file develop-152-204458-TableS2.xlsx]

## Sheet: MTvsWT_uninj_all
Column1	logFC	logCPM	PValue	FDR
ENSDARG00000068374	3.49046	4.32035	9.84822e-29	1.17332e-24
ENSDARG00000031683	3.53854	3.36707	7.61266e-13	4.53486e-09
ENSDARG00000007823	3.18319	4.38108	1.12669e-10	4.47446e-07
ENSDARG00000105083	2.81091	2.25236	1.74191e-10	5.01049e-07
ENSDARG00000061233	1.92413	4.88106	2.10278e-10	5.01049e-07
ENSDARG00000015552	1.59885	6.05041	2.46972e-08	4.22702e-05
ENSDARG00000102832	1.64615	3.92814	2.48356e-08	4.22702e-05
ENSDARG00000024746	1.71402	3.81042	4.19693e-08	6.25028e-05
ENSDARG00000057911	2.08356	5.29917	6.07306e-08	7.84929e-05
ENSDARG00000074287	2.56936	2.05279	6.58829e-08	7.84929e-05
ENSDARG00000018319	1.61569	3.57069	1.34282e-07	0.00014544
ENSDARG00000020893	1.92839	6.93847	3.27613e-07	0.000325265
ENSDARG00000039269	1.82948	4.17762	3.96195e-07	0.000363097
ENSDARG00000077300	2.18126	1.87238	5.59663e-07	0.000444522
ENSDARG00000102403	1.65515	2.46235	9.27815e-07	0.000690875
ENSDARG00000025797	1.66753	3.02033	1.57344e-06	0.00104144
ENSDARG00000058094	1.82198	2.82764	1.66419e-06	0.00104354
ENSDARG00000101613	1.95853	1.89671	2.47447e-06	0.00142318
ENSDARG00000069855	1.69339	3.65065	2.50854e-06	0.00142318
ENSDARG00000086207	1.78674	2.02182	3.6295e-06	0.00180175
ENSDARG00000056379	1.5291	5.64277	3.97479e-06	0.00189423
ENSDARG00000030614	1.79699	1.89716	5.08344e-06	0.0022644
ENSDARG00000099420	2.06976	3.08769	5.13168e-06	0.0022644
ENSDARG00000039232	2.31205	1.98454	5.99631e-06	0.00237496
ENSDARG00000055751	4.71696	-0.0493425	6.83047e-06	0.00252977
ENSDARG00000030176	1.83061	2.50591	8.04269e-06	0.00273773
ENSDARG00000030104	2.43689	0.9965	8.80983e-06	0.00291556
ENSDARG00000024195	1.62272	2.11453	1.05749e-05	0.00340513
ENSDARG00000012140	1.52004	3.0965	1.13251e-05	0.00345969
ENSDARG00000010571	2.34874	1.07608	1.16155e-05	0.00345969
ENSDARG00000051762	2.45425	0.813735	1.32611e-05	0.00359074
ENSDARG00000033160	1.65533	2.27989	1.76087e-05	0.00426602
ENSDARG00000105065	2.51353	0.798335	2.89943e-05	0.00585488
ENSDARG00000019845	1.83121	2.3826	3.37914e-05	0.00639033
ENSDARG00000053101	1.57022	2.42234	4.34898e-05	0.0077334
ENSDARG00000010437	1.84178	2.85595	4.84942e-05	0.00825372
ENSDARG00000074544	2.04714	0.828794	5.34961e-05	0.0086021
ENSDARG00000089372	1.51281	4.55193	5.41512e-05	0.0086021
ENSDARG00000018524	1.54396	5.40212	7.56382e-05	0.0111749
ENSDARG00000099441	2.40024	1.53599	8.9934e-05	0.0121758
ENSDARG00000068934	1.71298	3.02705	9.53238e-05	0.0127605
ENSDARG00000086391	1.92322	0.945569	0.000132396	0.0153142
ENSDARG00000012699	1.54394	1.55109	0.000145784	0.016097
ENSDARG00000100690	2.57138	0.661711	0.000148621	0.016097
ENSDARG00000013576	3.6659	0.590503	0.000155591	0.0167001
ENSDARG00000071500	1.75976	1.09935	0.000191348	0.0194847
ENSDARG00000088087	1.70135	2.85936	0.000255297	0.0226986
ENSDARG00000045486	1.58639	1.67177	0.000258776	0.0228374
ENSDARG00000103030	1.93178	1.56239	0.000316846	0.025166
ENSDARG00000032553	1.67673	1.62702	0.000339715	0.0264449
ENSDARG00000040777	1.72385	1.50531	0.000370173	0.028259
ENSDARG00000062251	1.73041	0.943754	0.000460703	0.0328671
ENSDARG00000017163	1.77326	0.925048	0.000496211	0.0337821
ENSDARG00000076496	1.6873	1.4636	0.000505967	0.0342505
ENSDARG00000056885	1.82404	1.5033	0.000528758	0.0351934
ENSDARG00000098507	1.56123	1.6933	0.000559696	0.0358456
ENSDARG00000090901	2.10626	1.41596	0.000562618	0.0358456
ENSDARG00000055854	1.74654	3.30626	0.000588561	0.0369059
ENSDARG00000019651	2.26702	0.901869	0.000627097	0.037925
ENSDARG00000029936	2.07784	0.353591	0.000701198	0.0403578
ENSDARG00000101243	1.68565	1.85083	0.000712816	0.0407188
ENSDARG00000095810	2.84035	0.139999	0.0007333	0.0416025
ENSDARG00000077261	2.06544	1.28461	0.000815882	0.0447946
ENSDARG00000035253	1.62907	0.964939	0.000857763	0.0464518
ENSDARG00000063014	2.03432	0.83006	0.000912771	0.0467514
ENSDARG00000071208	2.184	0.319465	0.000930006	0.0467514
ENSDARG00000093998	2.81636	0.0551653	0.000954331	0.0473517
ENSDARG00000036060	2.13664	0.310116	0.00111131	0.0525401
ENSDARG00000096795	2.12499	-0.202848	0.00131579	0.0573118
ENSDARG00000035352	1.65507	0.729077	0.00164145	0.0659216
ENSDARG00000075664	1.56146	2.29897	0.00172883	0.0686576
ENSDARG00000012827	1.57306	0.900257	0.00177385	0.0690643
ENSDARG00000045304	1.77477	0.514084	0.00186351	0.0711596
ENSDARG00000101380	1.94773	0.790101	0.0018965	0.0717496
ENSDARG00000088593	1.98485	1.00566	0.00192124	0.0722071
ENSDARG00000040623	1.58576	2.15279	0.00196628	0.0736673
ENSDARG00000095283	5.23416	-0.69205	0.00210797	0.0765682
ENSDARG00000100773	1.52568	1.20463	0.00232008	0.0820261
ENSDARG00000010572	1.58862	1.50474	0.00234245	0.0820821
ENSDARG00000079393	2.16694	0.0132298	0.00273356	0.0899659
ENSDARG00000103358	1.79815	1.55934	0.00321837	0.0995938
ENSDARG00000099913	1.73179	0.81492	0.00329547	0.100931
ENSDARG00000011958	1.58893	0.845352	0.00331646	0.101314
ENSDARG00000091832	1.56282	0.5347	0.00337926	0.102022
ENSDARG00000063419	1.64949	0.854925	0.00346507	0.103882
ENSDARG00000067981	1.592	0.320387	0.0035813	0.10588
ENSDARG00000094500	1.95491	0.314873	0.00365528	0.106477
ENSDARG00000070256	2.67899	0.708843	0.00374234	0.107108
ENSDARG00000018423	5.23995	0.114875	0.00374886	0.107108
ENSDARG00000096717	1.53019	1.86996	0.00405096	0.113828
ENSDARG00000019335	1.60714	0.437462	0.00426943	0.117473
ENSDARG00000030494	1.98954	0.386589	0.00438169	0.119091
ENSDARG00000098711	2.94351	0.255035	0.00439808	0.119091
ENSDARG00000068749	3.37258	-0.0603629	0.00439819	0.119091
ENSDARG00000037905	2.4283	0.289724	0.00455533	0.121484
ENSDARG00000102261	2.47113	-0.32571	0.00475864	0.122925
ENSDARG00000090468	1.6866	1.59198	0.00499218	0.126576
ENSDARG00000012899	1.59162	0.893963	0.00512738	0.129267
ENSDARG00000101018	1.53237	0.634029	0.00516851	0.129663
ENSDARG00000005210	2.02921	0.296525	0.00579524	0.13814
ENSDARG00000078619	1.86981	0.179096	0.00619907	0.1428
ENSDARG00000097844	2.12785	0.434714	0.00644458	0.145418
ENSDARG00000055591	4.89217	-1.1598	0.00704963	0.152431
ENSDARG00000057879	1.60998	1.55565	0.00722185	0.154196
ENSDARG00000037425	1.71324	0.647593	0.00784748	0.162317
ENSDARG00000036678	1.78887	0.291586	0.00833497	0.167293
ENSDARG00000035882	1.89378	0.547586	0.0083669	0.167316
ENSDARG00000101465	3.17133	-0.602549	0.00854537	0.168728
ENSDARG00000093492	1.50105	-0.113169	0.0088687	0.173854
ENSDARG00000103028	1.58619	0.837097	0.00938499	0.178615
ENSDARG00000007788	1.97016	0.276374	0.0107105	0.187931
ENSDARG00000010487	2.56584	-0.296143	0.010756	0.188452
ENSDARG00000044488	1.57464	0.97273	0.0112302	0.192791
ENSDARG00000105296	1.60689	0.0835098	0.0115998	0.196307
ENSDARG00000053773	2.46346	-0.186835	0.0116824	0.196802
ENSDARG00000087262	2.21032	-0.456681	0.0117532	0.196859
ENSDARG00000099315	4.84925	-0.843377	0.0117612	0.196859
ENSDARG00000038667	1.57385	-0.0420682	0.0120237	0.198682
ENSDARG00000042737	2.13185	0.0252642	0.0123828	0.201817
ENSDARG00000098600	2.72708	-0.326879	0.0124883	0.202705
ENSDARG00000069240	1.50178	0.225691	0.0128698	0.207233
ENSDARG00000100632	1.91506	0.340669	0.0133008	0.210445
ENSDARG00000053026	4.53272	-0.752218	0.0134071	0.211565
ENSDARG00000078807	2.27537	-0.312103	0.013436	0.211741
ENSDARG00000097583	1.94332	0.591805	0.0136102	0.212902
ENSDARG00000056477	2.4763	0.301318	0.0136323	0.212902
ENSDARG00000011683	4.72724	-0.817214	0.0140307	0.217171
ENSDARG00000002937	1.84719	0.290102	0.014543	0.219884
ENSDARG00000090751	1.76143	-0.173229	0.0146269	0.220868
ENSDARG00000077227	1.61211	0.875436	0.0149607	0.223361
ENSDARG00000019856	1.79962	-0.165825	0.0152157	0.223934
ENSDARG00000102937	3.27298	-0.583879	0.0161768	0.233116
ENSDARG00000079973	2.34344	-0.587896	0.0164521	0.234936
ENSDARG00000032584	1.86387	-0.21781	0.0171757	0.24131
ENSDARG00000070047	1.59358	-0.208279	0.0172948	0.242128
ENSDARG00000057074	1.83512	0.221018	0.0178826	0.248024
ENSDARG00000082125	4.58108	-0.813394	0.0194886	0.259427
ENSDARG00000061490	1.43303	4.90612	4.69051e-07	0.000399163
ENSDARG00000069074	-1.67272	4.23911	1.26161e-06	0.000884167
ENSDARG00000074829	1.42383	2.815	3.44494e-06	0.00180175
ENSDARG00000063626	1.30519	4.47484	3.53205e-06	0.00180175
ENSDARG00000035322	1.47399	6.19038	5.64355e-06	0.00237496
ENSDARG00000041078	1.45492	3.40297	5.95225e-06	0.00237496
ENSDARG00000004954	-1.72854	2.70331	6.1796e-06	0.00237496
ENSDARG00000012499	1.34451	3.67722	7.00709e-06	0.00252977
ENSDARG00000061052	1.22467	3.81476	7.55895e-06	0.00264874
ENSDARG00000070162	1.41639	2.81411	1.1363e-05	0.00345969
ENSDARG00000099175	1.20116	4.58137	1.19891e-05	0.00346776
ENSDARG00000035519	-2.07083	1.85682	1.22248e-05	0.00346776
ENSDARG00000008740	1.47583	2.30159	1.27513e-05	0.00353299
ENSDARG00000002215	1.43447	2.37984	1.55076e-05	0.00410572
ENSDARG00000102492	-3.75694	3.61885	1.65496e-05	0.00426602
ENSDARG00000055225	-1.89458	0.866285	1.69333e-05	0.00426602
ENSDARG00000100209	1.25345	3.60091	1.73102e-05	0.00426602
ENSDARG00000020573	1.10821	5.0409	1.79034e-05	0.00426602
ENSDARG00000091419	1.35995	3.71377	1.94116e-05	0.0045347
ENSDARG00000029544	1.37154	4.12924	2.11677e-05	0.00480726
ENSDARG00000004735	1.1244	4.50896	2.13853e-05	0.00480726
ENSDARG00000083480	-1.50006	3.22041	2.54639e-05	0.00561808
ENSDARG00000008275	-1.89121	0.982722	2.68553e-05	0.00577669
ENSDARG00000029402	-1.61304	1.56211	2.74107e-05	0.00577669
ENSDARG00000044625	1.36953	3.17939	2.76373e-05	0.00577669
ENSDARG00000054031	-2.22246	0.692894	2.85291e-05	0.00585488
ENSDARG00000076532	1.09917	4.84073	3.14723e-05	0.00622406
ENSDARG00000094792	-1.44196	2.47373	3.18674e-05	0.00622406
ENSDARG00000101322	-1.83208	2.0929	3.30093e-05	0.0063431
ENSDARG00000094451	-2.34792	2.24319	3.66904e-05	0.00683014
ENSDARG00000036685	1.36116	2.82889	3.88025e-05	0.00711219
ENSDARG00000070545	1.29383	4.23635	3.96467e-05	0.00715683
ENSDARG00000003512	1.14049	4.57215	4.61685e-05	0.008089
ENSDARG00000001244	1.2243	5.51854	4.74355e-05	0.00819054
ENSDARG00000015851	1.26477	3.29742	5.07907e-05	0.00852282
ENSDARG00000038068	1.42814	5.85672	5.25792e-05	0.0086021
ENSDARG00000009754	1.18932	4.10738	5.41013e-05	0.0086021
ENSDARG00000037919	1.16399	4.64481	5.69762e-05	0.00882495
ENSDARG00000014273	1.15575	5.63499	5.70355e-05	0.00882495
ENSDARG00000022832	-1.66946	1.9056	7.23753e-05	0.0110549
ENSDARG00000037393	1.4837	4.69598	7.68067e-05	0.0111749
ENSDARG00000098280	1.36781	5.12115	7.7601e-05	0.0111749
ENSDARG00000016548	1.10683	5.03502	7.85151e-05	0.0111749
ENSDARG00000037713	1.34003	3.33777	7.94961e-05	0.0111749
ENSDARG00000077732	1.10254	4.16845	7.96355e-05	0.0111749
ENSDARG00000094673	1.24478	3.73713	7.97267e-05	0.0111749
ENSDARG00000103919	-1.11662	3.61328	8.09935e-05	0.0112204
ENSDARG00000055124	1.2743	3.82352	8.75418e-05	0.0119882
ENSDARG00000041691	1.38036	2.72982	9.70467e-05	0.0128468
ENSDARG00000080385	-2.46556	1.60741	9.8645e-05	0.0129149
ENSDARG00000015449	-1.28017	2.02292	0.000101408	0.0130739
ENSDARG00000004930	1.05012	7.69873	0.000102054	0.0130739
ENSDARG00000082321	-2.41281	2.46975	0.000103376	0.0131024
ENSDARG00000101090	1.34506	5.34096	0.000105886	0.0132792
ENSDARG00000021739	-1.97922	1.0682	0.000108655	0.0134845
ENSDARG00000056138	1.25247	5.55398	0.000112286	0.0137916
ENSDARG00000099871	-4.16503	-0.517635	0.000119342	0.0145086
ENSDARG00000035858	1.11166	3.99491	0.00012181	0.0145972
ENSDARG00000074378	1.49666	3.0822	0.000122521	0.0145972
ENSDARG00000032114	1.36545	3.13322	0.00012412	0.0146413
ENSDARG00000079307	1.4678	5.26874	0.000131266	0.0153142
ENSDARG00000071014	1.18361	3.15625	0.000137091	0.0157048
ENSDARG00000004692	1.25975	2.48368	0.00014163	0.0160703
ENSDARG00000052958	1.37128	6.66285	0.000144393	0.016097
ENSDARG00000041779	1.23613	7.55807	0.000147086	0.016097
ENSDARG00000051800	1.11253	3.46161	0.000147902	0.016097
ENSDARG00000099970	0.987743	11.5578	0.00016028	0.0170498
ENSDARG00000032175	1.34653	2.63175	0.000163175	0.0172042
ENSDARG00000086457	-1.77469	0.747421	0.000164984	0.0172423
ENSDARG00000027279	1.44164	1.98508	0.00016881	0.0174887
ENSDARG00000026736	-1.51727	1.93275	0.000185472	0.0190493
ENSDARG00000059768	1.08834	5.04666	0.000193629	0.0195499
ENSDARG00000009123	-2.22686	2.47396	0.00019563	0.019586
ENSDARG00000010478	1.44495	5.2632	0.000199292	0.0196915
ENSDARG00000035023	1.20735	2.85847	0.00019999	0.0196915
ENSDARG00000103505	-2.22094	0.118932	0.000205333	0.0198715
ENSDARG00000020467	1.21709	4.22823	0.000205973	0.0198715
ENSDARG00000077405	1.12513	4.53599	0.000206822	0.0198715
ENSDARG00000042534	1.35437	2.73737	0.0002134	0.0203396
ENSDARG00000044431	1.36113	2.39379	0.000215322	0.0203599
ENSDARG00000060036	1.21193	3.60304	0.000229477	0.0215275
ENSDARG00000037965	1.03147	3.43031	0.000236679	0.0220202
ENSDARG00000054973	1.04409	4.47073	0.000238426	0.0220202
ENSDARG00000070721	1.27531	2.41303	0.000240856	0.0220735
ENSDARG00000003165	-1.19251	2.26071	0.000246229	0.0223937
ENSDARG00000060071	1.06645	3.86503	0.00024935	0.0225057
ENSDARG00000010641	1.11252	4.01062	0.000253406	0.0226986
ENSDARG00000059902	-1.41456	1.33137	0.000275692	0.0240867
ENSDARG00000077721	1.30238	2.72836	0.000276974	0.0240867
ENSDARG00000009505	1.28379	5.67708	0.00028053	0.0242191
ENSDARG00000011764	1.26605	2.67091	0.000286644	0.0245689
ENSDARG00000024443	-2.39827	0.627298	0.000289125	0.0246046
ENSDARG00000079530	1.19518	1.92539	0.000296626	0.0249132
ENSDARG00000098574	1.24764	5.5699	0.000296935	0.0249132
ENSDARG00000005576	1.02343	5.0111	0.000300951	0.0249607
ENSDARG00000061735	1.11334	4.64966	0.00030169	0.0249607
ENSDARG00000039266	1.27257	3.07556	0.000304015	0.0249796
ENSDARG00000098968	1.49924	2.02239	0.000312237	0.025166
ENSDARG00000014587	1.22261	3.20359	0.000313144	0.025166
ENSDARG00000036645	-2.10279	0.604573	0.000315892	0.025166
ENSDARG00000086881	1.49225	1.69725	0.000316666	0.025166
ENSDARG00000038587	-2.12586	1.14721	0.000332482	0.0262331
ENSDARG00000018989	1.28383	2.63657	0.000340433	0.0264449
ENSDARG00000052728	1.29307	3.60066	0.000341825	0.0264449
ENSDARG00000097478	0.979679	7.02522	0.000357091	0.0274476
ENSDARG00000099478	-2.10456	0.203487	0.000372391	0.028259
ENSDARG00000057121	-2.64257	-0.076703	0.000399401	0.0300189
ENSDARG00000079455	-3.09533	-0.561475	0.000400621	0.0300189
ENSDARG00000021193	1.02034	5.66699	0.000405075	0.0301629
ENSDARG00000023868	1.07676	3.49421	0.000411006	0.0304145
ENSDARG00000031795	0.962049	4.88416	0.000426657	0.0313777
ENSDARG00000044265	-3.49574	-0.496305	0.000450652	0.0327127
ENSDARG00000054290	1.20113	7.23799	0.00045097	0.0327127
ENSDARG00000102372	-2.78426	0.241747	0.0004544	0.0327127
ENSDARG00000023062	1.10889	4.91455	0.000455792	0.0327127
ENSDARG00000075121	1.08716	5.0407	0.000465463	0.0330091
ENSDARG00000020465	1.08351	4.31692	0.0004686	0.0330349
ENSDARG00000071491	-2.55019	0.521721	0.000471692	0.0330573
ENSDARG00000093702	1.2025	2.93384	0.000480942	0.0335084
ENSDARG00000010442	-1.11309	2.40916	0.000484924	0.0335894
ENSDARG00000057652	1.22613	2.63214	0.000488325	0.0336001
ENSDARG00000015902	-1.91266	0.529659	0.000490719	0.0336001
ENSDARG00000078578	1.21797	2.22975	0.000517185	0.0346591
ENSDARG00000077237	-1.97564	0.318152	0.000517821	0.0346591
ENSDARG00000024844	1.23916	3.59839	0.00053752	0.0354568
ENSDARG00000062222	-1.61124	2.02424	0.000538667	0.0354568
ENSDARG00000078142	0.982156	3.99092	0.000547344	0.0356581
ENSDARG00000100718	-1.37728	1.46596	0.000547711	0.0356581
ENSDARG00000063535	1.1532	2.34993	0.00055937	0.0358456
ENSDARG00000104279	0.945823	5.7766	0.000562625	0.0358456
ENSDARG00000035835	0.977743	4.99869	0.000567464	0.0359616
ENSDARG00000007184	1.36044	4.7383	0.000580072	0.036566
ENSDARG00000090804	-3.444	-0.705136	0.000606836	0.0378526
ENSDARG00000085497	-2.40152	4.25235	0.000616481	0.037925
ENSDARG00000055903	1.15975	3.69478	0.000617689	0.037925
ENSDARG00000027749	1.1032	3.06258	0.000623547	0.037925
ENSDARG00000015822	-1.03265	2.51052	0.000623828	0.037925
ENSDARG00000097236	0.987562	3.08062	0.000625112	0.037925
ENSDARG00000070435	0.966743	4.55368	0.000638493	0.0381871
ENSDARG00000070425	0.986049	3.724	0.000640693	0.0381871
ENSDARG00000008192	-1.03649	3.02163	0.000641046	0.0381871
ENSDARG00000030236	1.05583	3.74305	0.000645137	0.0382396
ENSDARG00000018111	1.45862	1.37394	0.000665073	0.0390183
ENSDARG00000016830	-2.08633	0.755047	0.000666023	0.0390183
ENSDARG00000102441	-1.09788	3.73945	0.0006681	0.0390183
ENSDARG00000079900	1.08401	2.68714	0.000681284	0.0395942
ENSDARG00000027738	1.17015	2.52196	0.000686696	0.039715
ENSDARG00000061977	1.1753	3.24806	0.000714304	0.0407188
ENSDARG00000088514	1.44342	1.27533	0.000764427	0.0431629
ENSDARG00000075972	1.4747	1.85658	0.000772979	0.0434399
ENSDARG00000078604	1.07526	2.88905	0.000778608	0.0435509
ENSDARG00000034825	1.26	2.30849	0.00078245	0.0435613
ENSDARG00000015947	1.39003	2.30664	0.00078884	0.0437127
ENSDARG00000092980	-2.34418	0.373499	0.000810443	0.044702
ENSDARG00000087732	-2.42519	11.1606	0.000823151	0.0449335
ENSDARG00000031702	1.2281	3.10422	0.000825956	0.0449335
ENSDARG00000005894	1.23395	2.32418	0.000867572	0.0465664
ENSDARG00000005673	1.19821	3.81941	0.00087197	0.0465664
ENSDARG00000052423	-1.41912	1.29811	0.000878873	0.0465664
ENSDARG00000062390	1.19946	2.20353	0.000879428	0.0465664
ENSDARG00000000568	1.00248	3.82534	0.000883596	0.0465664
ENSDARG00000011222	-2.56199	-0.401766	0.000886799	0.0465664
ENSDARG00000077304	1.05059	3.57339	0.00088724	0.0465664
ENSDARG00000100129	0.921194	3.83288	0.000900232	0.0467514
ENSDARG00000102474	1.10142	2.5196	0.000905169	0.0467514
ENSDARG00000101755	0.964779	2.68478	0.000911566	0.0467514
ENSDARG00000079742	-2.49051	-0.168915	0.000913969	0.0467514
ENSDARG00000037781	-1.1772	1.61503	0.00091996	0.0467514
ENSDARG00000024317	-1.22962	1.91767	0.000920795	0.0467514
ENSDARG00000008433	1.04262	5.71403	0.000922357	0.0467514
ENSDARG00000099635	1.0937	4.24068	0.000927787	0.0467514
ENSDARG00000025855	1.33166	3.73017	0.000948377	0.0473517
ENSDARG00000036462	1.34111	2.6943	0.000954415	0.0473517
ENSDARG00000005774	0.962189	4.13669	0.000957845	0.0473517
ENSDARG00000062361	1.03053	2.81719	0.000979596	0.0482269
ENSDARG00000062954	1.11929	3.82327	0.0009889	0.0484846
ENSDARG00000055678	1.00035	4.5529	0.00099937	0.0487971
ENSDARG00000008188	0.999268	3.49679	0.00101621	0.049417
ENSDARG00000011824	0.900634	5.70362	0.00106861	0.0515709
ENSDARG00000001162	0.987635	3.31699	0.00106916	0.0515709
ENSDARG00000034604	1.06889	3.83667	0.00109341	0.0525277
ENSDARG00000104596	1.17946	2.03817	0.00109906	0.0525401
ENSDARG00000033706	1.10882	2.60709	0.00110629	0.0525401
ENSDARG00000027357	1.40508	1.42407	0.00110871	0.0525401
ENSDARG00000104353	1.08864	3.34505	0.00111756	0.05259
ENSDARG00000020258	1.00842	3.56254	0.00112267	0.05259
ENSDARG00000002369	-1.07326	3.97029	0.0011256	0.05259
ENSDARG00000021163	1.16015	2.98913	0.00113118	0.0526441
ENSDARG00000077116	-1.88949	-0.0633267	0.00114633	0.0531415
ENSDARG00000041917	-4.16682	-1.54798	0.00117107	0.0539914
ENSDARG00000003872	-2.26463	-0.47051	0.00117373	0.0539914
ENSDARG00000056920	-1.09744	2.75207	0.00117842	0.0539986
ENSDARG00000028071	1.1632	2.83316	0.00118391	0.0540425
ENSDARG00000092726	-2.16711	-0.277245	0.00119327	0.0540569
ENSDARG00000002745	0.964269	4.131	0.0011933	0.0540569
ENSDARG00000022309	-0.91829	2.81925	0.00120313	0.0542957
ENSDARG00000038559	-1.17895	3.36816	0.00121719	0.0547232
ENSDARG00000019874	1.42695	1.92291	0.00122839	0.0550188
ENSDARG00000006395	1.09686	3.19798	0.00124427	0.0555214
ENSDARG00000010553	1.27039	1.96302	0.00130039	0.0573118
ENSDARG00000015611	1.24525	3.32728	0.00130349	0.0573118
ENSDARG00000024631	-1.55495	0.966919	0.00130811	0.0573118
ENSDARG00000060070	-2.27998	0.110526	0.001313	0.0573118
ENSDARG00000070600	-1.08617	1.75581	0.00131541	0.0573118
ENSDARG00000077081	1.09736	2.63133	0.00131806	0.0573118
ENSDARG00000092546	1.10666	2.07835	0.00133658	0.0579056
ENSDARG00000044029	-2.06322	-0.512171	0.00135121	0.0583273
ENSDARG00000052419	0.996359	3.67838	0.00135908	0.0584552
ENSDARG00000055398	1.45582	1.45006	0.00138159	0.0592098
ENSDARG00000092162	-2.09676	0.793929	0.00139651	0.0596124
ENSDARG00000061057	1.21102	1.88911	0.001401	0.0596124
ENSDARG00000009418	0.971531	2.55764	0.00141167	0.0598527
ENSDARG00000043436	-2.03614	0.751643	0.00141952	0.0599722
ENSDARG00000023627	1.42672	1.5756	0.00143633	0.060437
ENSDARG00000082472	-2.23371	0.728088	0.00144067	0.060437
ENSDARG00000023188	-1.30422	1.75674	0.00145625	0.0608762
ENSDARG00000067591	1.07386	2.90116	0.00148708	0.0616753
ENSDARG00000021979	1.4335	1.60753	0.0014908	0.0616753
ENSDARG00000033901	1.31104	2.16749	0.00149089	0.0616753
ENSDARG00000026499	-1.94749	0.582713	0.00150109	0.0618824
ENSDARG00000093748	-3.20213	-0.0339302	0.00150775	0.0619427
ENSDARG00000063054	0.876113	3.95405	0.00153787	0.0629629
ENSDARG00000075914	1.19713	4.79632	0.001607	0.0655677
ENSDARG00000008100	-2.52052	-0.0448238	0.00161726	0.065761
ENSDARG00000056475	1.20103	3.46933	0.00163291	0.0659216
ENSDARG00000001829	1.00619	3.0004	0.00163955	0.0659216
ENSDARG00000093313	-1.53665	2.27064	0.00164334	0.0659216
ENSDARG00000075884	-2.46702	-0.476814	0.00168704	0.0674092
ENSDARG00000059337	1.19008	2.78696	0.00169174	0.0674092
ENSDARG00000005980	0.999172	3.62912	0.00173716	0.0687592
ENSDARG00000031770	-2.00712	0.0921055	0.00175025	0.0690444
ENSDARG00000102106	-1.57877	1.66848	0.00175596	0.0690444
ENSDARG00000056235	1.10479	2.45052	0.00176485	0.0690643
ENSDARG00000054789	-1.89991	0.218838	0.00177359	0.0690643
ENSDARG00000019420	0.933956	4.06911	0.00178188	0.0691237
ENSDARG00000061845	-2.83884	0.105884	0.00178698	0.0691237
ENSDARG00000023028	0.916028	3.72717	0.00181889	0.0700154
ENSDARG00000069118	0.875417	3.67453	0.00182179	0.0700154
ENSDARG00000060725	-1.55035	0.451419	0.00183868	0.0704374
ENSDARG00000039430	-1.35691	0.705073	0.00188556	0.0717496
ENSDARG00000055722	-1.07844	2.13528	0.00189702	0.0717496
ENSDARG00000031774	1.25958	1.59559	0.00190334	0.0717608
ENSDARG00000054010	0.814823	3.99446	0.00199009	0.074145
ENSDARG00000026842	0.97023	4.08349	0.00199147	0.074145
ENSDARG00000032389	0.988414	2.57691	0.0020159	0.0746573
ENSDARG00000006791	-1.7952	0.137167	0.00201777	0.0746573
ENSDARG00000031885	-2.05015	0.583151	0.00204848	0.0754845
ENSDARG00000070922	0.835757	6.17721	0.00205279	0.0754845
ENSDARG00000045373	0.863772	5.59183	0.00206638	0.0757502
ENSDARG00000033355	-4.07493	0.313728	0.00207666	0.0758935
ENSDARG00000059836	0.990407	2.51844	0.00209488	0.0763254
ENSDARG00000071024	-1.57865	1.64963	0.0021239	0.0769124
ENSDARG00000022904	1.29323	1.78953	0.00214365	0.0773922
ENSDARG00000035715	0.796383	5.01873	0.00217096	0.0781416
ENSDARG00000011570	-1.74639	0.340384	0.00221874	0.0795678
ENSDARG00000025555	-2.4137	-0.935309	0.00222395	0.0795678
ENSDARG00000019098	-1.00699	2.54986	0.0022664	0.080844
ENSDARG00000071196	0.733431	5.96476	0.00228779	0.0813634
ENSDARG00000008494	1.13042	2.61631	0.00232019	0.0820261
ENSDARG00000075349	0.876203	4.29606	0.00233932	0.0820821
ENSDARG00000038107	-1.48096	2.1034	0.00234128	0.0820821
ENSDARG00000103226	-2.13486	-0.439229	0.00239066	0.0835257
ENSDARG00000103337	1.30485	1.97357	0.00240371	0.083604
ENSDARG00000044326	-1.9987	0.533169	0.00240693	0.083604
ENSDARG00000090980	1.00303	2.77137	0.00243139	0.0842081
ENSDARG00000098209	-1.99836	-0.437417	0.00245369	0.0846097
ENSDARG00000035066	0.900958	3.19922	0.00245719	0.0846097
ENSDARG00000011740	0.865736	3.52483	0.00248219	0.0848022
ENSDARG00000092115	1.04096	3.88772	0.00248515	0.0848022
ENSDARG00000016360	0.96046	2.68366	0.00248828	0.0848022
ENSDARG00000038456	0.954024	2.69381	0.00250141	0.0848022
ENSDARG00000026329	0.843468	3.82894	0.00250784	0.0848022
ENSDARG00000039411	-1.73436	0.363995	0.0025173	0.0848022
ENSDARG00000037186	-2.58207	-0.463627	0.00252371	0.0848022
ENSDARG00000012684	1.0587	2.17024	0.00252762	0.0848022
ENSDARG00000059097	0.877924	4.53484	0.00253909	0.0848022
ENSDARG00000034420	1.42762	1.69063	0.00253924	0.0848022
ENSDARG00000092084	1.4124	0.796393	0.00254108	0.0848022
ENSDARG00000075557	1.25641	2.70112	0.00256416	0.0853336
ENSDARG00000033489	-1.49601	0.381868	0.00266386	0.0882891
ENSDARG00000015709	1.19567	1.67528	0.00266779	0.0882891
ENSDARG00000012519	-1.02043	2.57882	0.00267546	0.0882977
ENSDARG00000011564	0.873274	4.09403	0.0027453	0.0901032
ENSDARG00000061915	-1.19088	2.23607	0.00276191	0.0903996
ENSDARG00000054978	1.48038	1.60684	0.00277349	0.0904793
ENSDARG00000038248	-3.58785	-0.572861	0.00278371	0.0904793
ENSDARG00000103746	-1.86711	0.0683645	0.00278713	0.0904793
ENSDARG00000077236	1.09541	6.27657	0.00282722	0.0913884
ENSDARG00000078077	-2.61406	0.166698	0.00283048	0.0913884
ENSDARG00000014556	0.908984	3.92627	0.00290998	0.0935229
ENSDARG00000003927	-1.40275	1.24053	0.00291229	0.0935229
ENSDARG00000012929	1.36146	1.14799	0.00297125	0.0951598
ENSDARG00000105012	1.24521	1.4381	0.00298247	0.0952631
ENSDARG00000044251	-1.05737	2.43759	0.00300184	0.0956255
ENSDARG00000006598	1.15728	2.85914	0.00301852	0.095768
ENSDARG00000027734	0.813207	4.01765	0.00302239	0.095768
ENSDARG00000089917	0.908166	3.14006	0.00304303	0.0959427
ENSDARG00000079949	-1.18723	1.45344	0.00304401	0.0959427
ENSDARG00000020811	0.995303	2.88032	0.00306295	0.0962849
ENSDARG00000099455	0.943336	3.91208	0.00311594	0.0976929
ENSDARG00000042236	0.762674	5.31634	0.00314449	0.098123
ENSDARG00000104708	1.03918	2.74557	0.00314887	0.098123
ENSDARG00000057334	1.26311	2.09763	0.00315436	0.098123
ENSDARG00000067713	0.912994	3.10494	0.00316302	0.0981361
ENSDARG00000052182	0.911071	2.64514	0.00326053	0.100637
ENSDARG00000004060	0.802312	4.28269	0.00328338	0.100931
ENSDARG00000005648	-2.88137	-0.957105	0.00328767	0.100931
ENSDARG00000052641	0.91579	3.77838	0.00332727	0.101327
ENSDARG00000037954	1.45066	0.935492	0.0033339	0.101327
ENSDARG00000011613	0.92104	4.25943	0.00335054	0.101573
ENSDARG00000016676	1.20755	3.72778	0.00338248	0.102022
ENSDARG00000089362	-2.10523	3.21719	0.00340597	0.102472
ENSDARG00000063089	0.92755	2.59309	0.00347028	0.103882
ENSDARG00000060917	-2.37987	0.788714	0.00348995	0.104209
ENSDARG00000056609	1.07908	1.47298	0.00352428	0.104971
ENSDARG00000039489	0.943423	2.38821	0.00354619	0.10536
ENSDARG00000089225	1.41358	1.96031	0.0035858	0.10588
ENSDARG00000025522	0.964475	3.21762	0.00359563	0.10588
ENSDARG00000077372	-1.13391	3.87819	0.00359923	0.10588
ENSDARG00000017762	1.0221	3.11705	0.00363992	0.106477
ENSDARG00000030905	1.43077	1.39716	0.00364547	0.106477
ENSDARG00000076248	-2.19052	-0.465977	0.00364769	0.106477
ENSDARG00000044380	1.24516	2.28118	0.00366716	0.106526
ENSDARG00000075165	-2.01988	-0.368589	0.00367485	0.106526
ENSDARG00000053326	0.908739	3.14783	0.00369769	0.106928
ENSDARG00000097368	1.12415	2.20314	0.00371965	0.107108
ENSDARG00000074686	-0.945164	2.67568	0.00372944	0.107108
ENSDARG00000045006	-1.11059	2.0752	0.00373422	0.107108
ENSDARG00000062521	-2.09944	-0.382471	0.00378921	0.108002
ENSDARG00000059054	-1.43116	4.44012	0.0038536	0.109575
ENSDARG00000101637	0.861686	3.5505	0.00391041	0.110925
ENSDARG00000020128	-1.85698	-0.130188	0.00393415	0.111334
ENSDARG00000027249	0.751892	6.88393	0.0040072	0.113132
ENSDARG00000091563	0.936164	2.82612	0.00402286	0.113306
ENSDARG00000052148	-1.47903	0.836839	0.00406283	0.113893
ENSDARG00000030789	0.911529	2.54184	0.00410344	0.114762
ENSDARG00000052450	0.929498	2.5994	0.00412021	0.114898
ENSDARG00000069066	0.861049	4.29328	0.00412761	0.114898
ENSDARG00000012820	0.730111	5.25175	0.0041435	0.115072
ENSDARG00000069958	-1.93906	1.15182	0.00418562	0.115971
ENSDARG00000088708	-1.15824	1.94139	0.00423695	0.117015
ENSDARG00000091760	1.06132	2.14753	0.00424295	0.117015
ENSDARG00000101635	-1.79314	-0.31991	0.00429448	0.11789
ENSDARG00000068640	0.881829	2.81399	0.00432577	0.118476
ENSDARG00000017681	1.22794	2.18765	0.00436565	0.119091
ENSDARG00000074759	0.965782	2.27456	0.00438601	0.119091
ENSDARG00000099908	-1.41715	0.33391	0.00442486	0.119397
ENSDARG00000070651	-1.62185	0.149298	0.00443401	0.119397
ENSDARG00000075211	0.87103	3.05561	0.00443957	0.119397
ENSDARG00000052374	0.963407	1.7492	0.00447534	0.120088
ENSDARG00000075347	-1.24641	0.800295	0.00456136	0.121484
ENSDARG00000103612	0.952006	2.38058	0.00456361	0.121484
ENSDARG00000015221	1.23464	1.58484	0.00456813	0.121484
ENSDARG00000022045	0.81948	5.39345	0.00459127	0.121827
ENSDARG00000002231	-1.80365	1.25337	0.00461595	0.122005
ENSDARG00000074688	0.853246	2.72639	0.00461844	0.122005
ENSDARG00000061020	0.921004	2.69041	0.00464843	0.122394
ENSDARG00000052462	-0.950673	2.78134	0.00466318	0.122394
ENSDARG00000032327	0.978724	3.18818	0.00466401	0.122394
ENSDARG00000071018	0.754456	4.64101	0.00472074	0.122925
ENSDARG00000070155	1.09042	2.89825	0.00473372	0.122925
ENSDARG00000030440	1.04809	5.38047	0.00473771	0.122925
ENSDARG00000041257	0.947738	4.37756	0.00474503	0.122925
ENSDARG00000010729	-2.29924	3.22828	0.00475593	0.122925
ENSDARG00000070567	0.813562	2.70843	0.00475673	0.122925
ENSDARG00000011701	1.49647	1.11478	0.00477653	0.122925
ENSDARG00000025789	0.745112	4.81648	0.00478281	0.122925
ENSDARG00000044125	-1.63245	3.6457	0.00479467	0.122925
ENSDARG00000014366	0.818402	2.57019	0.00479771	0.122925
ENSDARG00000076529	1.27485	2.39168	0.00485241	0.124059
ENSDARG00000016858	0.988557	2.81655	0.00495073	0.126302
ENSDARG00000099745	1.06451	2.23096	0.00498052	0.126576
ENSDARG00000014239	-0.901711	3.98568	0.00499335	0.126576
ENSDARG00000067566	-1.34512	0.584104	0.00504455	0.127602
ENSDARG00000037079	1.26892	1.9468	0.00513203	0.129267
ENSDARG00000096887	-2.33334	-0.173979	0.00516953	0.129663
ENSDARG00000058366	-1.44515	0.884471	0.00526491	0.131778
ENSDARG00000075380	1.16145	2.18104	0.00530052	0.132391
ENSDARG00000062049	-1.58176	0.590947	0.00532928	0.132831
ENSDARG00000094933	1.35184	1.21628	0.00539028	0.134071
ENSDARG00000059908	0.901742	2.81365	0.00542711	0.134705
ENSDARG00000018721	-1.01827	2.23875	0.0054569	0.13489
ENSDARG00000020529	-1.46016	0.332366	0.00545719	0.13489
ENSDARG00000045947	0.973666	5.02611	0.00551503	0.136037
ENSDARG00000086037	-1.20503	1.33342	0.00555869	0.136691
ENSDARG00000013794	-1.10824	3.19877	0.00557291	0.136691
ENSDARG00000045453	-4.93109	-0.164545	0.00557594	0.136691
ENSDARG00000010873	0.782188	4.38918	0.0056043	0.136803
ENSDARG00000101334	-0.947389	2.83951	0.00561067	0.136803
ENSDARG00000057249	0.786555	3.44676	0.00562635	0.136803
ENSDARG00000087624	0.775488	3.97163	0.00563414	0.136803
ENSDARG00000100409	-1.96228	-0.294845	0.00565045	0.136803
ENSDARG00000076241	0.892258	5.24283	0.00566029	0.136803
ENSDARG00000089617	-1.64283	6.62826	0.00566091	0.136803
ENSDARG00000103542	0.834377	2.73951	0.0057081	0.137665
ENSDARG00000031100	0.919075	3.36919	0.00573341	0.137996
ENSDARG00000078842	0.923759	5.3252	0.00574958	0.138106
ENSDARG00000056922	-2.29294	0.810905	0.00576438	0.13814
ENSDARG00000083400	-2.0357	2.06115	0.0057753	0.13814
ENSDARG00000043873	0.847318	4.53632	0.00580713	0.13814
ENSDARG00000098386	1.27406	1.23337	0.005809	0.13814
ENSDARG00000101430	-3.37078	6.27129	0.00584241	0.138658
ENSDARG00000008292	0.682784	4.97103	0.00587482	0.13915
ENSDARG00000058565	-2.68531	-1.0848	0.00591561	0.139703
ENSDARG00000077295	-1.8521	-0.229534	0.00592337	0.139703
ENSDARG00000100657	0.837545	3.47791	0.00593333	0.139703
ENSDARG00000071558	0.924201	3.06501	0.00597912	0.140503
ENSDARG00000103956	1.06871	2.32134	0.00603486	0.141268
ENSDARG00000017748	-1.10918	1.20429	0.00603538	0.141268
ENSDARG00000022712	-1.37679	1.64814	0.00605225	0.141385
ENSDARG00000017661	1.30754	0.95996	0.00609378	0.142077
ENSDARG00000102105	-1.0965	1.62689	0.00611479	0.142193
ENSDARG00000008947	0.715739	4.13263	0.00612265	0.142193
ENSDARG00000097256	0.732166	5.57101	0.00613813	0.142276
ENSDARG00000080987	-1.88517	5.7608	0.00620529	0.1428
ENSDARG00000017219	0.769144	8.64565	0.0062073	0.1428
ENSDARG00000059801	-2.62031	-0.387348	0.00620871	0.1428
ENSDARG00000030012	0.751308	5.18696	0.00622645	0.142932
ENSDARG00000078636	-1.31477	0.894404	0.00625341	0.143275
ENSDARG00000079216	0.773574	4.22651	0.00630776	0.144243
ENSDARG00000055868	0.894066	4.17881	0.00633627	0.144492
ENSDARG00000090512	1.29098	1.28415	0.00634708	0.144492
ENSDARG00000011533	-2.10948	0.134988	0.00636352	0.144492
ENSDARG00000053047	0.749464	5.33529	0.00637709	0.144492
ENSDARG00000070670	0.69564	4.75821	0.00637929	0.144492
ENSDARG00000045525	-1.25278	1.26036	0.00643077	0.145382
ENSDARG00000054154	1.10521	1.5759	0.00649283	0.14623
ENSDARG00000053097	1.08451	1.49053	0.00655965	0.147456
ENSDARG00000055163	0.841246	3.86606	0.00664242	0.149035
ENSDARG00000029445	1.31338	1.50783	0.00671264	0.150294
ENSDARG00000038780	0.867985	2.69639	0.00674316	0.150294
ENSDARG00000087854	-2.8667	-1.2958	0.00675331	0.150294
ENSDARG00000037924	-2.86543	-0.769156	0.00676095	0.150294
ENSDARG00000002249	0.854675	2.22992	0.00677178	0.150294
ENSDARG00000034434	0.927254	2.52828	0.0067742	0.150294
ENSDARG00000014480	-2.12197	-0.407477	0.0068145	0.150685
ENSDARG00000036628	-0.99977	5.2393	0.00682351	0.150685
ENSDARG00000057974	1.2646	1.72376	0.00683346	0.150685
ENSDARG00000063661	-1.32847	0.22558	0.00684788	0.150685
ENSDARG00000007825	0.795998	3.05691	0.0068647	0.150685
ENSDARG00000101127	-0.765647	3.03645	0.00686773	0.150685
ENSDARG00000100317	1.18614	1.47372	0.00688475	0.150781
ENSDARG00000089043	-1.33644	0.777244	0.00690966	0.150798
ENSDARG00000100867	-1.13189	1.37545	0.00691083	0.150798
ENSDARG00000003244	1.01474	2.47078	0.00698038	0.152037
ENSDARG00000038095	-1.91771	0.0892097	0.0069953	0.152084
ENSDARG00000030262	-1.87992	-0.224798	0.00700978	0.152121
ENSDARG00000070431	1.141	1.356	0.00703162	0.152318
ENSDARG00000002564	-2.50388	-1.05284	0.00707576	0.152718
ENSDARG00000060312	-1.47022	0.658255	0.0070906	0.152762
ENSDARG00000087238	-2.7057	-0.463099	0.00710423	0.152779
ENSDARG00000077762	-1.57121	1.12769	0.00713389	0.153141
ENSDARG00000087048	1.10871	1.46967	0.00715703	0.153361
ENSDARG00000075867	-2.03955	-0.358062	0.00719817	0.153966
ENSDARG00000098589	-0.964642	2.79097	0.00730113	0.155609
ENSDARG00000051886	0.737039	5.79597	0.0073445	0.156254
ENSDARG00000000002	0.95315	3.45484	0.00745039	0.158225
ENSDARG00000008363	0.718341	4.45843	0.00748056	0.158582
ENSDARG00000038687	-1.31943	1.38332	0.00751307	0.158768
ENSDARG00000053113	-0.837226	2.67972	0.00751596	0.158768
ENSDARG00000079547	-1.66739	-0.417965	0.00757925	0.159821
ENSDARG00000054723	-0.75982	3.78603	0.00759266	0.159821
ENSDARG00000045254	1.43439	0.871258	0.00765888	0.160761
ENSDARG00000075670	-1.40053	1.02337	0.00766429	0.160761
ENSDARG00000045513	0.708387	3.76335	0.00768207	0.160851
ENSDARG00000030053	0.728003	5.93417	0.00773566	0.161689
ENSDARG00000077126	0.796893	2.96599	0.00777576	0.162135
ENSDARG00000092774	0.914209	3.45126	0.00778422	0.162135
ENSDARG00000010052	-0.866327	2.09804	0.00779865	0.162152
ENSDARG00000021405	0.71855	4.6208	0.00782745	0.162317
ENSDARG00000074481	-1.73267	0.314146	0.00783506	0.162317
ENSDARG00000102634	1.44279	1.38853	0.00786559	0.16241
ENSDARG00000045864	0.828045	6.9238	0.00791044	0.162986
ENSDARG00000075405	0.893441	2.819	0.00792085	0.162986
ENSDARG00000099390	-2.46138	-0.0161858	0.00796974	0.162986
ENSDARG00000040778	-0.908783	2.39879	0.00797986	0.162986
ENSDARG00000078095	0.858187	2.71477	0.00798186	0.162986
ENSDARG00000078850	-2.14193	-0.376535	0.00798318	0.162986
ENSDARG00000063254	-1.54904	0.377838	0.00798924	0.162986
ENSDARG00000005458	0.863082	2.86434	0.00800811	0.163092
ENSDARG00000104242	-1.29434	1.04161	0.0080495	0.163655
ENSDARG00000071084	-1.73588	1.33649	0.00810547	0.164512
ENSDARG00000099865	0.929342	3.50532	0.0081246	0.16462
ENSDARG00000052348	1.08523	1.63603	0.00816757	0.16521
ENSDARG00000017591	-0.931371	4.94544	0.00818246	0.16523
ENSDARG00000006094	-1.20599	1.89244	0.00828971	0.167113
ENSDARG00000002967	0.786877	3.6128	0.00831812	0.167293
ENSDARG00000037153	-0.962689	1.77813	0.00834079	0.167293
ENSDARG00000091209	-1.03162	2.36078	0.00838236	0.167316
ENSDARG00000098825	0.941804	2.18552	0.00839224	0.167316
ENSDARG00000021664	-1.38456	0.698062	0.00842124	0.167316
ENSDARG00000038557	1.49322	0.919816	0.00842327	0.167316
ENSDARG00000059247	1.2612	1.53928	0.0084262	0.167316
ENSDARG00000095627	-1.33958	1.76079	0.00845343	0.167578
ENSDARG00000098375	1.03501	1.5613	0.00850621	0.168344
ENSDARG00000015495	0.877963	2.7805	0.00855393	0.168728
ENSDARG00000099195	1.23558	2.5785	0.00858158	0.168993
ENSDARG00000013351	0.651598	6.69007	0.00874831	0.171992
ENSDARG00000053509	1.14639	1.57771	0.00888061	0.173854
ENSDARG00000059809	1.05567	1.62727	0.00888676	0.173854
ENSDARG00000039268	1.41692	0.938241	0.00891261	0.173932
ENSDARG00000067996	-0.840478	2.23269	0.00891997	0.173932
ENSDARG00000058230	0.99777	1.94135	0.00896432	0.174511
ENSDARG00000030598	-1.27688	1.64907	0.00898445	0.174618
ENSDARG00000077341	-0.816142	5.22934	0.0090101	0.174734
ENSDARG00000101626	0.975176	2.14398	0.00901976	0.174734
ENSDARG00000089016	1.35915	1.8209	0.0090494	0.174944
ENSDARG00000013079	-2.47777	-0.794958	0.00905999	0.174944
ENSDARG00000041402	-1.2004	1.39656	0.00908055	0.175058
ENSDARG00000012777	0.761974	2.90412	0.00915677	0.176097
ENSDARG00000078261	-1.54743	-0.391397	0.00916404	0.176097
ENSDARG00000005908	0.922242	2.57999	0.00922259	0.176937
ENSDARG00000098832	0.940748	2.98023	0.00931833	0.178217
ENSDARG00000090086	-1.97693	-0.617572	0.00931924	0.178217
ENSDARG00000056481	0.710872	4.18522	0.00936413	0.178615
ENSDARG00000037879	-0.736914	3.67394	0.00937323	0.178615
ENSDARG00000077434	-1.30736	0.565544	0.00942058	0.178835
ENSDARG00000053483	-0.976201	2.11084	0.00942661	0.178835
ENSDARG00000018923	-5.45481	-1.82109	0.00944563	0.178911
ENSDARG00000100599	-1.26249	0.799912	0.00957645	0.181101
ENSDARG00000004529	1.41986	1.07037	0.00964662	0.181943
ENSDARG00000017929	-0.872285	2.83993	0.0096515	0.181943
ENSDARG00000029720	-1.55809	2.0729	0.00970582	0.182678
ENSDARG00000019223	0.751248	3.82649	0.00975513	0.183115
ENSDARG00000057782	0.755952	3.39744	0.00975978	0.183115
ENSDARG00000032129	0.832081	3.11757	0.00981962	0.183551
ENSDARG00000036028	-0.737228	3.53299	0.00984889	0.183551
ENSDARG00000020541	-1.20834	1.13073	0.00986772	0.183551
ENSDARG00000088908	1.31093	1.99213	0.0098762	0.183551
ENSDARG00000103679	0.726647	3.54363	0.00987773	0.183551
ENSDARG00000104356	-0.872647	3.24065	0.00988149	0.183551
ENSDARG00000053484	0.706239	4.80388	0.00989089	0.183551
ENSDARG00000039217	-2.15045	-0.442162	0.0099515	0.184063
ENSDARG00000075295	1.1298	1.16647	0.00996261	0.184063
ENSDARG00000002758	1.11901	4.35034	0.00996852	0.184063
ENSDARG00000019951	0.741775	3.638	0.00998968	0.184063
ENSDARG00000019541	-1.68527	0.16415	0.00999569	0.184063
ENSDARG00000053835	-1.97276	-0.137636	0.010016	0.184151
ENSDARG00000011376	-0.850958	2.38327	0.0100548	0.18458
ENSDARG00000057497	0.932911	6.15869	0.0101009	0.184713
ENSDARG00000052011	-0.827577	3.72331	0.0101241	0.184713
ENSDARG00000055086	0.90245	2.59165	0.0101458	0.184713
ENSDARG00000060875	-1.25357	2.64757	0.0101502	0.184713
ENSDARG00000071082	0.981819	2.64601	0.010172	0.184713
ENSDARG00000089878	1.15303	2.77487	0.010176	0.184713
ENSDARG00000004588	-1.14406	1.90954	0.0101818	0.184713
ENSDARG00000004189	-1.01642	1.21302	0.0101882	0.184713
ENSDARG00000016496	0.883627	2.25353	0.0102116	0.184713
ENSDARG00000016477	-1.08066	1.98434	0.0102245	0.184713
ENSDARG00000099528	1.25307	0.754205	0.0102385	0.184713
ENSDARG00000029150	0.636752	8.33467	0.010248	0.184713
ENSDARG00000004452	0.793575	3.38331	0.0103041	0.185267
ENSDARG00000102307	-1.15985	0.509908	0.0103099	0.185267
ENSDARG00000035610	1.2047	1.57534	0.0103457	0.18563
ENSDARG00000097770	1.06174	2.36459	0.0104084	0.186474
ENSDARG00000045680	0.770056	2.92889	0.0104413	0.186581
ENSDARG00000071469	-2.73984	-0.672345	0.0104457	0.186581
ENSDARG00000060452	-0.777737	3.16011	0.0104787	0.186891
ENSDARG00000069432	-0.692811	4.02477	0.0105379	0.187494
ENSDARG00000102433	1.05817	2.57692	0.010559	0.187494
ENSDARG00000014967	-1.08979	1.8408	0.0105597	0.187494
ENSDARG00000070426	1.0452	5.43617	0.0105986	0.187775
ENSDARG00000100662	-3.33572	-1.37835	0.0106322	0.187775
ENSDARG00000099534	1.29084	0.86859	0.0106345	0.187775
ENSDARG00000104889	0.712926	3.68745	0.0106472	0.187775
ENSDARG00000059373	0.933313	3.23641	0.0106543	0.187775
ENSDARG00000104883	-1.99571	-0.387007	0.0106909	0.187931
ENSDARG00000020595	1.09297	1.91813	0.0106968	0.187931
ENSDARG00000046007	-2.26655	-0.447037	0.0108161	0.188954
ENSDARG00000060597	-1.94154	0.375038	0.010827	0.188954
ENSDARG00000083118	-1.37905	0.617498	0.0108427	0.188954
ENSDARG00000029072	0.784074	3.98638	0.010851	0.188954
ENSDARG00000010411	0.627377	4.73871	0.010864	0.188954
ENSDARG00000019765	0.912068	1.98271	0.0109056	0.189273
ENSDARG00000033144	-1.1039	1.94302	0.0109141	0.189273
ENSDARG00000031911	-1.23393	0.927528	0.0110028	0.190485
ENSDARG00000013704	-2.21532	-0.135927	0.011016	0.190485
ENSDARG00000060248	-2.02913	-0.104032	0.0110497	0.190792
ENSDARG00000045842	-2.36493	-0.721952	0.0110759	0.190968
ENSDARG00000100114	-1.06732	1.3526	0.0111136	0.19134
ENSDARG00000003684	-0.881867	2.73639	0.0111318	0.191377
ENSDARG00000036371	0.937028	6.42879	0.0112852	0.192972
ENSDARG00000094300	-0.79123	3.16227	0.0112953	0.192972
ENSDARG00000076439	1.00728	1.51885	0.0113011	0.192972
ENSDARG00000041609	0.805447	2.80724	0.0113056	0.192972
ENSDARG00000010384	-2.46942	-0.520863	0.0113593	0.193582
ENSDARG00000053864	-0.930399	2.51573	0.0113738	0.193582
ENSDARG00000037503	0.78364	3.84355	0.0114189	0.194072
ENSDARG00000079347	-1.16077	0.864629	0.0115314	0.195705
ENSDARG00000070080	0.745536	3.90877	0.0115549	0.195825
ENSDARG00000099812	-1.73888	-0.0390104	0.011626	0.196471
ENSDARG00000018840	0.782626	4.05942	0.0116516	0.196624
ENSDARG00000055383	1.07613	2.00929	0.0116951	0.196802
ENSDARG00000014646	-0.959444	1.58073	0.0117271	0.196859
ENSDARG00000079046	1.00684	1.59784	0.0117646	0.196859
ENSDARG00000030340	-2.01689	-0.660031	0.0117894	0.196867
ENSDARG00000101351	-5.17138	-1.80507	0.0117981	0.196867
ENSDARG00000057854	1.07033	1.80818	0.0118407	0.197176
ENSDARG00000002663	-0.862385	2.09203	0.0118497	0.197176
ENSDARG00000029818	0.876529	4.7304	0.0118777	0.197366
ENSDARG00000026109	-0.982965	1.14398	0.0119435	0.198182
ENSDARG00000063354	-0.745349	2.65164	0.0120055	0.198672
ENSDARG00000074589	-1.07946	1.58566	0.0120064	0.198672
ENSDARG00000004830	-0.821595	2.41943	0.0120617	0.198761
ENSDARG00000063588	-1.49159	0.616197	0.0120618	0.198761
ENSDARG00000027916	0.971179	2.01112	0.0122356	0.201037
ENSDARG00000040503	-1.19374	1.38876	0.0122486	0.201037
ENSDARG00000079000	-0.849138	1.8205	0.0122748	0.201037
ENSDARG00000055510	-1.17123	0.636602	0.0122865	0.201037
ENSDARG00000079723	-1.30283	0.68388	0.0122919	0.201037
ENSDARG00000067626	1.42017	0.910656	0.0123012	0.201037
ENSDARG00000006385	-1.5009	0.243006	0.0123338	0.201294
ENSDARG00000045141	0.860916	7.17383	0.012427	0.202262
ENSDARG00000099918	1.13527	1.94797	0.0124556	0.20245
ENSDARG00000087243	-1.14833	1.57913	0.0126096	0.204396
ENSDARG00000069660	-1.54212	-0.0497856	0.0126798	0.205255
ENSDARG00000019103	-1.0259	1.38108	0.0127841	0.206662
ENSDARG00000099805	0.936966	1.98101	0.0128729	0.207233
ENSDARG00000042980	1.14177	1.75823	0.0128869	0.207233
ENSDARG00000068886	1.08959	1.71895	0.0129064	0.207233
ENSDARG00000101661	1.21479	0.898617	0.0129064	0.207233
ENSDARG00000089787	0.787973	2.72217	0.0129714	0.207997
ENSDARG00000037574	0.789261	2.88033	0.0130107	0.208267
ENSDARG00000097553	-1.13491	1.84061	0.0130233	0.208267
ENSDARG00000095538	-2.07094	-0.307356	0.013044	0.208276
ENSDARG00000077722	-0.875877	3.52326	0.0130588	0.208276
ENSDARG00000056141	0.894345	4.18055	0.0131226	0.209014
ENSDARG00000013841	-0.927616	1.44113	0.0131581	0.209246
ENSDARG00000007294	-0.72014	6.17607	0.0131723	0.209246
ENSDARG00000078145	-1.77197	0.929087	0.0132668	0.210445
ENSDARG00000056615	-1.33904	1.23146	0.013299	0.210445
ENSDARG00000077249	-1.75542	0.168358	0.0133607	0.211113
ENSDARG00000034522	1.33844	0.422326	0.0134708	0.212009
ENSDARG00000095678	-2.2029	-0.699836	0.0135137	0.212404
ENSDARG00000076011	-1.95862	-0.0890101	0.0135844	0.212902
ENSDARG00000100163	-3.83209	-0.910518	0.0136335	0.212902
ENSDARG00000074041	-1.21686	1.30115	0.0136347	0.212902
ENSDARG00000011152	1.43574	1.65966	0.0137029	0.213686
ENSDARG00000098378	-1.06131	1.40583	0.0137701	0.214453
ENSDARG00000103546	-1.48202	0.585518	0.0138293	0.215094
ENSDARG00000088178	-1.04836	2.11654	0.0138572	0.215248
ENSDARG00000059357	0.87393	2.18164	0.0139445	0.216321
ENSDARG00000063126	0.995706	2.69491	0.0140357	0.217171
ENSDARG00000015722	0.794685	3.07071	0.0141094	0.218028
ENSDARG00000015970	0.747728	2.95508	0.0141597	0.218054
ENSDARG00000011925	-1.33881	1.01701	0.014177	0.218054
ENSDARG00000018145	0.894864	3.37814	0.0141951	0.218054
ENSDARG00000059303	0.867714	2.64853	0.0141963	0.218054
ENSDARG00000031046	1.38308	0.188829	0.0142026	0.218054
ENSDARG00000034443	-1.01659	2.64094	0.0142636	0.218708
ENSDARG00000074750	-1.3151	0.618648	0.0143563	0.219421
ENSDARG00000070688	-1.26811	0.524395	0.0143794	0.219421
ENSDARG00000042990	1.40496	1.04957	0.0143844	0.219421
ENSDARG00000023678	1.31121	0.822441	0.0144037	0.219421
ENSDARG00000024204	-3.10349	-0.459991	0.0144082	0.219421
ENSDARG00000039486	0.748667	3.53634	0.0144261	0.219421
ENSDARG00000058285	0.678779	3.99862	0.014439	0.219421
ENSDARG00000033182	0.844837	3.9505	0.0144589	0.219443
ENSDARG00000076386	-1.00773	2.1011	0.0144942	0.2197
ENSDARG00000043821	0.813094	2.9053	0.0145433	0.219884
ENSDARG00000018190	-0.76563	2.53466	0.014707	0.221797
ENSDARG00000095705	0.878001	2.3864	0.0147762	0.222505
ENSDARG00000076594	-1.25065	0.837899	0.0148092	0.222505
ENSDARG00000042484	1.00801	1.27619	0.01481	0.222505
ENSDARG00000045248	0.923892	3.23357	0.0148288	0.222507
ENSDARG00000018902	0.74149	2.40778	0.0149137	0.22321
ENSDARG00000056530	0.856491	2.64085	0.0149314	0.22321
ENSDARG00000007244	-1.86889	-0.367164	0.0149318	0.22321
ENSDARG00000034043	0.783898	3.0329	0.0149948	0.22359
ENSDARG00000069169	-2.01094	-0.293437	0.015016	0.223625
ENSDARG00000004078	1.19869	1.34295	0.0150614	0.223687
ENSDARG00000037478	1.31336	0.464353	0.015067	0.223687
ENSDARG00000010070	-1.02591	2.13696	0.0150764	0.223687
ENSDARG00000103519	-1.77707	0.162609	0.015134	0.223934
ENSDARG00000062139	-1.30199	0.425314	0.0151592	0.223934
ENSDARG00000070581	-2.70636	-0.541362	0.0151828	0.223934
ENSDARG00000069494	1.34064	0.435636	0.0151896	0.223934
ENSDARG00000038139	-0.950544	1.21298	0.0152078	0.223934
ENSDARG00000062674	0.887103	2.2663	0.0152247	0.223934
ENSDARG00000039943	0.951865	4.7932	0.0152546	0.224097
ENSDARG00000016724	1.1788	1.38674	0.0153984	0.225785
ENSDARG00000061757	-0.928957	2.46882	0.0154074	0.225785
ENSDARG00000035890	-1.97429	0.27725	0.0154554	0.22621
ENSDARG00000060862	-0.993354	1.28762	0.0154831	0.226338
ENSDARG00000099675	0.682043	3.49655	0.0155318	0.226771
ENSDARG00000003573	-0.96335	1.58334	0.0156822	0.228688
ENSDARG00000012389	-0.966358	1.84615	0.0157569	0.229495
ENSDARG00000087954	-1.05908	1.3641	0.0158329	0.230322
ENSDARG00000056886	1.40954	0.176437	0.0159247	0.231374
ENSDARG00000026865	0.685941	5.1692	0.0159548	0.23153
ENSDARG00000051956	-1.4727	0.438132	0.0159842	0.231673
ENSDARG00000007396	1.09652	3.04946	0.0160156	0.231847
ENSDARG00000027078	0.812745	2.06756	0.016075	0.232424
ENSDARG00000016350	-1.13765	1.56859	0.016155	0.233116
ENSDARG00000063636	0.930827	1.42903	0.0161815	0.233116
ENSDARG00000016788	-1.65077	0.060335	0.0162161	0.233205
ENSDARG00000087452	0.707789	3.5034	0.0162462	0.233205
ENSDARG00000067848	0.675553	6.47891	0.0162464	0.233205
ENSDARG00000011934	0.711189	3.94955	0.0162684	0.233238
ENSDARG00000056200	1.43215	0.741255	0.0164112	0.234936
ENSDARG00000022424	0.87735	3.30802	0.016432	0.234936
ENSDARG00000074244	-1.22862	0.870247	0.0164656	0.234936
ENSDARG00000033126	1.48349	0.614391	0.0164911	0.235019
ENSDARG00000004724	0.859011	2.31701	0.0165543	0.235637
ENSDARG00000015985	-0.899484	3.4254	0.016641	0.236588
ENSDARG00000060113	-1.0376	0.922618	0.0167344	0.237633
ENSDARG00000021343	0.670762	4.35271	0.0167666	0.237719
ENSDARG00000039719	0.931951	2.34826	0.0167873	0.237719
ENSDARG00000100082	1.06078	1.01259	0.0168004	0.237719
ENSDARG00000028542	0.710901	4.07408	0.0168307	0.237865
ENSDARG00000017636	-1.87681	-0.140938	0.0169266	0.238697
ENSDARG00000002659	0.773065	5.28294	0.0169407	0.238697
ENSDARG00000061159	-1.00746	1.29463	0.0169496	0.238697
ENSDARG00000098114	-0.91567	2.78648	0.0171721	0.24131
ENSDARG00000020834	0.880496	2.63392	0.017248	0.241828
ENSDARG00000037838	-0.81717	2.31435	0.0172531	0.241828
ENSDARG00000070832	0.933264	1.51435	0.0173971	0.243273
ENSDARG00000079078	-0.949462	6.21584	0.0175185	0.244652
ENSDARG00000102555	-2.16272	-0.521068	0.0175367	0.244652
ENSDARG00000027017	-1.14912	1.40913	0.0175995	0.24524
ENSDARG00000075687	-1.63797	-0.129668	0.0176718	0.24596
ENSDARG00000077775	1.12429	0.683466	0.0177132	0.246249
ENSDARG00000006497	0.654151	6.60872	0.0178734	0.248024
ENSDARG00000102885	-0.854588	2.31671	0.0179903	0.249228
ENSDARG00000101385	-1.20833	6.90928	0.0180469	0.249723
ENSDARG00000039987	0.970065	1.92845	0.0180703	0.249756
ENSDARG00000007863	0.705763	3.00071	0.0181006	0.249885
ENSDARG00000097879	-3.01324	-1.22635	0.0182145	0.251167
ENSDARG00000054250	-1.45412	0.312499	0.01826	0.251286
ENSDARG00000058232	0.790351	1.90338	0.0182653	0.251286
ENSDARG00000070981	0.656323	3.68044	0.0182977	0.251441
ENSDARG00000015889	0.782625	3.01736	0.0184784	0.253405
ENSDARG00000061169	-0.843605	2.25906	0.018489	0.253405
ENSDARG00000062965	-1.62764	0.298909	0.0185209	0.253405
ENSDARG00000002748	0.884234	2.21568	0.0185258	0.253405
ENSDARG00000088318	0.748578	3.0794	0.0186037	0.253923
ENSDARG00000078363	-4.82216	-1.08229	0.0186473	0.253923
ENSDARG00000092945	1.27099	6.81192	0.0186663	0.253923
ENSDARG00000043102	0.876291	3.35987	0.0186917	0.253923
ENSDARG00000096359	0.730989	3.82633	0.0186938	0.253923
ENSDARG00000022599	0.904106	2.04139	0.0187082	0.253923
ENSDARG00000063218	-0.94883	1.91031	0.0187286	0.253923
ENSDARG00000071697	-0.85939	2.06596	0.0187341	0.253923
ENSDARG00000034409	0.743255	2.73387	0.0188923	0.255776
ENSDARG00000078214	0.710398	3.21001	0.0190363	0.256887
ENSDARG00000098405	-1.01915	1.84472	0.0190783	0.256887
ENSDARG00000052928	0.717452	2.35401	0.0190784	0.256887
ENSDARG00000003699	-1.08755	1.91729	0.0191051	0.256887
ENSDARG00000087461	-1.54162	-0.407435	0.019116	0.256887
ENSDARG00000019360	1.22727	1.14347	0.0191285	0.256887
ENSDARG00000015707	0.951606	1.4404	0.0191387	0.256887
ENSDARG00000070314	0.775802	3.93466	0.0191469	0.256887
ENSDARG00000068763	-1.32832	0.576569	0.019197	0.257269
ENSDARG00000008706	0.786778	4.3733	0.0192983	0.258219
ENSDARG00000071424	0.69042	2.93284	0.0193111	0.258219
ENSDARG00000013379	0.627105	3.75946	0.0194026	0.259151
ENSDARG00000024184	0.899151	1.70704	0.019432	0.259253
ENSDARG00000012824	-1.21286	1.28939	0.0194761	0.259427
ENSDARG00000016058	1.1318	0.857992	0.0195318	0.259593
ENSDARG00000055938	-1.60155	0.140548	0.0195446	0.259593
ENSDARG00000079623	-2.71158	-0.580083	0.0196042	0.259995
ENSDARG00000040237	0.618033	4.79117	0.0196199	0.259995
ENSDARG00000070448	-0.715795	3.08171	0.0196404	0.259995
ENSDARG00000014634	-0.799367	1.79571	0.0197487	0.260872
ENSDARG00000031915	0.855532	1.83498	0.0197504	0.260872
ENSDARG00000032614	0.695037	3.24767	0.0198575	0.261733
ENSDARG00000095086	1.06867	1.05555	0.0198595	0.261733
ENSDARG00000099911	-1.81391	-0.28944	0.0199714	0.262916
ENSDARG00000008333	1.77847	0.620243	0.0200017	0.262961
ENSDARG00000077388	-1.43997	0.36228	0.0200369	0.262961
ENSDARG00000042791	-1.16278	0.942114	0.0200493	0.262961
ENSDARG00000037559	-0.624978	3.92721	0.020063	0.262961
ENSDARG00000036162	1.32171	0.492301	0.0201019	0.263068
ENSDARG00000018149	0.780607	4.45139	0.020126	0.263068
ENSDARG00000020395	0.702787	4.89599	0.0201375	0.263068
ENSDARG00000035751	0.610708	4.68839	0.0201758	0.263279
ENSDARG00000012078	0.641329	3.77243	0.0202454	0.263899
ENSDARG00000053956	-1.86927	-0.422834	0.0203444	0.264713
ENSDARG00000103464	0.863736	2.12103	0.0203646	0.264713
ENSDARG00000016699	-1.24323	0.180681	0.0203745	0.264713
ENSDARG00000075400	-1.88115	-0.890644	0.0204311	0.265047
ENSDARG00000007804	0.651562	3.84814	0.0204447	0.265047
ENSDARG00000074849	0.751881	3.03778	0.020481	0.265229
ENSDARG00000044016	0.946879	1.07021	0.0205279	0.265548
ENSDARG00000052025	-1.39562	-0.0405218	0.0205674	0.265645
ENSDARG00000063211	-2.01632	-0.631657	0.02058	0.265645
ENSDARG00000088298	1.58623	0.366048	0.0206047	0.265676
ENSDARG00000103845	0.844176	1.73521	0.0206833	0.265743
ENSDARG00000102228	3.10003	-0.629488	0.0207092	0.265743
ENSDARG00000037963	-1.03831	0.747805	0.0207227	0.265743
ENSDARG00000001734	1.00747	2.26267	0.0207356	0.265743
ENSDARG00000069298	0.879714	1.74451	0.0207448	0.265743
ENSDARG00000018426	0.788355	3.0539	0.0207743	0.265743
ENSDARG00000094133	-1.79739	-0.220901	0.0207805	0.265743
ENSDARG00000063922	0.692532	12.4911	0.0207883	0.265743
ENSDARG00000032049	-0.759174	3.82292	0.0208458	0.266018
ENSDARG00000069261	1.95875	0.177084	0.0208546	0.266018
ENSDARG00000087937	1.0111	1.22781	0.0209036	0.266358
ENSDARG00000089920	0.626174	5.42425	0.020933	0.266448
ENSDARG00000060534	-1.65058	-0.285842	0.0210096	0.266909
ENSDARG00000045070	-2.34487	-0.146681	0.021014	0.266909
ENSDARG00000097489	1.07786	1.71629	0.0210828	0.267415
ENSDARG00000009262	-1.90127	-0.887979	0.021135	0.267415
ENSDARG00000100041	-2.10594	-0.839057	0.021135	0.267415
ENSDARG00000034189	0.712955	3.07792	0.0211691	0.267415
ENSDARG00000098802	0.839754	2.8955	0.0211816	0.267415
ENSDARG00000062045	-0.882042	1.30094	0.0212009	0.267415
ENSDARG00000031756	0.631723	4.14283	0.0212469	0.267415
ENSDARG00000074303	1.11054	0.80092	0.021253	0.267415
ENSDARG00000104653	-1.89024	-0.481864	0.0212616	0.267415
ENSDARG00000075517	1.89024	-0.0844064	0.0213234	0.267415
ENSDARG00000061960	-1.50978	-0.492134	0.0213258	0.267415
ENSDARG00000097203	2.27201	-0.15167	0.0213672	0.267415
ENSDARG00000015292	0.911255	2.02817	0.0213803	0.267415
ENSDARG00000067549	-4.60925	-0.941992	0.0214012	0.267415
ENSDARG00000033466	0.670864	4.52618	0.021407	0.267415
ENSDARG00000098983	-1.35723	0.0709414	0.021413	0.267415
ENSDARG00000100452	0.629017	5.54634	0.0214551	0.267617
ENSDARG00000055350	-1.30484	0.806806	0.0214745	0.267617
ENSDARG00000008372	0.82715	2.1925	0.0215252	0.267617
ENSDARG00000029663	0.728038	3.78896	0.0215255	0.267617
ENSDARG00000056783	0.954843	2.17346	0.021544	0.267617
ENSDARG00000076673	-0.865656	2.90347	0.0215639	0.267617
ENSDARG00000004806	1.55926	0.793284	0.0216602	0.268262
ENSDARG00000028367	-1.1793	1.22329	0.0216709	0.268262
ENSDARG00000079889	-1.95504	-0.429273	0.0217	0.268262
ENSDARG00000017910	1.15544	0.964553	0.0217059	0.268262
ENSDARG00000016904	-0.639616	4.54563	0.0218048	0.269097
ENSDARG00000076799	0.778607	2.13104	0.0218187	0.269097
ENSDARG00000078186	-1.65831	0.447284	0.021851	0.269218
ENSDARG00000069529	1.07917	1.08113	0.021918	0.269764
ENSDARG00000042322	0.714498	2.64062	0.0220608	0.27124
ENSDARG00000075964	-1.02601	2.07074	0.0221162	0.271316
ENSDARG00000059442	-0.680966	3.77609	0.0221172	0.271316
ENSDARG00000013310	0.731004	3.95523	0.0221352	0.271316
ENSDARG00000060537	0.767036	2.35049	0.0222117	0.271609
ENSDARG00000078567	1.0413	2.43542	0.022219	0.271609
ENSDARG00000035133	0.7435	3.26426	0.0222475	0.271609
ENSDARG00000100536	1.07179	1.29597	0.0222503	0.271609
ENSDARG00000098408	-1.36292	0.560473	0.0225184	0.27436
ENSDARG00000053950	0.96084	2.14085	0.0225217	0.27436
ENSDARG00000007429	1.10993	1.00456	0.0226358	0.274772
ENSDARG00000013150	0.889108	1.59312	0.0226422	0.274772
ENSDARG00000078389	0.909709	2.60236	0.0226862	0.274772
ENSDARG00000016280	0.940056	1.94346	0.0226996	0.274772
ENSDARG00000061416	1.52606	-0.184391	0.0226999	0.274772
ENSDARG00000036915	1.87519	-0.111093	0.0227636	0.274772
ENSDARG00000061688	-0.610809	5.61651	0.0228216	0.274772
ENSDARG00000052279	2.06309	-0.112621	0.0228239	0.274772
ENSDARG00000031814	2.50219	-0.886058	0.022848	0.274772
ENSDARG00000092473	0.891946	1.82002	0.0228583	0.274772
ENSDARG00000102571	0.631837	5.40016	0.0228584	0.274772
ENSDARG00000074471	-0.817673	2.09642	0.022863	0.274772
ENSDARG00000074851	-1.12129	0.579643	0.0228954	0.274772
ENSDARG00000055618	-0.604545	6.98805	0.0229179	0.274772
ENSDARG00000062562	0.665508	3.61076	0.0229262	0.274772
ENSDARG00000020328	0.735961	4.71526	0.0229601	0.274772
ENSDARG00000074508	0.668347	2.81594	0.0229675	0.274772
ENSDARG00000102802	0.639763	4.33879	0.0229707	0.274772
ENSDARG00000035652	0.986535	1.05547	0.0230735	0.275725
ENSDARG00000076118	-2.20368	-0.953136	0.0231406	0.275758
ENSDARG00000102583	-1.85425	-0.623112	0.023145	0.275758
ENSDARG00000075385	0.84308	2.2988	0.0231457	0.275758
ENSDARG00000092894	-2.49919	-0.911404	0.0232508	0.276734
ENSDARG00000078172	-1.6579	-0.204483	0.0232866	0.276882
ENSDARG00000093999	1.35133	0.340152	0.0233656	0.277126
ENSDARG00000037403	-1.95406	1.18772	0.0234091	0.277126
ENSDARG00000016664	0.908374	1.61655	0.0234133	0.277126
ENSDARG00000070019	0.723416	3.97494	0.0234209	0.277126
ENSDARG00000098112	2.2206	-0.920046	0.0234233	0.277126
ENSDARG00000019530	0.757495	2.18638	0.0234539	0.277212
ENSDARG00000091650	-2.01693	-0.724357	0.0235025	0.277248
ENSDARG00000061131	-1.07031	0.59813	0.0235035	0.277248
ENSDARG00000011498	-0.639255	2.60877	0.0236556	0.278522
ENSDARG00000016484	0.883571	2.45776	0.0236583	0.278522
ENSDARG00000030367	0.816795	1.97879	0.0236869	0.278584
ENSDARG00000004948	0.736206	2.18907	0.023739	0.278921
ENSDARG00000090337	2.49848	-0.295889	0.0237843	0.279179
ENSDARG00000010276	1.61948	0.826946	0.023902	0.280284
ENSDARG00000054827	-3.68521	-1.11318	0.0240574	0.281829
ENSDARG00000017143	0.849385	1.94016	0.0243046	0.284445
ENSDARG00000101749	2.61925	-0.48707	0.0244317	0.285491
ENSDARG00000042126	-2.19753	-0.368099	0.0244419	0.285491
ENSDARG00000014003	0.708621	2.76104	0.0245268	0.286031
ENSDARG00000099510	0.735484	3.47857	0.0245443	0.286031
ENSDARG00000009087	-0.733726	5.50188	0.0245765	0.286031
ENSDARG00000042667	0.939297	3.97295	0.0245903	0.286031
ENSDARG00000093125	0.795352	2.0638	0.0246379	0.286031
ENSDARG00000041243	0.834534	1.69035	0.0246507	0.286031
ENSDARG00000060297	-0.795028	3.51388	0.0246733	0.286031
ENSDARG00000036359	2.15801	-0.240538	0.024693	0.286031
ENSDARG00000093482	0.82443	3.03317	0.0247042	0.286031
ENSDARG00000026335	2.57668	-0.80393	0.0247343	0.286101
ENSDARG00000069752	0.810529	3.40445	0.0248616	0.287031
ENSDARG00000036281	-1.22858	0.434259	0.0249187	0.287031
ENSDARG00000052482	0.797213	2.19132	0.02492	0.287031
ENSDARG00000032619	0.696601	5.20865	0.0249235	0.287031
ENSDARG00000051761	-1.46865	0.0983724	0.0249352	0.287031
ENSDARG00000101019	2.42685	-0.474733	0.0249862	0.28731
ENSDARG00000102304	-2.07125	-0.807835	0.0250076	0.28731
ENSDARG00000013279	1.07257	1.4346	0.0251767	0.288933
ENSDARG00000042642	0.707471	2.16961	0.0252071	0.288933
ENSDARG00000059409	-1.01529	1.03575	0.0252216	0.288933
ENSDARG00000036232	0.839931	2.21922	0.0252608	0.289104
ENSDARG00000060148	-0.987272	2.70583	0.0253025	0.289264
ENSDARG00000061124	0.648434	2.53829	0.0253233	0.289264
ENSDARG00000090195	-0.944955	0.808762	0.0254493	0.290424
ENSDARG00000099476	-0.921803	2.47717	0.0255063	0.290797
ENSDARG00000061373	-1.34235	-0.0221549	0.0255886	0.291456
ENSDARG00000094815	-1.38489	1.13241	0.0256999	0.292349
ENSDARG00000079686	0.77629	2.17636	0.02576	0.292349
ENSDARG00000035676	0.627407	5.29412	0.0257615	0.292349
ENSDARG00000014717	-1.16018	3.9196	0.0257652	0.292349
ENSDARG00000104632	-1.89027	0.299111	0.0258489	0.29302
ENSDARG00000037539	0.868349	5.69157	0.0259679	0.294089
ENSDARG00000006038	1.10145	1.34117	0.0261501	0.295654
ENSDARG00000053716	1.90183	-0.128186	0.0261557	0.295654
ENSDARG00000062146	0.728555	2.87109	0.0262539	0.296331
ENSDARG00000054253	5.05665	-1.73846	0.0262851	0.296331
ENSDARG00000025693	-1.11248	0.634999	0.0262903	0.296331
ENSDARG00000035763	1.20014	0.738778	0.0263624	0.296864
ENSDARG00000061196	0.715421	3.51031	0.0265107	0.298234
ENSDARG00000029474	-0.658707	2.65531	0.0265342	0.298234
ENSDARG00000017242	-1.10236	0.493863	0.0265883	0.298561
ENSDARG00000004727	0.936933	1.60048	0.0266843	0.299163
ENSDARG00000037873	1.84676	0.124811	0.0267117	0.299163
ENSDARG00000009610	-1.10737	0.772891	0.0267173	0.299163
ENSDARG00000102645	-1.0801	0.698833	0.0267907	0.299704
ENSDARG00000063371	-1.72493	0.219019	0.0269863	0.301327
ENSDARG00000021439	0.654283	4.60417	0.0269864	0.301327
ENSDARG00000076308	-1.98996	-0.392472	0.0270569	0.301727
ENSDARG00000091513	-0.870647	1.26387	0.0270729	0.301727
ENSDARG00000087893	-1.13826	0.86097	0.0272243	0.302938
ENSDARG00000087993	-0.934285	0.846896	0.0272324	0.302938
ENSDARG00000018976	0.82619	2.40416	0.0273002	0.303246
ENSDARG00000006128	-0.890182	1.53733	0.027311	0.303246
ENSDARG00000045127	-1.30689	0.0572412	0.0273889	0.303644
ENSDARG00000037203	0.761896	1.92524	0.0273978	0.303644
ENSDARG00000034178	0.941099	1.45437	0.0274493	0.303932
ENSDARG00000029905	1.70556	-0.644675	0.0275546	0.304815
ENSDARG00000017843	0.703224	2.33205	0.0277125	0.306277
ENSDARG00000079835	-1.57565	-0.0623605	0.0277617	0.306536
ENSDARG00000045885	-0.940239	1.51416	0.0278924	0.30731
ENSDARG00000013144	0.542557	7.38083	0.0279185	0.30731
ENSDARG00000077581	-0.873953	1.21879	0.0279501	0.30731
ENSDARG00000102040	0.833546	2.26365	0.0280706	0.30731
ENSDARG00000059774	0.624783	3.84599	0.0280773	0.30731
ENSDARG00000004132	0.771294	2.94466	0.0280816	0.30731
ENSDARG00000018953	0.986782	1.21651	0.0280978	0.30731
ENSDARG00000062304	-0.915056	1.32735	0.0281105	0.30731
ENSDARG00000076144	-0.611386	3.25683	0.0281602	0.30731
ENSDARG00000036420	-1.544	-0.107906	0.028163	0.30731
ENSDARG00000090526	-4.63903	-1.01246	0.0281809	0.30731
ENSDARG00000024416	0.919759	1.39767	0.0282124	0.30731
ENSDARG00000071679	-1.08479	0.512707	0.0282213	0.30731
ENSDARG00000017299	0.610038	6.45243	0.0282458	0.30731
ENSDARG00000013863	0.649393	5.26774	0.0282817	0.30731
ENSDARG00000016443	0.535015	5.2176	0.0282851	0.30731
ENSDARG00000042874	0.670656	4.481	0.0282852	0.30731
ENSDARG00000031954	-1.03073	1.08501	0.028296	0.30731
ENSDARG00000010250	1.70721	-0.0653643	0.0283725	0.307626
ENSDARG00000001463	1.53492	0.650921	0.0283896	0.307626
ENSDARG00000104576	-1.9616	-0.637127	0.0284026	0.307626
ENSDARG00000018765	0.936049	1.38752	0.0284586	0.307697
ENSDARG00000035598	0.656549	4.71062	0.0284609	0.307697
ENSDARG00000008255	-0.951842	1.60216	0.0285034	0.307878
ENSDARG00000012947	0.828859	2.35569	0.0285558	0.308164
ENSDARG00000070151	0.668913	3.00305	0.0286136	0.308509
ENSDARG00000061736	0.610748	6.1258	0.0287176	0.308827
ENSDARG00000022260	-1.62113	-0.69256	0.0287392	0.308827
ENSDARG00000091699	-0.845353	2.38601	0.0287452	0.308827
ENSDARG00000027087	-1.10806	2.45039	0.0287468	0.308827
ENSDARG00000060065	0.640144	4.69135	0.0288954	0.309744
ENSDARG00000017397	0.712879	2.28273	0.0289192	0.309744
ENSDARG00000056600	0.806346	2.2628	0.028982	0.309744
ENSDARG00000099555	0.66525	2.81648	0.0289957	0.309744
ENSDARG00000099385	0.867852	2.37049	0.0289991	0.309744
ENSDARG00000074617	-0.762166	2.01181	0.0290014	0.309744
ENSDARG00000014790	0.802736	1.72649	0.0290487	0.309744
ENSDARG00000044694	-1.07653	1.36131	0.0290538	0.309744
ENSDARG00000099458	0.726073	2.63613	0.0290661	0.309744
ENSDARG00000011605	-1.64853	-0.284759	0.0291024	0.309854
ENSDARG00000018553	1.55919	-0.261569	0.0291613	0.310203
ENSDARG00000076426	-1.33558	0.836709	0.0292703	0.310798
ENSDARG00000104401	-1.73966	0.0505283	0.0292733	0.310798
ENSDARG00000083462	-1.84027	-0.499212	0.0292954	0.310798
ENSDARG00000006060	0.939819	1.78492	0.0293562	0.311165
ENSDARG00000032577	-1.21558	-0.122151	0.0296016	0.313488
ENSDARG00000104120	-1.62755	-0.250517	0.0296709	0.313491
ENSDARG00000042539	0.641954	4.26821	0.0296808	0.313491
ENSDARG00000061013	-0.844378	1.18845	0.0296808	0.313491
ENSDARG00000034933	1.76657	-0.0183978	0.0297539	0.31385
ENSDARG00000100499	0.623339	3.9736	0.0297675	0.31385
ENSDARG00000076520	1.03503	1.49503	0.0298712	0.314581
ENSDARG00000040564	-1.01754	1.01956	0.0298998	0.314581
ENSDARG00000062081	-0.88515	1.58053	0.0299359	0.314581
ENSDARG00000057110	-0.808872	1.47359	0.0299686	0.314581
ENSDARG00000099614	0.711931	2.89571	0.0299848	0.314581
ENSDARG00000100623	-0.994249	1.73024	0.0300236	0.314581
ENSDARG00000075132	0.650012	5.20003	0.0300371	0.314581
ENSDARG00000076121	-1.36049	-0.312857	0.0300481	0.314581
ENSDARG00000008592	-0.897346	1.65476	0.0301794	0.315678
ENSDARG00000021370	-1.38988	0.0863697	0.0302567	0.316209
ENSDARG00000035433	1.12472	1.44466	0.0303436	0.316728
ENSDARG00000001241	0.656233	2.50177	0.0303846	0.316728
ENSDARG00000040649	-0.827282	1.10991	0.0303861	0.316728
ENSDARG00000079780	0.602562	3.85369	0.0304305	0.316913
ENSDARG00000030514	0.769515	5.00564	0.0304678	0.317025
ENSDARG00000041533	1.45692	0.00425987	0.0305907	0.31794
ENSDARG00000037551	2.22992	0.208307	0.0306098	0.31794
ENSDARG00000019302	0.837956	2.96646	0.0306358	0.31794
ENSDARG00000003421	-1.95311	-0.587678	0.0307335	0.318676
ENSDARG00000005122	0.643972	3.15032	0.030785	0.318718
ENSDARG00000060027	-1.21428	0.0735523	0.0307911	0.318718
ENSDARG00000035427	1.01372	1.91873	0.0308255	0.318798
ENSDARG00000100577	1.42716	0.399129	0.0308861	0.318849
ENSDARG00000091926	-1.97787	-0.623721	0.0309115	0.318849
ENSDARG00000076995	-1.18286	0.459157	0.0309557	0.318849
ENSDARG00000057513	0.67309	3.24797	0.0309637	0.318849
ENSDARG00000103450	-5.06144	-1.82708	0.030972	0.318849
ENSDARG00000053792	-1.73826	-0.52535	0.0310139	0.318849
ENSDARG00000091726	-0.722624	3.03261	0.0310238	0.318849
ENSDARG00000009209	-0.947895	0.941198	0.0310446	0.318849
ENSDARG00000092610	0.662727	2.72571	0.0310766	0.318903
ENSDARG00000019426	-0.923483	2.56821	0.0312037	0.319932
ENSDARG00000034734	1.24444	0.527398	0.0313305	0.32081
ENSDARG00000057683	-2.25826	0.143207	0.0313432	0.32081
ENSDARG00000063180	-2.06905	-0.311034	0.031374	0.320849
ENSDARG00000075774	0.710006	2.66288	0.0314477	0.321328
ENSDARG00000014348	1.13857	0.942336	0.0315189	0.321516
ENSDARG00000104169	0.534824	4.78245	0.0315201	0.321516
ENSDARG00000031712	-1.85104	-0.9455	0.0316005	0.32206
ENSDARG00000004246	-0.664279	3.95596	0.0316524	0.322313
ENSDARG00000003680	0.68562	2.6892	0.0317359	0.322414
ENSDARG00000011783	-0.678108	2.66534	0.0317389	0.322414
ENSDARG00000040535	1.43739	0.886846	0.0317435	0.322414
ENSDARG00000076126	-0.975792	6.17187	0.0317885	0.322451
ENSDARG00000004632	1.11092	1.26804	0.0318012	0.322451
ENSDARG00000089769	-0.981155	2.83222	0.0318848	0.323024
ENSDARG00000053744	2.33678	-0.580261	0.0319838	0.323289
ENSDARG00000019396	-1.62068	0.0727021	0.0320259	0.323289
ENSDARG00000055412	0.798307	5.68227	0.032046	0.323289
ENSDARG00000054749	2.21518	-0.379646	0.0320661	0.323289
ENSDARG00000075752	0.730668	2.39845	0.0320682	0.323289
ENSDARG00000012071	1.20015	1.45358	0.0320738	0.323289
ENSDARG00000104227	1.64307	0.0695462	0.0322304	0.323924
ENSDARG00000029291	-1.18062	0.622515	0.0322484	0.323924
ENSDARG00000063095	-0.890283	1.87212	0.0322518	0.323924
ENSDARG00000038967	0.639621	3.44643	0.0322646	0.323924
ENSDARG00000045586	-0.783513	1.63749	0.0322727	0.323924
ENSDARG00000007204	0.691905	2.90231	0.0323653	0.324579
ENSDARG00000060089	0.722854	1.79098	0.0325209	0.325666
ENSDARG00000101008	-1.18048	-0.209248	0.0325792	0.325666
ENSDARG00000043559	1.23328	0.769119	0.0326044	0.325666
ENSDARG00000059474	-1.60191	0.271397	0.0326058	0.325666
ENSDARG00000017835	1.16635	0.976525	0.0326142	0.325666
ENSDARG00000102774	-1.53914	-0.325577	0.0326453	0.325666
ENSDARG00000067607	-1.53917	1.22184	0.032665	0.325666
ENSDARG00000078105	0.737609	2.76908	0.0327318	0.326059
ENSDARG00000087032	-1.58159	0.174788	0.0330434	0.32812
ENSDARG00000037392	0.705574	2.94405	0.0330492	0.32812
ENSDARG00000102586	2.46263	-0.395854	0.0331011	0.32812
ENSDARG00000059259	0.553908	8.09418	0.0331031	0.32812
ENSDARG00000035308	1.18424	1.20942	0.0331222	0.32812
ENSDARG00000055504	-0.677646	3.25163	0.0331349	0.32812
ENSDARG00000068870	-2.14337	-1.0881	0.0331393	0.32812
ENSDARG00000077004	-0.791191	1.26314	0.033159	0.32812
ENSDARG00000074624	-0.607722	2.62412	0.0332421	0.328314
ENSDARG00000104028	0.702654	3.22493	0.0332458	0.328314
ENSDARG00000037116	0.901866	2.30785	0.0332613	0.328314
ENSDARG00000103020	0.828757	1.72247	0.0333818	0.329157
ENSDARG00000089467	-3.18097	-1.40103	0.0334477	0.329157
ENSDARG00000078233	0.653136	2.71822	0.0334593	0.329157
ENSDARG00000031548	1.2381	0.186149	0.0335141	0.329157
ENSDARG00000089791	-0.811482	2.00275	0.0335567	0.329157
ENSDARG00000039093	-0.617478	5.64368	0.033567	0.329157
ENSDARG00000060849	1.03367	1.22112	0.0335898	0.329157
ENSDARG00000020761	-0.690636	3.57753	0.0335918	0.329157
ENSDARG00000100872	0.972924	0.664742	0.0336007	0.329157
ENSDARG00000097019	-1.35856	0.137097	0.0336234	0.329157
ENSDARG00000078814	1.47555	-0.148477	0.0336572	0.329157
ENSDARG00000021833	-0.586424	4.748	0.0336782	0.329157
ENSDARG00000105252	2.37863	-0.359411	0.0337461	0.329314
ENSDARG00000076002	-1.09848	0.882632	0.0337782	0.329314
ENSDARG00000021564	-0.863496	1.57332	0.0338235	0.329314
ENSDARG00000033450	0.636464	4.02494	0.0338317	0.329314
ENSDARG00000043357	1.34943	0.746419	0.0338502	0.329314
ENSDARG00000016687	-1.07692	4.17228	0.0338862	0.329314
ENSDARG00000055373	0.906125	1.26334	0.0339058	0.329314
ENSDARG00000043304	1.01615	2.28202	0.0339211	0.329314
ENSDARG00000035324	0.778446	2.12996	0.0339479	0.329314
ENSDARG00000060767	0.670146	3.41378	0.0339707	0.329314
ENSDARG00000089227	-1.24809	0.3327	0.0341991	0.331258
ENSDARG00000074638	2.49786	-0.351515	0.0342712	0.331688
ENSDARG00000032264	-3.14037	-0.849743	0.0343526	0.331968
ENSDARG00000042652	-0.876874	1.78493	0.0343812	0.331968
ENSDARG00000102822	0.725771	2.99595	0.0343838	0.331968
ENSDARG00000045565	-0.876345	1.39905	0.0344765	0.33227
ENSDARG00000074023	-0.804684	1.83961	0.0344959	0.33227
ENSDARG00000039900	-1.87844	-1.07694	0.0344987	0.33227
ENSDARG00000039343	0.631772	2.81829	0.0345974	0.332951
ENSDARG00000076829	-1.22494	1.48228	0.0347382	0.334037
ENSDARG00000060298	0.662021	2.27317	0.034768	0.334053
ENSDARG00000001897	-1.15939	0.638378	0.0348182	0.334266
ENSDARG00000057691	0.634242	3.61552	0.0348676	0.334301
ENSDARG00000078106	-0.92955	1.11578	0.0349002	0.334301
ENSDARG00000077906	-1.46474	-0.104181	0.0349674	0.334301
ENSDARG00000009783	-1.24903	0.439699	0.034995	0.334301
ENSDARG00000028663	0.837703	3.93373	0.0350185	0.334301
ENSDARG00000006279	-1.05095	1.54727	0.0350292	0.334301
ENSDARG00000102766	-0.747457	2.16892	0.035034	0.334301
ENSDARG00000005368	-0.520017	4.83408	0.0350463	0.334301
ENSDARG00000099833	-0.737465	1.43749	0.0350958	0.334505
ENSDARG00000069289	1.01723	1.41201	0.0351383	0.334643
ENSDARG00000028523	-1.4552	-0.515534	0.0351876	0.334844
ENSDARG00000012468	-1.2364	0.36256	0.0352494	0.335164
ENSDARG00000002235	-1.0251	1.61941	0.0353699	0.336034
ENSDARG00000092166	0.81266	2.50676	0.0353973	0.336034
ENSDARG00000095750	1.8353	-0.548162	0.0354441	0.336211
ENSDARG00000025269	-0.639853	2.56731	0.035574	0.337175
ENSDARG00000041621	1.81223	-0.11999	0.0356389	0.337521
ENSDARG00000009242	2.6578	-0.791368	0.0356701	0.337548
ENSDARG00000036080	-0.527246	5.54878	0.0357206	0.337758
ENSDARG00000092112	0.658584	2.76745	0.0357575	0.337839
ENSDARG00000041911	2.36737	-0.882888	0.0357935	0.337875
ENSDARG00000026070	-1.1561	1.11167	0.035821	0.337875
ENSDARG00000023495	0.854432	1.61671	0.0358464	0.337875
ENSDARG00000069282	-1.55016	-0.117387	0.0358831	0.337953
ENSDARG00000102657	1.08271	1.63824	0.0359374	0.338198
ENSDARG00000017740	0.654614	3.53479	0.0359808	0.338339
ENSDARG00000077901	-0.762164	3.10311	0.0361188	0.339123
ENSDARG00000096997	1.62339	0.176999	0.0361211	0.339123
ENSDARG00000020009	-0.755201	2.05644	0.0362174	0.339336
ENSDARG00000026801	0.571843	7.91532	0.0362297	0.339336
ENSDARG00000062749	-1.43682	0.0512138	0.0362498	0.339336
ENSDARG00000045675	-1.46027	-0.404371	0.0362577	0.339336
ENSDARG00000102798	-1.80862	-0.0937476	0.0363064	0.339525
ENSDARG00000022280	0.637837	3.47933	0.0364064	0.340193
ENSDARG00000101984	1.44555	-0.170383	0.0364991	0.340543
ENSDARG00000030687	0.670857	4.71638	0.0365011	0.340543
ENSDARG00000015971	-1.25695	0.733444	0.0365582	0.340809
ENSDARG00000051857	1.13456	1.08273	0.0366813	0.34169
ENSDARG00000088251	1.23022	0.97076	0.0367551	0.34211
ENSDARG00000041735	3.21295	-1.00425	0.036847	0.342512
ENSDARG00000099560	-1.11156	0.429193	0.0368559	0.342512
ENSDARG00000074844	-0.855446	1.75509	0.0368858	0.342523
ENSDARG00000104306	-1.29322	0.0475631	0.0369366	0.342727
ENSDARG00000014159	0.623896	3.66471	0.0369918	0.342973
ENSDARG00000016311	-0.943463	2.15654	0.037098	0.34369
ENSDARG00000082979	0.970541	1.11426	0.0372494	0.344404
ENSDARG00000087145	-1.37418	0.233677	0.0372557	0.344404
ENSDARG00000096578	-0.913485	1.2586	0.0372618	0.344404
ENSDARG00000089477	-2.05431	-1.02403	0.0372977	0.344469
ENSDARG00000040280	0.6542	4.16413	0.0373729	0.344631
ENSDARG00000014624	1.6528	0.625769	0.0373731	0.344631
ENSDARG00000000394	0.722336	3.04535	0.0374469	0.344654
ENSDARG00000034916	-0.750162	1.51895	0.037468	0.344654
ENSDARG00000094833	0.999588	1.65552	0.0374858	0.344654
ENSDARG00000062379	0.815802	2.06625	0.0374913	0.344654
ENSDARG00000034700	0.630541	4.62706	0.0376189	0.34556
ENSDARG00000089698	1.25558	0.391017	0.037667	0.345637
ENSDARG00000045540	-1.1486	1.11773	0.0376853	0.345637
ENSDARG00000076564	-0.865478	3.14208	0.0377268	0.345751
ENSDARG00000077653	0.975895	1.27818	0.0377648	0.345834
ENSDARG00000035175	0.636682	3.42115	0.0378171	0.345996
ENSDARG00000069498	0.722051	1.84799	0.0378457	0.345996
ENSDARG00000101441	0.782846	1.81673	0.0378848	0.345996
ENSDARG00000027620	-1.05087	0.560859	0.0378987	0.345996
ENSDARG00000091009	0.787523	2.16817	0.0379573	0.346152
ENSDARG00000100836	0.95217	1.93263	0.0379738	0.346152
ENSDARG00000058322	1.04954	1.15014	0.0380229	0.346283
ENSDARG00000060716	-1.04604	0.280413	0.0380881	0.346283
ENSDARG00000071272	-0.944481	1.45948	0.0380896	0.346283
ENSDARG00000030125	0.762789	2.39805	0.0381045	0.346283
ENSDARG00000016977	0.973591	1.8874	0.0381931	0.346823
ENSDARG00000060661	-1.73037	-0.446681	0.0382993	0.347466
ENSDARG00000005821	1.49555	-0.00168019	0.0383272	0.347466
ENSDARG00000070573	0.769542	2.15615	0.0383513	0.347466
ENSDARG00000037633	1.12199	1.65059	0.0384688	0.348228
ENSDARG00000019601	-1.74525	2.92915	0.0384939	0.348228
ENSDARG00000027744	0.798386	5.58663	0.0386162	0.349069
ENSDARG00000029609	-0.956966	0.802235	0.038774	0.35023
ENSDARG00000097268	1.19749	1.40776	0.038896	0.351066
ENSDARG00000014731	1.14994	1.10041	0.0390179	0.351777
ENSDARG00000060348	-0.649084	2.39247	0.0390338	0.351777
ENSDARG00000005015	-0.747958	1.35367	0.039149	0.352548
ENSDARG00000076518	0.98234	1.12756	0.0392221	0.35294
ENSDARG00000035605	1.43356	0.0493329	0.0393906	0.353946
ENSDARG00000005738	0.800718	2.05546	0.0393934	0.353946
ENSDARG00000045524	-0.799335	2.21453	0.0394881	0.354269
ENSDARG00000090890	-1.31233	0.636175	0.0394905	0.354269
ENSDARG00000035860	0.609498	8.10195	0.0395299	0.354269
ENSDARG00000015563	-1.5327	-0.0999109	0.0395482	0.354269
ENSDARG00000101178	0.602412	3.37837	0.0396759	0.355146
ENSDARG00000088862	-2.17067	-1.10233	0.0397328	0.355388
ENSDARG00000017803	0.631304	2.9278	0.0398165	0.355869
ENSDARG00000012688	0.58591	5.99389	0.0399519	0.356812
ENSDARG00000002204	0.72801	7.51906	0.0399872	0.356817
ENSDARG00000101898	1.31216	0.303939	0.0400429	0.356817
ENSDARG00000079618	-2.69868	-0.554046	0.0400828	0.356817
ENSDARG00000038518	0.721384	2.29926	0.0400967	0.356817
ENSDARG00000037675	-0.971369	1.4495	0.0401022	0.356817
ENSDARG00000030490	-0.741773	4.23293	0.040136	0.356851
ENSDARG00000013628	-0.600629	3.47105	0.0402012	0.357086
ENSDARG00000000567	-0.995426	0.616616	0.0402224	0.357086
ENSDARG00000018742	-0.571897	3.59991	0.0403056	0.357559
ENSDARG00000096528	1.34197	0.221652	0.0403689	0.357853
ENSDARG00000041802	-2.85191	-1.51808	0.0404513	0.358317
ENSDARG00000035507	-1.43917	-0.413664	0.0405278	0.358728
ENSDARG00000057456	-0.913579	1.08099	0.0406161	0.359178
ENSDARG00000098099	-1.53442	-0.00900134	0.0406467	0.359178
ENSDARG00000100524	-0.841242	1.59274	0.040669	0.359178
ENSDARG00000057241	-1.76404	0.133374	0.0408823	0.360763
ENSDARG00000053110	0.913016	1.96198	0.040909	0.360763
ENSDARG00000031346	1.31039	0.323878	0.0409768	0.361093
ENSDARG00000032469	-0.60825	4.86508	0.0411098	0.361997
ENSDARG00000040971	-0.64056	3.65338	0.0413547	0.363885
ENSDARG00000019339	1.77389	-0.193121	0.0415706	0.365424
ENSDARG00000062561	-1.72689	-0.510819	0.0416434	0.365424
ENSDARG00000043010	-2.35786	-1.25303	0.0416493	0.365424
ENSDARG00000098654	1.56808	-0.329432	0.0416582	0.365424
ENSDARG00000098875	-1.31875	5.00731	0.041683	0.365424
ENSDARG00000098573	-0.827509	1.43446	0.0417145	0.365432
ENSDARG00000089986	-1.04413	2.52665	0.0417754	0.365687
ENSDARG00000040159	2.21076	-0.81616	0.0418051	0.365687
ENSDARG00000052747	0.876406	1.45873	0.0418543	0.365849
ENSDARG00000071478	-1.0761	0.643285	0.0419179	0.366136
ENSDARG00000061841	0.711785	2.63801	0.0420142	0.366514
ENSDARG00000012453	1.15881	1.20205	0.0420227	0.366514
ENSDARG00000086848	1.42568	-0.420015	0.0420913	0.366844
ENSDARG00000055099	1.54327	-0.298167	0.0421718	0.367277
ENSDARG00000037870	0.551987	8.78691	0.0422252	0.367432
ENSDARG00000034555	0.703473	2.21734	0.0422513	0.367432
ENSDARG00000102076	1.06787	1.6174	0.0422876	0.36748
ENSDARG00000094263	0.921672	1.79998	0.0423679	0.367909
ENSDARG00000087950	0.601846	2.45736	0.0424391	0.368259
ENSDARG00000003931	-1.48715	0.184082	0.0425299	0.368778
ENSDARG00000020284	-1.37364	-0.109397	0.0426166	0.369223
ENSDARG00000053152	-1.00212	0.516681	0.0426432	0.369223
ENSDARG00000055078	1.1802	0.190805	0.0428821	0.370946
ENSDARG00000039605	2.27727	-0.54599	0.0429044	0.370946
ENSDARG00000045305	0.681808	2.99739	0.0429415	0.370997
ENSDARG00000076348	0.530342	4.87834	0.0430949	0.371981
ENSDARG00000091150	-1.41364	0.372911	0.0431178	0.371981
ENSDARG00000042864	0.856803	1.20419	0.0432401	0.372695
ENSDARG00000016231	-1.608	-0.236968	0.043294	0.372695
ENSDARG00000011583	0.917992	1.94546	0.0432945	0.372695
ENSDARG00000036279	-0.998972	2.59831	0.0435009	0.373784
ENSDARG00000096632	-1.15271	0.863517	0.043501	0.373784
ENSDARG00000020976	-0.772838	1.05608	0.0435151	0.373784
ENSDARG00000078904	0.609472	3.48547	0.043618	0.374399
ENSDARG00000061062	-1.0297	0.525683	0.0437696	0.37501
ENSDARG00000095451	0.690175	3.48987	0.04378	0.37501
ENSDARG00000100916	1.54701	-0.506191	0.0438142	0.37501
ENSDARG00000070458	-1.7172	-0.378132	0.0438151	0.37501
ENSDARG00000086856	0.749943	2.10463	0.0438927	0.375404
ENSDARG00000088881	-1.31616	0.303101	0.0439567	0.375681
ENSDARG00000045706	-0.860117	1.31886	0.0440606	0.375946
ENSDARG00000014571	-0.912378	3.38152	0.044067	0.375946
ENSDARG00000076754	-1.42848	-0.326254	0.0440886	0.375946
ENSDARG00000032373	-0.615742	2.55882	0.0441138	0.375946
ENSDARG00000092123	-0.605429	3.58161	0.0441762	0.376208
ENSDARG00000041811	0.555033	9.09231	0.0443237	0.376884
ENSDARG00000051899	0.797395	2.07615	0.0443479	0.376884
ENSDARG00000070145	-1.00396	0.913458	0.0443505	0.376884
ENSDARG00000029524	-0.948851	1.04927	0.0443916	0.376964
ENSDARG00000055632	-0.780043	3.25453	0.044511	0.37771
ENSDARG00000039429	0.585902	2.86598	0.0445666	0.377912
ENSDARG00000038300	-1.24942	0.0979123	0.0446594	0.378429
ENSDARG00000054312	-0.893038	0.998385	0.0448722	0.379962
ENSDARG00000058660	0.72431	2.03178	0.0449271	0.379962
ENSDARG00000016623	1.08987	1.06227	0.0449359	0.379962
ENSDARG00000007916	1.13182	0.394771	0.0450081	0.380302
ENSDARG00000015206	0.56602	3.10744	0.0450499	0.380386
ENSDARG00000055876	-1.45374	0.00748859	0.045137	0.380852
ENSDARG00000099236	0.635371	2.7441	0.0452415	0.381019
ENSDARG00000010155	0.640552	2.69532	0.0452654	0.381019
ENSDARG00000043009	-0.865074	1.32496	0.0452824	0.381019
ENSDARG00000027172	0.671109	2.13687	0.0452848	0.381019
ENSDARG00000031658	1.19734	1.47431	0.0454355	0.381539
ENSDARG00000044254	-0.916179	4.01208	0.0454356	0.381539
ENSDARG00000101826	1.9155	-0.161985	0.0454427	0.381539
ENSDARG00000020600	-1.3675	0.0223338	0.0456753	0.3822
ENSDARG00000051914	-1.14006	0.0183805	0.0456902	0.3822
ENSDARG00000093857	-2.44601	-0.0491748	0.0457374	0.3822
ENSDARG00000043081	-0.972929	1.73899	0.0457466	0.3822
ENSDARG00000086897	-2.25511	-0.316405	0.04575	0.3822
ENSDARG00000005416	0.605807	2.80992	0.0457664	0.3822
ENSDARG00000093936	-1.86224	-0.30858	0.0457679	0.3822
ENSDARG00000058560	0.673336	2.14648	0.0457817	0.3822
ENSDARG00000069375	-1.44314	0.0639229	0.0458101	0.3822
ENSDARG00000097192	1.28465	0.779911	0.045843	0.382206
ENSDARG00000015228	1.30885	1.07454	0.045884	0.382281
ENSDARG00000030765	0.630285	4.78302	0.0459536	0.382593
ENSDARG00000053963	0.780115	1.79361	0.0460162	0.382847
ENSDARG00000053992	1.20005	0.441891	0.046072	0.382888
ENSDARG00000061769	-1.10447	0.992266	0.0461082	0.382888
ENSDARG00000105243	0.540892	5.14374	0.0461241	0.382888
ENSDARG00000012274	1.04031	1.61495	0.0461497	0.382888
ENSDARG00000006120	1.16378	0.994268	0.0461829	0.382897
ENSDARG00000003941	1.13861	0.649982	0.0462369	0.383009
ENSDARG00000012505	0.781694	2.01424	0.0462608	0.383009
ENSDARG00000099640	0.875946	1.43928	0.046323	0.383061
ENSDARG00000100553	0.603229	3.51596	0.0463312	0.383061
ENSDARG00000097537	0.760101	2.84326	0.046429	0.383564
ENSDARG00000095673	-3.41854	-1.54188	0.0464636	0.383564
ENSDARG00000011188	-0.722342	2.09287	0.0464887	0.383564
ENSDARG00000070057	1.28865	0.127166	0.046537	0.383618
ENSDARG00000076425	-1.94584	-0.80789	0.0465597	0.383618
ENSDARG00000098671	0.895439	1.78769	0.0467166	0.384645
ENSDARG00000074004	1.64872	-0.0634007	0.0467895	0.384721
ENSDARG00000062315	0.590063	2.97075	0.0467904	0.384721
ENSDARG00000100287	-0.947257	1.28369	0.046876	0.384914
ENSDARG00000094578	1.16337	0.859891	0.0468785	0.384914
ENSDARG00000053518	0.781752	1.75541	0.0469425	0.385174
ENSDARG00000071090	-0.7558	7.5567	0.0469748	0.385174
ENSDARG00000009585	0.601917	3.18684	0.0471044	0.385223
ENSDARG00000057234	0.661124	3.49331	0.0471341	0.385223
ENSDARG00000090982	-0.838924	1.49741	0.0471441	0.385223
ENSDARG00000007196	1.40849	0.201633	0.0472005	0.385223
ENSDARG00000077002	-2.06174	-0.647806	0.0472093	0.385223
ENSDARG00000058946	1.21946	0.326713	0.0472106	0.385223
ENSDARG00000103811	-0.589259	3.98751	0.0472333	0.385223
ENSDARG00000009764	0.843404	1.19092	0.0472418	0.385223
ENSDARG00000099779	-0.870971	1.16959	0.0472718	0.385223
ENSDARG00000006527	0.620828	3.41768	0.0473526	0.385362
ENSDARG00000078640	-0.920917	0.783403	0.0473536	0.385362
ENSDARG00000091574	-1.61817	0.286315	0.0474757	0.385721
ENSDARG00000060236	2.03189	-0.70999	0.0474896	0.385721
ENSDARG00000075045	-1.08339	2.55338	0.0474947	0.385721
ENSDARG00000059613	-0.858021	1.33774	0.0476652	0.386637
ENSDARG00000021151	1.37719	-0.0107365	0.0477005	0.386637
ENSDARG00000005078	-0.648751	2.20284	0.047705	0.386637
ENSDARG00000040439	0.50552	5.42675	0.0481152	0.389161
ENSDARG00000077176	0.813577	1.97057	0.0481413	0.389161
ENSDARG00000006029	-1.45475	-0.291849	0.0481732	0.389161
ENSDARG00000042213	-1.00355	3.02228	0.0482245	0.389161
ENSDARG00000056165	-1.40962	0.124844	0.0482414	0.389161
ENSDARG00000074017	-1.93209	-0.407339	0.0482963	0.389161
ENSDARG00000008487	-1.65504	-0.535333	0.0483165	0.389161
ENSDARG00000077737	-1.08737	0.736351	0.0483235	0.389161
ENSDARG00000069249	-1.05412	0.664825	0.0483343	0.389161
ENSDARG00000036175	-2.113	-0.396146	0.0483751	0.389161
ENSDARG00000053370	0.522767	4.87082	0.0483756	0.389161
ENSDARG00000057899	1.25589	0.329385	0.0484395	0.389411
ENSDARG00000094504	-2.0657	-0.708961	0.0486282	0.390665
ENSDARG00000005578	-1.35087	1.62292	0.0487482	0.391365
ENSDARG00000071211	1.56041	0.222099	0.0488425	0.391859
ENSDARG00000045911	-1.13711	1.04217	0.048927	0.392272
ENSDARG00000104441	-0.567	5.80795	0.0489749	0.392365
ENSDARG00000087554	-1.81944	-0.181721	0.0490044	0.392365
ENSDARG00000100729	-0.622602	4.7842	0.0490866	0.392711
ENSDARG00000091418	-0.646128	1.7385	0.0491366	0.392711
ENSDARG00000033307	0.79829	3.7503	0.0491617	0.392711
ENSDARG00000039211	-0.903645	0.9072	0.0491802	0.392711
ENSDARG00000056181	-1.80054	0.223724	0.0492124	0.392711
ENSDARG00000101828	-1.63183	-0.689834	0.0492512	0.392757
ENSDARG00000063253	-0.55737	3.557	0.0493159	0.393009
ENSDARG00000013828	-1.42885	0.360799	0.0494368	0.39371
ENSDARG00000060768	-1.33481	0.0428986	0.0495098	0.393908
ENSDARG00000088123	-1.18519	0.127762	0.0495278	0.393908
ENSDARG00000052244	0.553636	4.28558	0.0496217	0.394392
ENSDARG00000003811	-0.643386	2.99907	0.0497516	0.395108
ENSDARG00000101543	-1.21971	0.375343	0.0497782	0.395108
ENSDARG00000000563	-0.817667	9.29711	0.0498855	0.39511
ENSDARG00000078179	-0.679528	3.31553	0.0498883	0.39511
ENSDARG00000031489	1.32822	-0.00396141	0.0498925	0.39511
ENSDARG00000036069	0.841493	1.76633	0.0499111	0.39511
ENSDARG00000089637	-0.891888	1.07534	0.0500661	0.396074
ENSDARG00000044622	-2.59132	-0.989356	0.0503797	0.398291
ENSDARG00000075163	-1.09941	1.28923	0.0504865	0.398838
ENSDARG00000070098	-0.888925	0.905721	0.0505216	0.398838
ENSDARG00000036826	-1.45205	0.0100709	0.0505494	0.398838
ENSDARG00000034817	-0.788915	2.18979	0.0506677	0.399507
ENSDARG00000086405	-1.57504	-0.463774	0.050741	0.39982
ENSDARG00000057452	-0.597988	3.50998	0.0508325	0.400276
ENSDARG00000039062	2.21978	-0.674757	0.0509468	0.400875
ENSDARG00000028517	0.656406	2.74358	0.0510293	0.400875
ENSDARG00000068280	-0.911113	0.998137	0.0510328	0.400875
ENSDARG00000006514	0.724677	2.64838	0.0510432	0.400875
ENSDARG00000063292	-1.12645	0.90183	0.0510898	0.400978
ENSDARG00000103394	-0.799818	1.49143	0.0511681	0.401328
ENSDARG00000004697	-1.11374	0.635758	0.0512325	0.401568
ENSDARG00000074843	0.704328	1.48598	0.0513515	0.402001
ENSDARG00000036179	-0.562844	3.14311	0.0513552	0.402001
ENSDARG00000041060	-1.02131	0.607818	0.0515834	0.403144
ENSDARG00000039757	-0.78634	1.27678	0.0515913	0.403144
ENSDARG00000007344	0.577896	5.64252	0.0516026	0.403144
ENSDARG00000026664	0.616183	2.52823	0.0516744	0.40344
ENSDARG00000056119	0.490124	7.93714	0.0517406	0.403692
ENSDARG00000021985	1.02227	0.641236	0.051898	0.404505
ENSDARG00000001777	-1.18274	0.306686	0.0519369	0.404505
ENSDARG00000080151	-1.11788	0.269379	0.0520199	0.404505
ENSDARG00000098820	-1.02776	0.402854	0.0520265	0.404505
ENSDARG00000077473	0.688267	2.09427	0.0520372	0.404505
ENSDARG00000002305	-0.581252	2.77144	0.0520485	0.404505
ENSDARG00000069545	-1.63084	-0.621527	0.0521046	0.404677
ENSDARG00000104325	-1.1947	1.0343	0.0521552	0.404806
ENSDARG00000102797	-1.24817	-0.382762	0.0522778	0.405358
ENSDARG00000100293	-2.02391	-0.808491	0.0522952	0.405358
ENSDARG00000052697	0.816935	1.67698	0.0523635	0.405358
ENSDARG00000004270	0.707653	2.963	0.0523964	0.405358
ENSDARG00000043185	-0.924745	0.336853	0.0523965	0.405358
ENSDARG00000074807	0.799168	1.12382	0.0525058	0.405883
ENSDARG00000052142	-1.70515	-0.761135	0.0525478	0.405883
ENSDARG00000096954	-1.74609	-0.394816	0.0525666	0.405883
ENSDARG00000054543	-2.99138	-0.57582	0.0526063	0.405927
ENSDARG00000009472	0.920208	1.64493	0.0526496	0.405999
ENSDARG00000038576	0.816476	2.54994	0.0527063	0.406072
ENSDARG00000026907	-1.66338	-0.439085	0.0527273	0.406072
ENSDARG00000054058	-0.64133	3.17262	0.0527898	0.406291
ENSDARG00000036073	0.635473	2.92231	0.0528405	0.406359
ENSDARG00000039820	-1.05632	0.261137	0.0528669	0.406359
ENSDARG00000039931	0.713439	4.27851	0.0529363	0.40663
ENSDARG00000038025	0.652154	3.24714	0.0529867	0.406755
ENSDARG00000012674	0.716475	2.28198	0.0530734	0.406845
ENSDARG00000059231	-0.687111	3.21821	0.0530791	0.406845
ENSDARG00000003046	-1.00945	4.4976	0.0531009	0.406845
ENSDARG00000001557	0.792993	1.05133	0.0531594	0.407032
ENSDARG00000036059	-0.96232	0.556653	0.0532789	0.407684
ENSDARG00000015891	-1.12237	0.944464	0.0533858	0.40824
ENSDARG00000087229	1.00051	1.41593	0.0534914	0.408785
ENSDARG00000103433	0.577554	8.85535	0.0535786	0.409189
ENSDARG00000005232	0.754203	3.02985	0.0536881	0.409763
ENSDARG00000104225	1.02731	1.47598	0.0537401	0.409897
ENSDARG00000042732	0.740402	1.90614	0.0540809	0.412233
ENSDARG00000090600	-1.14987	0.54105	0.0541188	0.412258
ENSDARG00000099798	-0.729136	1.6331	0.0543282	0.413315
ENSDARG00000016783	0.626068	3.42123	0.0543603	0.413315
ENSDARG00000026484	1.7297	-0.525068	0.0543632	0.413315
ENSDARG00000034823	-0.663935	1.86011	0.0544085	0.413315
ENSDARG00000098181	-1.74836	-0.427577	0.054431	0.413315
ENSDARG00000068257	0.958458	1.63762	0.0545544	0.413988
ENSDARG00000078992	-0.638325	2.42608	0.0546376	0.414082
ENSDARG00000094097	1.30653	0.363515	0.0546444	0.414082
ENSDARG00000057016	0.709788	2.49908	0.054671	0.414082
ENSDARG00000002213	0.829631	0.937865	0.054741	0.414209
ENSDARG00000104837	0.807292	1.55771	0.054786	0.414209
ENSDARG00000036510	0.693728	2.50028	0.0548252	0.414209
ENSDARG00000060954	0.796577	1.41898	0.0548268	0.414209
ENSDARG00000099241	0.617597	5.64441	0.0549065	0.414547
ENSDARG00000029885	0.741858	1.90921	0.0550624	0.415262
ENSDARG00000007219	0.637016	3.46236	0.0550708	0.415262
ENSDARG00000008816	-0.575341	3.55725	0.055201	0.41598
ENSDARG00000040959	1.55194	0.195656	0.055283	0.416335
ENSDARG00000029660	-1.76085	-0.84402	0.0553374	0.416482
ENSDARG00000103578	-0.807875	1.28719	0.0554956	0.417357
ENSDARG00000004451	-0.876409	1.28252	0.055533	0.417357
ENSDARG00000056985	0.994793	1.57068	0.0555589	0.417357
ENSDARG00000089913	0.498329	4.27182	0.0556379	0.417667
ENSDARG00000033380	2.00512	-0.902632	0.0556703	0.417667
ENSDARG00000054793	0.76911	1.55741	0.0558201	0.418528
ENSDARG00000078388	-0.910585	1.58667	0.0559527	0.418806
ENSDARG00000069977	0.688318	3.04062	0.0559874	0.418806
ENSDARG00000003382	0.698252	3.11005	0.0559962	0.418806
ENSDARG00000074229	0.542388	2.82765	0.056	0.418806
ENSDARG00000057940	0.526252	4.0421	0.056033	0.418806
ENSDARG00000045929	-1.26149	1.51598	0.0561488	0.419409
ENSDARG00000018425	0.56515	3.3131	0.0563633	0.420747
ENSDARG00000062983	-1.43162	0.242085	0.0564305	0.420985
ENSDARG00000045064	0.528282	5.97226	0.0566345	0.421285
ENSDARG00000062972	-0.723653	2.59596	0.0566417	0.421285
ENSDARG00000043856	0.554079	4.23535	0.0566472	0.421285
ENSDARG00000101009	-0.648557	1.9842	0.0566592	0.421285
ENSDARG00000044915	0.679876	1.85214	0.0566863	0.421285
ENSDARG00000021140	0.582109	7.78574	0.056707	0.421285
ENSDARG00000008503	-1.03907	0.161759	0.0567183	0.421285
ENSDARG00000006468	-1.14931	-0.172983	0.0567638	0.421361
ENSDARG00000087545	1.64507	-0.373255	0.0568505	0.421742
ENSDARG00000041586	1.1991	-0.336031	0.056948	0.422202
ENSDARG00000005586	0.518052	3.72782	0.057244	0.423701
ENSDARG00000086705	-1.24652	0.894333	0.0572453	0.423701
ENSDARG00000060153	-1.94889	-0.457581	0.0572893	0.423701
ENSDARG00000004539	2.00432	0.759231	0.0572925	0.423701
ENSDARG00000005355	-0.777794	1.61701	0.0574088	0.424298
ENSDARG00000026766	0.623753	4.88156	0.0574618	0.424365
ENSDARG00000053466	0.834129	1.81718	0.0575112	0.424365
ENSDARG00000026767	-1.37694	-0.179859	0.0575247	0.424365
ENSDARG00000020621	-0.587396	2.78838	0.0576658	0.425143
ENSDARG00000016774	-0.783661	2.86096	0.0577553	0.425539
ENSDARG00000006508	0.617597	2.97726	0.0578243	0.425784
ENSDARG00000069100	-0.479782	4.26009	0.0579009	0.426085
ENSDARG00000076996	-1.40532	-0.25626	0.0579637	0.426282
ENSDARG00000059360	0.566046	3.57058	0.0579992	0.426282
ENSDARG00000096951	1.25883	0.639982	0.0581051	0.426629
ENSDARG00000104641	-1.3324	0.0193852	0.0581181	0.426629
ENSDARG00000019969	-0.860971	0.809245	0.0581712	0.426652
ENSDARG00000078856	-1.85923	-0.777206	0.0581941	0.426652
ENSDARG00000035564	0.57019	2.99268	0.0582287	0.426652
ENSDARG00000016345	0.634592	3.30179	0.0582832	0.426703
ENSDARG00000076780	-0.60543	2.22749	0.0583072	0.426703
ENSDARG00000044304	-0.812501	0.897687	0.0583935	0.426951
ENSDARG00000016048	-0.75432	1.89004	0.0584128	0.426951
ENSDARG00000054941	-1.63108	-0.204047	0.0585047	0.427361
ENSDARG00000059116	-1.26678	0.864975	0.0585451	0.427394
ENSDARG00000087352	-1.95114	-0.701424	0.0586839	0.42808
ENSDARG00000052402	-2.3967	-0.569204	0.058711	0.42808
ENSDARG00000057884	0.868138	1.93329	0.0587681	0.428234
ENSDARG00000014704	-1.86278	-0.494471	0.0588166	0.428313
ENSDARG00000023484	-1.95728	-0.864277	0.0588714	0.428313
ENSDARG00000088741	0.550883	3.01049	0.0588868	0.428313
ENSDARG00000055129	-0.613619	3.07611	0.0590875	0.429511
ENSDARG00000086075	0.655418	3.20424	0.0591725	0.429867
ENSDARG00000062487	4.24352	-0.469853	0.0592558	0.430209
ENSDARG00000104693	-0.642708	3.27543	0.0594467	0.430962
ENSDARG00000013415	-0.882447	2.66676	0.0594676	0.430962
ENSDARG00000075536	-0.559242	3.25443	0.059492	0.430962
ENSDARG00000071037	-0.927735	0.544001	0.0595133	0.430962
ENSDARG00000031302	0.590357	2.47284	0.0595403	0.430962
ENSDARG00000104071	0.66571	2.62298	0.059656	0.43131
ENSDARG00000001303	-1.15511	1.39948	0.0596608	0.43131
ENSDARG00000097088	0.940295	0.486285	0.0597085	0.431393
ENSDARG00000019861	0.575886	3.96862	0.0597774	0.431629
ENSDARG00000021582	-0.911384	0.980195	0.0598226	0.431694
ENSDARG00000069774	-0.781531	1.00084	0.0599265	0.43205
ENSDARG00000076815	0.463634	4.92125	0.0599544	0.43205
ENSDARG00000092191	0.638612	5.90857	0.0599808	0.43205
ENSDARG00000035406	-1.2837	0.0632226	0.060163	0.432559
ENSDARG00000031216	0.681573	2.2833	0.0602031	0.432559
ENSDARG00000055477	0.977815	0.80477	0.0602191	0.432559
ENSDARG00000004636	0.707441	1.73277	0.0602471	0.432559
ENSDARG00000034313	-0.594656	2.3594	0.0602542	0.432559
ENSDARG00000023920	-0.713801	2.10244	0.0602692	0.432559
ENSDARG00000089853	1.11552	0.83462	0.0604421	0.432693
ENSDARG00000074955	-0.682664	2.33044	0.0604439	0.432693
ENSDARG00000029729	-0.67839	1.44655	0.0604488	0.432693
ENSDARG00000063412	-1.2422	0.638061	0.0604649	0.432693
ENSDARG00000052155	-0.822109	1.28295	0.0604695	0.432693
ENSDARG00000027187	0.742713	1.7198	0.060583	0.43298
ENSDARG00000024295	0.678599	4.00794	0.0606095	0.43298
ENSDARG00000016181	0.838932	1.43257	0.0606186	0.43298
ENSDARG00000058771	-2.92013	-0.907329	0.0606742	0.433117
ENSDARG00000074554	-0.81102	1.65407	0.0607741	0.433571
ENSDARG00000007836	0.551663	3.99988	0.0608417	0.433728
ENSDARG00000013777	-0.589822	3.13578	0.060869	0.433728
ENSDARG00000039182	-1.82809	-0.636374	0.060951	0.434053
ENSDARG00000098904	1.50697	-0.0317974	0.0610819	0.43468
ENSDARG00000079199	1.09425	1.32831	0.0611815	0.43468
ENSDARG00000021257	0.51273	5.59397	0.061196	0.43468
ENSDARG00000026170	1.72837	-0.167557	0.0612069	0.43468
ENSDARG00000017673	0.510968	3.71918	0.0612338	0.43468
ENSDARG00000062986	-1.17299	0.684666	0.0612579	0.43468
ENSDARG00000008049	-0.690586	1.91398	0.0614154	0.435234
ENSDARG00000075129	0.770172	2.46922	0.0614277	0.435234
ENSDARG00000004952	-2.15358	-0.774345	0.0614747	0.435234
ENSDARG00000007531	1.60465	0.359961	0.0614822	0.435234
ENSDARG00000058650	0.719816	2.23827	0.0617008	0.436009
ENSDARG00000101507	-1.42592	1.09004	0.0617173	0.436009
ENSDARG00000093188	1.43011	0.47948	0.061719	0.436009
ENSDARG00000079504	-0.551388	3.77661	0.0617471	0.436009
ENSDARG00000078547	1.78208	0.0439338	0.0617746	0.436009
ENSDARG00000058452	0.891141	1.10109	0.0618268	0.436016
ENSDARG00000062479	0.528139	5.03065	0.0618488	0.436016
ENSDARG00000074384	2.20785	-0.586464	0.0618918	0.436061
ENSDARG00000098782	-1.17477	0.0608541	0.0619698	0.436352
ENSDARG00000054609	-1.18264	0.877614	0.0621464	0.436843
ENSDARG00000021849	-1.15734	0.0178758	0.0621493	0.436843
ENSDARG00000079110	-2.38017	-0.832078	0.0621603	0.436843
ENSDARG00000030512	0.799201	0.763027	0.06219	0.436843
ENSDARG00000096877	-0.807196	0.352813	0.0622462	0.436843
ENSDARG00000105177	0.536182	4.57061	0.0622595	0.436843
ENSDARG00000039338	0.59067	3.2154	0.0623672	0.437341
ENSDARG00000034768	-0.933038	1.15133	0.0625052	0.437975
ENSDARG00000095427	0.877583	1.3	0.0625311	0.437975
ENSDARG00000060925	-1.38921	0.0955389	0.0627504	0.438913
ENSDARG00000105293	0.64974	3.11231	0.0627686	0.438913
ENSDARG00000055797	-1.23855	0.352066	0.0627759	0.438913
ENSDARG00000014113	-0.503919	3.90967	0.062853	0.438913
ENSDARG00000069335	-1.04112	1.94726	0.0628688	0.438913
ENSDARG00000069472	-3.21134	-0.590934	0.0628861	0.438913
ENSDARG00000067797	-1.034	1.60725	0.0630288	0.439582
ENSDARG00000003835	-0.730259	1.88227	0.0630704	0.439582
ENSDARG00000030156	-1.44865	-0.313695	0.0631262	0.439582
ENSDARG00000075314	-1.90977	-0.675501	0.0631296	0.439582
ENSDARG00000100494	-0.896557	0.729661	0.0632456	0.439608
ENSDARG00000039034	0.510868	5.01349	0.0632475	0.439608
ENSDARG00000061640	-0.754164	1.84221	0.0632603	0.439608
ENSDARG00000040277	-0.79143	1.96203	0.0632808	0.439608
ENSDARG00000037910	0.749855	1.33794	0.0633261	0.439666
ENSDARG00000063285	-1.81705	-0.992191	0.0634346	0.439934
ENSDARG00000055190	-2.21211	-1.46298	0.0634386	0.439934
ENSDARG00000089893	-1.23389	-0.0715168	0.0634877	0.440019
ENSDARG00000044212	0.998713	9.87707	0.0635448	0.440061
ENSDARG00000045596	-1.41129	-0.505405	0.0635677	0.440061
ENSDARG00000013729	0.625513	3.65467	0.0637136	0.440591
ENSDARG00000086808	-1.11755	0.525683	0.0637372	0.440591
ENSDARG00000040917	-1.19954	0.736352	0.0637551	0.440591
ENSDARG00000095533	-0.782074	2.35991	0.0639526	0.441699
ENSDARG00000094590	0.636878	2.19382	0.0640079	0.441825
ENSDARG00000062696	-1.87206	-0.49807	0.0640765	0.441862
ENSDARG00000015199	-1.13681	1.21935	0.0641	0.441862
ENSDARG00000005318	-0.662314	1.82962	0.0641245	0.441862
ENSDARG00000080152	1.244	-0.133421	0.06431	0.442212
ENSDARG00000090814	1.2092	0.215168	0.0643544	0.442212
ENSDARG00000018903	0.569725	3.37018	0.0643749	0.442212
ENSDARG00000016457	-0.821197	1.4428	0.0643848	0.442212
ENSDARG00000099148	0.567622	3.10849	0.06442	0.442212
ENSDARG00000030871	-0.677626	1.82127	0.0644255	0.442212
ENSDARG00000071652	0.847437	1.89652	0.0644351	0.442212
ENSDARG00000008748	0.629259	3.47795	0.064573	0.442903
ENSDARG00000055900	0.687301	2.23677	0.064611	0.442909
ENSDARG00000078691	0.542806	4.43767	0.0646649	0.443024
ENSDARG00000077863	-0.805338	1.04762	0.0647456	0.443321
ENSDARG00000009040	0.778078	1.65092	0.0648492	0.443775
ENSDARG00000082753	-1.00603	16.0406	0.0649687	0.444338
ENSDARG00000021557	0.696298	2.52216	0.0650238	0.444389
ENSDARG00000071567	-1.43905	-0.669863	0.0650765	0.444389
ENSDARG00000038785	0.770775	2.05506	0.065088	0.444389
ENSDARG00000039243	1.4689	0.882801	0.0651558	0.444597
ENSDARG00000096118	0.990452	1.34106	0.0652706	0.445125
ENSDARG00000100649	-1.76267	-0.553229	0.0653469	0.445277
ENSDARG00000074242	0.491922	7.4258	0.0653943	0.445277
ENSDARG00000034528	4.3483	-1.07115	0.0654049	0.445277
ENSDARG00000056367	2.08282	-0.912403	0.0655708	0.445953
ENSDARG00000002336	-0.640045	1.61517	0.0656042	0.445953
ENSDARG00000008186	-1.371	0.594756	0.0656328	0.445953
ENSDARG00000005139	-0.953919	1.18688	0.065654	0.445953
ENSDARG00000037589	0.646875	2.13679	0.0657607	0.446423
ENSDARG00000059398	0.626647	2.2362	0.0658975	0.447097
ENSDARG00000074506	-0.546882	1.80495	0.0660313	0.447409
ENSDARG00000055216	-0.67826	2.06046	0.0660325	0.447409
ENSDARG00000038618	-0.600008	3.00057	0.0660801	0.447409
ENSDARG00000086775	0.957019	1.09403	0.0660937	0.447409
ENSDARG00000004167	-0.767153	2.05198	0.0661791	0.447733
ENSDARG00000059020	0.778246	1.01387	0.0662956	0.447917
ENSDARG00000038991	-0.777909	1.07197	0.0663119	0.447917
ENSDARG00000044551	-1.19321	0.457247	0.0663191	0.447917
ENSDARG00000089086	-0.577587	5.89275	0.0663973	0.448191
ENSDARG00000043457	0.679602	11.8982	0.0664461	0.448267
ENSDARG00000033446	-1.27089	-0.574557	0.0665542	0.448582
ENSDARG00000088801	-0.730164	3.03409	0.0666339	0.448582
ENSDARG00000020984	1.04726	1.4115	0.0666383	0.448582
ENSDARG00000013031	0.651266	2.04031	0.0666719	0.448582
ENSDARG00000101072	-0.96366	0.530394	0.0666811	0.448582
ENSDARG00000075274	0.877567	0.784278	0.0667326	0.448675
ENSDARG00000044954	-1.24131	1.28358	0.0667787	0.448732
ENSDARG00000101017	-1.96393	-0.0536487	0.0668459	0.448922
ENSDARG00000056764	-1.16528	0.81293	0.066898	0.448922
ENSDARG00000025903	-1.52647	0.263746	0.0669201	0.448922
ENSDARG00000092746	-1.34854	-0.269406	0.0670513	0.44895
ENSDARG00000104771	0.666329	1.89927	0.0670563	0.44895
ENSDARG00000103691	-0.68674	1.49806	0.0670698	0.44895
ENSDARG00000099137	-1.40336	1.18139	0.0670749	0.44895
ENSDARG00000019130	0.645005	3.49593	0.0671243	0.449028
ENSDARG00000077060	0.539639	2.55454	0.0672047	0.449194
ENSDARG00000062258	-0.691939	1.9067	0.0672571	0.449194
ENSDARG00000036482	0.617076	2.20017	0.067313	0.449194
ENSDARG00000030368	0.62579	2.40607	0.067352	0.449194
ENSDARG00000055966	0.565276	2.73553	0.0674007	0.449194
ENSDARG00000044039	-1.88161	-0.13359	0.0674076	0.449194
ENSDARG00000001882	-1.26779	-0.213997	0.067413	0.449194
ENSDARG00000005350	-0.552485	3.76307	0.0674959	0.449495
ENSDARG00000093199	0.718807	1.48785	0.0675404	0.44954
ENSDARG00000058178	0.822383	0.923055	0.0675984	0.449675
ENSDARG00000007425	-0.786027	1.0996	0.0676511	0.449774
ENSDARG00000090834	-0.922108	1.66168	0.0677222	0.449995
ENSDARG00000071658	0.738355	3.12703	0.0678373	0.450509
ENSDARG00000070453	0.821991	0.945156	0.0680588	0.451657
ENSDARG00000101687	0.567726	3.80844	0.0680859	0.451657
ENSDARG00000043531	0.568969	4.21581	0.0681655	0.451886
ENSDARG00000079687	-0.460366	4.7558	0.068211	0.451886
ENSDARG00000007257	0.70822	1.90757	0.0682734	0.451886
ENSDARG00000099022	0.549476	7.68685	0.0683328	0.451886
ENSDARG00000045463	0.898229	0.81645	0.0683353	0.451886
ENSDARG00000055101	0.677098	2.20185	0.0683481	0.451886
ENSDARG00000089665	-0.851173	1.44343	0.0684593	0.45206
ENSDARG00000035629	-0.918835	1.30101	0.068519	0.45206
ENSDARG00000012381	-0.481983	4.62756	0.0685223	0.45206
ENSDARG00000042172	-1.20791	2.08807	0.0685556	0.45206
ENSDARG00000059507	-1.78092	-0.610365	0.0685641	0.45206
ENSDARG00000020820	-1.41948	-0.305153	0.0686266	0.452222
ENSDARG00000060610	-1.39093	-0.0139623	0.0687408	0.452724
ENSDARG00000043055	-0.696941	1.20913	0.0688023	0.452879
ENSDARG00000057997	0.545267	2.03956	0.0690094	0.453991
ENSDARG00000086665	1.45073	-0.366488	0.0690645	0.454103
ENSDARG00000044982	-1.12846	0.857092	0.0691279	0.454269
ENSDARG00000042492	-1.30748	-0.0709332	0.0692275	0.454673
ENSDARG00000021184	-0.592406	4.18052	0.0693975	0.455313
ENSDARG00000069852	1.13044	0.175592	0.0694014	0.455313
ENSDARG00000101406	0.623137	9.27829	0.0694508	0.455386
ENSDARG00000035325	0.597922	2.67488	0.0696531	0.456461
ENSDARG00000006526	-0.673452	6.21413	0.0697468	0.456824
ENSDARG00000061096	-1.17414	0.0770537	0.0699388	0.457661
ENSDARG00000099973	0.734499	1.73872	0.0699514	0.457661
ENSDARG00000069142	-0.696012	2.0351	0.0700306	0.457928
ENSDARG00000077364	-2.25402	-1.12862	0.070326	0.459562
ENSDARG00000010625	0.510929	4.33351	0.0703577	0.459562
ENSDARG00000018110	-0.841671	1.8191	0.0705576	0.460615
ENSDARG00000070607	0.66399	2.83599	0.0706051	0.460673
ENSDARG00000100900	-1.87895	0.158315	0.0707179	0.461157
ENSDARG00000090486	0.784487	1.74933	0.0708475	0.461749
ENSDARG00000040614	0.697394	1.51385	0.0709689	0.462287
ENSDARG00000055723	0.816914	1.15988	0.0711986	0.463318
ENSDARG00000037059	-0.772037	1.40582	0.0712049	0.463318
ENSDARG00000063001	-1.58402	-0.400604	0.0713519	0.463985
ENSDARG00000045959	-2.71736	-0.206598	0.0713853	0.463985
ENSDARG00000086933	-0.934029	1.12766	0.0715895	0.465059
ENSDARG00000001950	0.617085	10.0794	0.0716584	0.465253
ENSDARG00000059475	-1.20244	-0.212714	0.0717346	0.465493
ENSDARG00000029100	0.600334	3.27331	0.071836	0.465656
ENSDARG00000058128	0.51881	8.14958	0.0718378	0.465656
ENSDARG00000037358	0.739447	2.067	0.071932	0.465943
ENSDARG00000004939	0.650069	2.27713	0.0719603	0.465943
ENSDARG00000061656	-1.67644	-0.627111	0.0720339	0.466
ENSDARG00000021869	-1.18323	1.21673	0.0720474	0.466
ENSDARG00000015278	-0.957243	1.03052	0.0721303	0.466283
ENSDARG00000040861	0.581888	3.15597	0.0722259	0.466648
ENSDARG00000018618	-0.559381	2.41527	0.0723776	0.467324
ENSDARG00000071719	3.98212	-0.886197	0.072409	0.467324
ENSDARG00000034503	1.00158	3.01936	0.0724684	0.46734
ENSDARG00000000730	-0.861355	0.824629	0.0724899	0.46734
ENSDARG00000098299	1.74986	-0.323199	0.0725745	0.467428
ENSDARG00000032458	-1.09782	0.530451	0.0726918	0.467428
ENSDARG00000078448	1.33672	-0.0501544	0.0727257	0.467428
ENSDARG00000061048	0.575114	3.72856	0.0727591	0.467428
ENSDARG00000037177	0.598034	2.60119	0.0727882	0.467428
ENSDARG00000096489	3.06762	-0.750855	0.0728002	0.467428
ENSDARG00000060215	0.513568	3.97123	0.0728043	0.467428
ENSDARG00000086098	0.773791	1.8327	0.0728174	0.467428
ENSDARG00000009886	-1.95796	-0.87087	0.0729128	0.467789
ENSDARG00000018073	1.03474	0.64464	0.073001	0.468103
ENSDARG00000061228	0.703798	2.55483	0.0732845	0.469667
ENSDARG00000038792	0.91468	1.94332	0.0733841	0.470053
ENSDARG00000002167	-1.67609	0.0919831	0.0734695	0.470259
ENSDARG00000039272	1.78423	-0.491788	0.0734952	0.470259
ENSDARG00000044132	1.71048	0.515579	0.0735599	0.47042
ENSDARG00000053196	-0.725322	2.42204	0.0736684	0.470444
ENSDARG00000021483	-1.42719	0.0250679	0.0736753	0.470444
ENSDARG00000020107	0.548619	5.46195	0.0736821	0.470444
ENSDARG00000074434	-1.24598	-0.0623876	0.0737336	0.470521
ENSDARG00000077083	-1.07716	1.47743	0.0739175	0.471197
ENSDARG00000031890	-1.33913	-0.34046	0.0739265	0.471197
ENSDARG00000086551	-2.08408	-1.1417	0.0739601	0.471197
ENSDARG00000043735	2.14153	-0.837906	0.0739978	0.471197
ENSDARG00000089223	-1.86124	-0.815231	0.074237	0.472252
ENSDARG00000100607	-0.561365	2.55765	0.0742428	0.472252
ENSDARG00000032272	0.926234	1.17555	0.074386	0.472729
ENSDARG00000045249	1.44403	-0.590378	0.0743971	0.472729
ENSDARG00000043182	-0.516806	2.53018	0.0745077	0.473179
ENSDARG00000079850	-1.09352	0.0418261	0.0745737	0.473307
ENSDARG00000052480	0.634682	2.28075	0.0746496	0.473307
ENSDARG00000006200	0.529622	3.83903	0.0746921	0.473307
ENSDARG00000035859	-0.725172	3.42984	0.0747054	0.473307
ENSDARG00000086332	-0.569489	2.71751	0.0747297	0.473307
ENSDARG00000029058	-0.859113	1.21304	0.0747746	0.473307
ENSDARG00000059367	-2.33141	0.11076	0.0748059	0.473307
ENSDARG00000061235	-0.805432	0.629561	0.0749435	0.473646
ENSDARG00000056720	0.683836	1.92498	0.0749627	0.473646
ENSDARG00000069440	0.692763	1.91279	0.0749898	0.473646
ENSDARG00000100313	-2.08289	-0.887962	0.0750344	0.473646
ENSDARG00000036094	-0.895911	0.614301	0.0750582	0.473646
ENSDARG00000055737	-0.519351	2.27973	0.0751759	0.474138
ENSDARG00000076416	1.38209	-0.76109	0.0752288	0.47422
ENSDARG00000071198	2.73273	-1.0107	0.0753359	0.474644
ENSDARG00000061836	-1.19853	0.363216	0.0754207	0.474927
ENSDARG00000010085	0.717641	1.98732	0.0754652	0.474956
ENSDARG00000061732	0.705796	1.9721	0.0755237	0.475073
ENSDARG00000086337	-1.95414	-0.579363	0.0757137	0.476018
ENSDARG00000061844	-0.887096	0.531503	0.0758116	0.476295
ENSDARG00000093978	-1.06683	0.285613	0.0758591	0.476295
ENSDARG00000055592	-0.866605	0.858486	0.075893	0.476295
ENSDARG00000024324	-0.630465	1.57902	0.0759177	0.476295
ENSDARG00000042934	0.626764	3.81329	0.0760417	0.476822
ENSDARG00000093374	0.582894	2.19729	0.0762487	0.477868
ENSDARG00000098666	1.25323	-0.159071	0.0763144	0.478028
ENSDARG00000007708	0.473401	6.55768	0.0764312	0.478148
ENSDARG00000020197	0.53378	8.26978	0.0765037	0.478148
ENSDARG00000040650	0.699994	2.63893	0.0765402	0.478148
ENSDARG00000060109	0.806246	1.43839	0.0765527	0.478148
ENSDARG00000088168	0.906549	1.66721	0.0765661	0.478148
ENSDARG00000033616	0.715296	3.18047	0.0765758	0.478148
ENSDARG00000012866	0.532002	3.04072	0.0766144	0.478148
ENSDARG00000009525	0.569481	3.85988	0.0767513	0.478652
ENSDARG00000030173	-1.32837	0.271652	0.0767755	0.478652
ENSDARG00000063030	-0.879764	0.590501	0.0770041	0.479826
ENSDARG00000103275	1.1719	-0.364177	0.0770732	0.480005
ENSDARG00000006260	0.548915	4.40375	0.0772096	0.480503
ENSDARG00000004392	-1.24553	0.192399	0.0773426	0.480503
ENSDARG00000046157	0.523604	8.34011	0.0773621	0.480503
ENSDARG00000101482	-2.72181	-0.353207	0.0774314	0.480503
ENSDARG00000101300	-1.84976	-0.845679	0.0774342	0.480503
ENSDARG00000033604	-0.839679	0.926679	0.0775114	0.480503
ENSDARG00000078195	0.60394	2.15269	0.0775239	0.480503
ENSDARG00000011020	0.558769	3.11853	0.0776054	0.480503
ENSDARG00000021753	0.550138	3.09397	0.0776143	0.480503
ENSDARG00000096818	-2.43227	-0.420642	0.0776184	0.480503
ENSDARG00000091628	0.889712	1.41558	0.0776299	0.480503
ENSDARG00000104938	0.859338	0.832459	0.0776371	0.480503
ENSDARG00000022413	-1.07036	-0.375391	0.0778676	0.481577
ENSDARG00000030417	-0.859545	2.37396	0.0779203	0.481577
ENSDARG00000093622	2.10948	-0.549128	0.0779649	0.481577
ENSDARG00000060922	-0.898197	0.188513	0.0780448	0.481577
ENSDARG00000035152	-0.502985	3.3611	0.078058	0.481577
ENSDARG00000101675	-1.5374	-0.228936	0.0780862	0.481577
ENSDARG00000069944	-1.09641	1.08112	0.0780936	0.481577
ENSDARG00000056328	-1.67314	-0.481509	0.0781766	0.481839
ENSDARG00000019702	0.526087	5.78355	0.0783445	0.482625
ENSDARG00000034042	-1.61454	-0.375132	0.0787482	0.484861
ENSDARG00000022165	-0.570753	2.13137	0.0788465	0.48514
ENSDARG00000026540	1.16172	0.338714	0.078875	0.48514
ENSDARG00000033042	-1.33554	-0.293137	0.0790523	0.485716
ENSDARG00000056102	-0.983926	0.778169	0.0790743	0.485716
ENSDARG00000098733	-1.15798	1.84179	0.079096	0.485716
ENSDARG00000034497	0.907183	0.893583	0.0791716	0.485716
ENSDARG00000073801	-1.35435	-0.78623	0.0792118	0.485716
ENSDARG00000027986	1.66206	-0.422435	0.0792133	0.485716
ENSDARG00000078458	0.504355	3.05425	0.0793799	0.486379
ENSDARG00000039007	0.641439	9.32672	0.0794155	0.486379
ENSDARG00000060168	-1.45382	-0.104672	0.0794438	0.486379
ENSDARG00000031496	1.08019	0.452967	0.0796096	0.487023
ENSDARG00000035264	0.70957	4.06102	0.079654	0.487023
ENSDARG00000010400	0.54148	4.10188	0.0796956	0.487023
ENSDARG00000056656	-0.863388	1.03484	0.0797125	0.487023
ENSDARG00000070512	0.671337	1.61801	0.0797563	0.487041
ENSDARG00000071031	-0.562798	2.35832	0.0798479	0.487244
ENSDARG00000044114	1.96309	-0.646191	0.0798713	0.487244
ENSDARG00000094043	0.625327	2.84403	0.0799338	0.487376
ENSDARG00000097391	3.96465	-1.02823	0.0801802	0.488518
ENSDARG00000004297	0.881613	1.58398	0.0802311	0.488518
ENSDARG00000058606	0.515134	3.9703	0.080281	0.488518
ENSDARG00000004187	0.667502	5.0633	0.0803868	0.488518
ENSDARG00000061992	-1.78375	-0.295989	0.0805279	0.488518
ENSDARG00000028676	-0.506913	4.02182	0.0805433	0.488518
ENSDARG00000036107	-0.538821	5.4984	0.080554	0.488518
ENSDARG00000061450	-1.4951	0.0117834	0.0805736	0.488518
ENSDARG00000042277	-1.094	0.326542	0.0806483	0.488518
ENSDARG00000037046	0.973013	0.176137	0.0806743	0.488518
ENSDARG00000102986	-1.42392	0.918065	0.0806913	0.488518
ENSDARG00000070477	0.793667	0.628674	0.0807077	0.488518
ENSDARG00000070681	1.25949	-0.28871	0.0807448	0.488518
ENSDARG00000062865	0.643452	2.86758	0.0807667	0.488518
ENSDARG00000028275	0.817584	0.848946	0.0807713	0.488518
ENSDARG00000044619	-0.689438	1.55815	0.0807772	0.488518
ENSDARG00000101985	-1.93752	-0.901341	0.0810645	0.489579
ENSDARG00000053447	0.704127	1.95815	0.0810648	0.489579
ENSDARG00000030479	0.780027	1.66705	0.0810908	0.489579
ENSDARG00000097797	0.609822	2.51575	0.0811209	0.489579
ENSDARG00000021889	-0.764495	1.09927	0.0811582	0.489579
ENSDARG00000075151	0.581498	2.99472	0.081219	0.489698
ENSDARG00000006290	0.5317	4.0953	0.0813636	0.490184
ENSDARG00000093799	-1.03527	0.954171	0.0813819	0.490184
ENSDARG00000024789	-2.24028	-0.152323	0.0815343	0.490839
ENSDARG00000074424	-0.99408	1.33727	0.0816219	0.490839
ENSDARG00000075252	0.526063	2.78686	0.0816342	0.490839
ENSDARG00000098385	-0.999471	7.77802	0.0817233	0.490839
ENSDARG00000016404	-1.51143	-0.209079	0.0818098	0.490839
ENSDARG00000078041	-0.659172	1.7517	0.0818166	0.490839
ENSDARG00000045147	-0.662852	1.34988	0.0818428	0.490839
ENSDARG00000089602	1.04605	0.0851087	0.0818567	0.490839
ENSDARG00000038222	-1.59824	-0.720845	0.0818617	0.490839
ENSDARG00000104713	-1.37789	-0.334284	0.0819428	0.490839
ENSDARG00000043213	-0.604982	1.93641	0.0819453	0.490839
ENSDARG00000082789	0.611442	7.18361	0.0819958	0.490839
ENSDARG00000102437	-2.63496	-1.33753	0.0820267	0.490839
ENSDARG00000023759	-1.11965	0.538487	0.0820674	0.490839
ENSDARG00000000690	0.914848	0.674542	0.0822848	0.491289
ENSDARG00000002021	-0.961533	0.737948	0.0823035	0.491289
ENSDARG00000095512	-0.764885	1.70548	0.0823039	0.491289
ENSDARG00000087394	1.65204	0.300593	0.0823324	0.491289
ENSDARG00000020334	0.526935	3.22318	0.0823552	0.491289
ENSDARG00000104373	0.729559	1.36795	0.0823901	0.491289
ENSDARG00000005500	1.28511	-0.129404	0.082647	0.492535
[truncated: 9,915 more rows]

## Sheet: MTvsWT_uninj_FC-1.5pval0.02
		chr number	gene start	gene name	logFC	logCPM	PValue	FDR
ENSDARG00000099911	ENSDARG00000099911	6	25189837	lrrc8c	-1.81391	-0.28944	0.0199714	0.262916
ENSDARG00000079623	ENSDARG00000079623	12	2780190	ubtd1b	-2.71158	-0.580083	0.0196042	0.259995
ENSDARG00000055938	ENSDARG00000055938	13	21638454	tspan14	-1.60155	0.140548	0.0195446	0.259593
ENSDARG00000087461	ENSDARG00000087461	12	34854562		-1.54162	-0.407435	0.0191159	0.256887
ENSDARG00000078363	ENSDARG00000078363	2	1958604		-4.82216	-1.08229	0.0186473	0.253923
ENSDARG00000062965	ENSDARG00000062965	13	9819194	dennd10	-1.62764	0.298909	0.0185209	0.253405
ENSDARG00000097879	ENSDARG00000097879	25	34511205		-3.01324	-1.22635	0.0182145	0.251167
ENSDARG00000075687	ENSDARG00000075687	13	47007075	ANAPC1	-1.63797	-0.129668	0.0176718	0.24596
ENSDARG00000102555	ENSDARG00000102555	16	45172793	si:dkey-33i11.9	-2.16272	-0.521068	0.0175367	0.244652
ENSDARG00000017636	ENSDARG00000017636	5	68037629		-1.87681	-0.140938	0.0169266	0.238697
ENSDARG00000016788	ENSDARG00000016788	2	43807230		-1.65077	0.060335	0.016216	0.233205
ENSDARG00000035890	ENSDARG00000035890	19	32495419	fuca1.1	-1.97429	0.27725	0.0154554	0.22621
ENSDARG00000103519	ENSDARG00000103519	1	673163	ADAMTS1	-1.77707	0.162609	0.015134	0.223934
ENSDARG00000070581	ENSDARG00000070581	1	2454094	ggact.1	-2.70636	-0.541362	0.0151828	0.223934
ENSDARG00000069169	ENSDARG00000069169	4	27898833	cerk	-2.01094	-0.293437	0.015016	0.223625
ENSDARG00000007244	ENSDARG00000007244	7	39360797	acp2	-1.86889	-0.367164	0.0149318	0.22321
ENSDARG00000024204	ENSDARG00000024204	20	34770197	mcm3	-3.10349	-0.459991	0.0144082	0.219421
ENSDARG00000076011	ENSDARG00000076011	23	43809484	PPM1K	-1.95862	-0.0890101	0.0135844	0.212902
ENSDARG00000100163	ENSDARG00000100163	7	1530024	tox4b	-3.83209	-0.910518	0.0136335	0.212902
ENSDARG00000095678	ENSDARG00000095678	2	59367429		-2.2029	-0.699836	0.0135137	0.212404
ENSDARG00000077249	ENSDARG00000077249	3	52737565		-1.75542	0.168358	0.0133607	0.211113
ENSDARG00000078145	ENSDARG00000078145	23	15046544		-1.77197	0.929087	0.0132668	0.210445
ENSDARG00000095538	ENSDARG00000095538	5	24220157	senp3a	-2.07094	-0.307356	0.013044	0.208276
ENSDARG00000069660	ENSDARG00000069660	7	22543963	chrnb1	-1.54212	-0.0497856	0.0126798	0.205255
ENSDARG00000006385	ENSDARG00000006385	3	1167026	triobpb	-1.5009	0.243006	0.0123338	0.201294
ENSDARG00000030340	ENSDARG00000030340	2	3026802	guk1a	-2.01689	-0.660031	0.0117894	0.196867
ENSDARG00000101351	ENSDARG00000101351	4	56090842		-5.17138	-1.80507	0.0117981	0.196867
ENSDARG00000099812	ENSDARG00000099812	4	18985529		-1.73888	-0.0390104	0.011626	0.196471
ENSDARG00000010384	ENSDARG00000010384	2	48282590	lpar5a	-2.46942	-0.520863	0.0113593	0.193582
ENSDARG00000045842	ENSDARG00000045842	4	5341592	zgc:113263	-2.36493	-0.721952	0.0110759	0.190968
ENSDARG00000060248	ENSDARG00000060248	4	3312852		-2.02913	-0.104032	0.0110497	0.190792
ENSDARG00000013704	ENSDARG00000013704	19	8758336	cers2a	-2.21532	-0.135927	0.011016	0.190485
ENSDARG00000060597	ENSDARG00000060597	23	44190852	zgc:158659	-1.94154	0.375038	0.010827	0.188954
ENSDARG00000046007	ENSDARG00000046007	22	591809	tmcc2	-2.26655	-0.447037	0.0108161	0.188954
ENSDARG00000104883	ENSDARG00000104883	23	7743481	PCMTD2	-1.99571	-0.387007	0.0106909	0.187931
ENSDARG00000100662	ENSDARG00000100662	5	42892196	cxcl11.1	-3.33572	-1.37835	0.0106322	0.187775
ENSDARG00000071469	ENSDARG00000071469	5	70262153	znf618	-2.73984	-0.672345	0.0104457	0.186581
ENSDARG00000053835	ENSDARG00000053835	17	37932433	plekhh1	-1.97276	-0.137636	0.010016	0.184151
ENSDARG00000019541	ENSDARG00000019541	2	3533117	gpt	-1.68527	0.16415	0.00999569	0.184063
ENSDARG00000039217	ENSDARG00000039217	6	33931095	orc1	-2.15045	-0.442162	0.0099515	0.184063
ENSDARG00000029720	ENSDARG00000029720	1	8017069		-1.55809	2.0729	0.00970581	0.182678
ENSDARG00000018923	ENSDARG00000018923	14	26103330	FAT2	-5.45481	-1.82109	0.00944563	0.178911
ENSDARG00000090086	ENSDARG00000090086	2	56463167	rab11bb	-1.97693	-0.617572	0.00931924	0.178217
ENSDARG00000078261	ENSDARG00000078261	24	9612218	nphp3	-1.54743	-0.391397	0.00916404	0.176097
ENSDARG00000013079	ENSDARG00000013079	12	9183626	tubgcp2	-2.47777	-0.794958	0.00905999	0.174944
ENSDARG00000071084	ENSDARG00000071084	6	10781146		-1.73588	1.33649	0.00810547	0.164512
ENSDARG00000063254	ENSDARG00000063254	11	5666325	r3hdm4	-1.54904	0.377838	0.00798924	0.162986
ENSDARG00000078850	ENSDARG00000078850	23	24202559	plekhm2	-2.14193	-0.376535	0.00798318	0.162986
ENSDARG00000099390	ENSDARG00000099390	20	1903481		-2.46138	-0.0161858	0.00796974	0.162986
ENSDARG00000074481	ENSDARG00000074481	21	14839589	ULK1	-1.73267	0.314146	0.00783506	0.162317
ENSDARG00000079547	ENSDARG00000079547	24	20589458	ZBTB47	-1.66739	-0.417965	0.00757925	0.159821
ENSDARG00000075867	ENSDARG00000075867	3	24708685		-2.03955	-0.358062	0.00719817	0.153966
ENSDARG00000077762	ENSDARG00000077762	23	14590483		-1.57121	1.12769	0.00713389	0.153141
ENSDARG00000087238	ENSDARG00000087238	24	20892782		-2.7057	-0.463099	0.00710422	0.152779
ENSDARG00000002564	ENSDARG00000002564	3	21251627	syngr1a	-2.50388	-1.05284	0.00707576	0.152718
ENSDARG00000030262	ENSDARG00000030262	23	9908940		-1.87992	-0.224798	0.00700978	0.152121
ENSDARG00000038095	ENSDARG00000038095	3	26813058	socs1a	-1.91771	0.0892097	0.0069953	0.152084
ENSDARG00000014480	ENSDARG00000014480	21	8198652	nr6a1b	-2.12197	-0.407477	0.0068145	0.150685
ENSDARG00000037924	ENSDARG00000037924	3	36332579	gna13b	-2.86543	-0.769156	0.00676095	0.150294
ENSDARG00000087854					-2.8667	-1.2958	0.00675331	0.150294
ENSDARG00000011533	ENSDARG00000011533	18	40354998	sema6dl	-2.10948	0.134988	0.00636352	0.144492
ENSDARG00000080987	ENSDARG00000080987	1	39985905	RNase_MRP	-1.88517	5.7608	0.00620529	0.1428
ENSDARG00000059801	ENSDARG00000059801	5	40931658		-2.62031	-0.387348	0.00620871	0.1428
ENSDARG00000077295	ENSDARG00000077295	17	8988374	AKAP6	-1.8521	-0.229534	0.00592337	0.139703
ENSDARG00000058565	ENSDARG00000058565	24	15277216	SOCS6	-2.68531	-1.0848	0.00591561	0.139703
ENSDARG00000101430					-3.37078	6.27129	0.00584241	0.138658
ENSDARG00000083400	ENSDARG00000083400	20	30372663	SNORA73	-2.0357	2.06115	0.0057753	0.13814
ENSDARG00000056922	ENSDARG00000056922	17	22956427	LTBP1	-2.29294	0.810905	0.00576438	0.13814
ENSDARG00000089617	ENSDARG00000089617	2	37826736	RNaseP_nuc	-1.64283	6.62826	0.00566091	0.136803
ENSDARG00000100409	ENSDARG00000100409	21	45712247	camlg	-1.96228	-0.294845	0.00565045	0.136803
ENSDARG00000045453	ENSDARG00000045453	24	2495197	f13a1a.1	-4.93109	-0.164545	0.00557594	0.136691
ENSDARG00000062049	ENSDARG00000062049	22	17611836	ARHGAP45	-1.58176	0.590947	0.00532928	0.132831
ENSDARG00000096887	ENSDARG00000096887	25	30915178		-2.33334	-0.173979	0.00516953	0.129663
ENSDARG00000044125	ENSDARG00000044125	7	24357231	txn	-1.63245	3.6457	0.00479467	0.122925
ENSDARG00000010729	ENSDARG00000010729	10	4367430		-2.29924	3.22828	0.00475594	0.122925
ENSDARG00000070651	ENSDARG00000070651	11	18343890	PRKCD	-1.62185	0.149298	0.00443401	0.119397
ENSDARG00000101635	ENSDARG00000101635	17	11007091	dact1	-1.79314	-0.31991	0.00429448	0.11789
ENSDARG00000069958	ENSDARG00000069958	5	9556943		-1.93906	1.15182	0.00418562	0.115971
ENSDARG00000020128					-1.85698	-0.130188	0.00393415	0.111334
ENSDARG00000062521	ENSDARG00000062521	19	22074468	atp9b	-2.09944	-0.382471	0.00378921	0.108002
ENSDARG00000075165	ENSDARG00000075165	13	47821524		-2.01988	-0.368589	0.00367485	0.106526
ENSDARG00000076248	ENSDARG00000076248	11	1409622	PPP1R3D	-2.19052	-0.465977	0.00364769	0.106477
ENSDARG00000060917	ENSDARG00000060917	19	35433155	anln	-2.37987	0.788714	0.00348995	0.104209
ENSDARG00000089362	ENSDARG00000089362	19	40186677	grna.1	-2.10523	3.21719	0.00340597	0.102472
ENSDARG00000005648	ENSDARG00000005648	8	41281801	olfml2a	-2.88137	-0.957105	0.00328767	0.100931
ENSDARG00000078077	ENSDARG00000078077	7	41322407	dph2	-2.61406	0.166698	0.00283048	0.0913884
ENSDARG00000103746	ENSDARG00000103746	17	10593398		-1.86711	0.0683645	0.00278713	0.0904793
ENSDARG00000038248	ENSDARG00000038248	1	2450140	ggact.2	-3.58785	-0.572861	0.00278371	0.0904793
ENSDARG00000039411	ENSDARG00000039411	13	24421515	cep68	-1.73436	0.363995	0.0025173	0.0848022
ENSDARG00000037186	ENSDARG00000037186	16	4834527	tpbgb	-2.58207	-0.463627	0.00252371	0.0848022
ENSDARG00000098209	ENSDARG00000098209	14	48766996		-1.99836	-0.437417	0.00245369	0.0846097
ENSDARG00000044326	ENSDARG00000044326	6	36465347		-1.9987	0.533169	0.00240693	0.083604
ENSDARG00000103226	ENSDARG00000103226	2	28648888	dhcr7	-2.13486	-0.439229	0.00239066	0.0835257
ENSDARG00000011570	ENSDARG00000011570	23	33681677	pou6f1	-1.74639	0.340384	0.00221874	0.0795678
ENSDARG00000025555	ENSDARG00000025555	12	22230412	ormdl3	-2.4137	-0.935309	0.00222395	0.0795678
ENSDARG00000071024	ENSDARG00000071024	22	30502555		-1.57865	1.64963	0.0021239	0.0769124
ENSDARG00000033355	ENSDARG00000033355	5	1877464	zgc:101699	-4.07493	0.313728	0.00207666	0.0758935
ENSDARG00000031885	ENSDARG00000031885	19	7115223	psmb12	-2.05015	0.583151	0.00204848	0.0754845
ENSDARG00000006791	ENSDARG00000006791	25	17893784	bmal1a	-1.7952	0.137167	0.00201776	0.0746573
ENSDARG00000060725	ENSDARG00000060725	11	3593127	DNAJC16	-1.55035	0.451419	0.00183868	0.0704374
ENSDARG00000061845	ENSDARG00000061845	14	26426085		-2.83884	0.105884	0.00178698	0.0691237
ENSDARG00000054789	ENSDARG00000054789	16	29690708	lysmd1	-1.89991	0.218838	0.00177359	0.0690643
ENSDARG00000102106	ENSDARG00000102106	2	51665527		-1.57877	1.66848	0.00175596	0.0690444
ENSDARG00000031770	ENSDARG00000031770	12	5981333	kat7b	-2.00712	0.0921055	0.00175025	0.0690444
ENSDARG00000075884	ENSDARG00000075884	17	7534180	SHPRH	-2.46702	-0.476814	0.00168704	0.0674092
ENSDARG00000093313	ENSDARG00000093313	5	42092227	ubb	-1.53665	2.27064	0.00164334	0.0659216
ENSDARG00000008100	ENSDARG00000008100	7	38315647	slc7a10a	-2.52052	-0.0448238	0.00161725	0.065761
ENSDARG00000093748	ENSDARG00000093748	1	52441080		-3.20213	-0.0339302	0.00150775	0.0619427
ENSDARG00000026499	ENSDARG00000026499	10	32683089	ppm1e	-1.94749	0.582713	0.00150109	0.0618824
ENSDARG00000082472					-2.23371	0.728088	0.00144067	0.060437
ENSDARG00000043436	ENSDARG00000043436	20	17038903	si:dkey-5n18.1	-2.03614	0.751643	0.00141952	0.0599722
ENSDARG00000092162	ENSDARG00000092162	3	346530		-2.09676	0.793929	0.00139651	0.0596124
ENSDARG00000044029					-2.06322	-0.512171	0.00135121	0.0583273
ENSDARG00000024631	ENSDARG00000024631	18	17624295	nlrc5	-1.55495	0.966919	0.00130811	0.0573118
ENSDARG00000060070	ENSDARG00000060070	7	37761524	adcy7	-2.27998	0.110526	0.001313	0.0573118
ENSDARG00000092726	ENSDARG00000092726	21	11503212		-2.16711	-0.277245	0.00119327	0.0540569
ENSDARG00000003872	ENSDARG00000003872	7	28724910	ccdc102a	-2.26463	-0.47051	0.00117373	0.0539914
ENSDARG00000041917	ENSDARG00000041917	20	38285671	ccl38a.4	-4.16682	-1.54798	0.00117107	0.0539914
ENSDARG00000077116	ENSDARG00000077116	21	30054772	ccnjl	-1.88949	-0.0633267	0.00114633	0.0531415
ENSDARG00000079742	ENSDARG00000079742	11	10467299		-2.49051	-0.168915	0.000913969	0.0467514
ENSDARG00000011222	ENSDARG00000011222	13	33282095	ccdc28b	-2.56199	-0.401766	0.000886799	0.0465664
ENSDARG00000087732	ENSDARG00000087732	3	30248739	Metazoa_SRP	-2.42519	11.1606	0.000823151	0.0449335
ENSDARG00000092980	ENSDARG00000092980	20	39048114		-2.34418	0.373499	0.000810443	0.044702
ENSDARG00000016830	ENSDARG00000016830	8	26868105	rimkla	-2.08633	0.755047	0.000666023	0.0390183
ENSDARG00000085497	ENSDARG00000085497	2	42586738	RNaseP_nuc	-2.40152	4.25235	0.000616481	0.037925
ENSDARG00000090804	ENSDARG00000090804	9	2522797	GPR155	-3.444	-0.705136	0.000606836	0.0378526
ENSDARG00000062222	ENSDARG00000062222	11	24429923	mxra8a	-1.61124	2.02424	0.000538667	0.0354568
ENSDARG00000077237	ENSDARG00000077237	7	34506795	RFX7	-1.97564	0.318152	0.000517821	0.0346591
ENSDARG00000015902	ENSDARG00000015902	23	27078866	stat6	-1.91266	0.529659	0.000490719	0.0336001
ENSDARG00000071491	ENSDARG00000071491	24	28410963	nrros	-2.55019	0.521721	0.000471692	0.0330573
ENSDARG00000102372	ENSDARG00000102372	21	2540163	CERT1	-2.78426	0.241747	0.0004544	0.0327127
ENSDARG00000044265	ENSDARG00000044265	10	10972795	cdc37l1	-3.49574	-0.496305	0.000450652	0.0327127
ENSDARG00000057121	ENSDARG00000057121	21	20901505	c7b	-2.64257	-0.076703	0.000399401	0.0300189
ENSDARG00000079455	ENSDARG00000079455	1	32521469	nlgn4xa	-3.09533	-0.561475	0.000400621	0.0300189
ENSDARG00000099478	ENSDARG00000099478	2	22363824	hs2st1a	-2.10456	0.203487	0.000372391	0.028259
ENSDARG00000038587	ENSDARG00000038587	2	45159855		-2.12586	1.14721	0.000332482	0.0262331
ENSDARG00000036645	ENSDARG00000036645	1	46635236	rcbtb1	-2.10279	0.604573	0.000315892	0.025166
ENSDARG00000024443	ENSDARG00000024443	14	4276387		-2.39827	0.627298	0.000289125	0.0246046
ENSDARG00000103505	ENSDARG00000103505	9	16867458	fbxl3a	-2.22094	0.118932	0.000205333	0.0198715
ENSDARG00000009123	ENSDARG00000009123	20	33969430	sele	-2.22686	2.47396	0.00019563	0.019586
ENSDARG00000026736	ENSDARG00000026736	10	13305610		-1.51727	1.93275	0.000185472	0.0190493
ENSDARG00000086457	ENSDARG00000086457	22	5153461	tnfaip8l1	-1.77469	0.747421	0.000164984	0.0172423
ENSDARG00000099871	ENSDARG00000099871	18	3367779	myo7aa	-4.16503	-0.517635	0.000119342	0.0145086
ENSDARG00000021739	ENSDARG00000021739	2	44571200	klhl24a	-1.97922	1.0682	0.000108655	0.0134845
ENSDARG00000082321	ENSDARG00000082321	6	52304431	U2	-2.41281	2.46975	0.000103376	0.0131024
ENSDARG00000080385					-2.46556	1.60741	9.86e-05	0.0129149
ENSDARG00000022832	ENSDARG00000022832	17	20231801	bnip4	-1.66946	1.9056	7.24e-05	0.0110549
ENSDARG00000094451	ENSDARG00000094451	8	23672254	cfp	-2.34792	2.24319	3.67e-05	0.00683014
ENSDARG00000101322	ENSDARG00000101322	2	4849269	tfr1a	-1.83208	2.0929	3.3e-05	0.0063431
ENSDARG00000054031	ENSDARG00000054031	1	26071869	MXD4	-2.22246	0.692894	2.85e-05	0.00585488
ENSDARG00000029402	ENSDARG00000029402	11	36280523	sort1a	-1.61304	1.56211	2.74e-05	0.00577669
ENSDARG00000008275	ENSDARG00000008275	24	25760986	KLHL24	-1.89121	0.982722	2.69e-05	0.00577669
ENSDARG00000083480	ENSDARG00000083480	MT	951		-1.50006	3.22041	2.55e-05	0.00561808
ENSDARG00000055225	ENSDARG00000055225	8	30325902	DOCK8	-1.89458	0.866285	1.69e-05	0.00426602
ENSDARG00000102492					-3.75694	3.61885	1.65e-05	0.00426602
ENSDARG00000035519	ENSDARG00000035519	5	27432958	histh1l1	-2.07083	1.85682	1.22e-05	0.00346776
ENSDARG00000004954	ENSDARG00000004954	3	29914427	grna	-1.72854	2.70331	6.18e-06	0.00237496
ENSDARG00000069074	ENSDARG00000069074	8	21225064	cry3a	-1.67272	4.23911	1.26e-06	0.000884167

## Sheet: Down on Xsm1
Gene		chr number	gene start	gene name	logFC	logCPM	PValue	FDR	Distance
ENSDARG00000103519	ENSDARG00000103519	1	673163	ADAMTS1	-1.77707	0.162609	0.015134	0.223934	-830882
ENSDARG00000070581	ENSDARG00000070581	1	2454094	ggact.1	-2.70636	-0.541362	0.0151828	0.223934	950049
ENSDARG00000029720	ENSDARG00000029720	1	8017069		-1.55809	2.0729	0.00970581	0.182678	6513024
ENSDARG00000080987	ENSDARG00000080987	1	39985905	RNase_MRP	-1.88517	5.7608	0.00620529	0.1428	38481860
ENSDARG00000038248	ENSDARG00000038248	1	2450140	ggact.2	-3.58785	-0.572861	0.00278371	0.0904793	946095
ENSDARG00000093748	ENSDARG00000093748	1	52441080		-3.20213	-0.0339302	0.00150775	0.0619427	50937035

## Sheet: MTvsWT_uninj_FC1.5pval0.02
Column1					logFC	logCPM	PValue	FDR
ENSDARG00000082125					4.58108	-0.813394	0.0194886	0.259427
ENSDARG00000057074	ENSDARG00000057074	11	rpgrb	29770966	1.83512	0.221018	0.0178826	0.248024
ENSDARG00000070047	ENSDARG00000070047	6	rgs4	35362225	1.59358	-0.208279	0.0172948	0.242128
ENSDARG00000032584	ENSDARG00000032584	5	thnsl2	72094502	1.86387	-0.21781	0.0171757	0.24131
ENSDARG00000079973	ENSDARG00000079973	1	pus10	53714734	2.34344	-0.587896	0.0164521	0.234936
ENSDARG00000102937	ENSDARG00000102937	3	hspbp1	13600714	3.27298	-0.583879	0.0161768	0.233116
ENSDARG00000019856	ENSDARG00000019856	9	atp1a1b	35901554	1.79962	-0.165825	0.0152157	0.223934
ENSDARG00000077227	ENSDARG00000077227	19	fbxl6	22347627	1.61211	0.875436	0.0149607	0.223361
ENSDARG00000090751	ENSDARG00000090751	6		32717438	1.76143	-0.173229	0.0146269	0.220868
ENSDARG00000002937	ENSDARG00000002937	1	meis1a	51475094	1.84719	0.290102	0.014543	0.219884
ENSDARG00000011683	ENSDARG00000011683	2	prtfdc1b	12255568	4.72724	-0.817214	0.0140307	0.217171
ENSDARG00000056477	ENSDARG00000056477	5	ccdc125	26171564	2.4763	0.301318	0.0136323	0.212902
ENSDARG00000097583	ENSDARG00000097583	4	arfgap3	77957611	1.94332	0.591805	0.0136102	0.212902
ENSDARG00000078807	ENSDARG00000078807	5	paxx	25084385	2.27537	-0.312103	0.013436	0.211741
ENSDARG00000053026	ENSDARG00000053026	12	KIF19	38770654	4.53272	-0.752218	0.0134071	0.211565
ENSDARG00000100632	ENSDARG00000100632	4		31949672	1.91506	0.340669	0.0133008	0.210445
ENSDARG00000069240	ENSDARG00000069240	CHR_ALT_CTG18_1_21	zgc:162898	19882891	1.50178	0.225691	0.0128698	0.207233
ENSDARG00000098600	ENSDARG00000098600	19	pithd1	43878049	2.72708	-0.326879	0.0124883	0.202705
ENSDARG00000042737	ENSDARG00000042737	8	slc52a3	28467893	2.13185	0.0252642	0.0123828	0.201817
ENSDARG00000038667	ENSDARG00000038667	2	fggy	111919	1.57385	-0.0420682	0.0120237	0.198682
ENSDARG00000087262	ENSDARG00000087262	14	adh5l	35892802	2.21032	-0.456681	0.0117532	0.196859
ENSDARG00000099315	ENSDARG00000099315	14	nsdhl	14646717	4.84925	-0.843377	0.0117612	0.196859
ENSDARG00000053773	ENSDARG00000053773	17	vgll2b	27434626	2.46346	-0.186835	0.0116824	0.196802
ENSDARG00000105296	ENSDARG00000105296	25	AP3B2	5702094	1.60689	0.0835098	0.0115998	0.196307
ENSDARG00000044488	ENSDARG00000044488	24	pak1ip1	36158745	1.57464	0.97273	0.0112302	0.192791
ENSDARG00000010487	ENSDARG00000010487	15	sae1	23722620	2.56584	-0.296143	0.010756	0.188452
ENSDARG00000007788	ENSDARG00000007788	25	atp2b1b	19609713	1.97016	0.276374	0.0107105	0.187931
ENSDARG00000103028					1.58619	0.837097	0.00938499	0.178615
ENSDARG00000093492	ENSDARG00000093492	23		29185852	1.50105	-0.113169	0.0088687	0.173854
ENSDARG00000101465	ENSDARG00000101465	11		44937205	3.17133	-0.602549	0.00854537	0.168728
ENSDARG00000035882	ENSDARG00000035882	19	rida	32822269	1.89378	0.547586	0.0083669	0.167316
ENSDARG00000036678	ENSDARG00000036678	7	trmt10a	18702534	1.78887	0.291586	0.00833497	0.167293
ENSDARG00000037425	ENSDARG00000037425	19	s100a10a	8506178	1.71324	0.647593	0.00784748	0.162317
ENSDARG00000057879	ENSDARG00000057879	16	P3H3	11992498	1.60998	1.55565	0.00722185	0.154196
ENSDARG00000055591	ENSDARG00000055591	15	pipox	24150090	4.89217	-1.1598	0.00704963	0.152431
ENSDARG00000097844					2.12785	0.434714	0.00644458	0.145418
ENSDARG00000078619	ENSDARG00000078619	7	pnp5a	6652967	1.86981	0.179096	0.00619907	0.1428
ENSDARG00000005210	ENSDARG00000005210	1	coro2aa	26605065	2.02921	0.296525	0.00579524	0.13814
ENSDARG00000101018	ENSDARG00000101018	25	ptdss2	7532627	1.53237	0.634029	0.00516851	0.129663
ENSDARG00000012899	ENSDARG00000012899	11	ddx49	6869312	1.59162	0.893963	0.00512738	0.129267
ENSDARG00000090468	ENSDARG00000090468	4		6572364	1.6866	1.59198	0.00499218	0.126576
ENSDARG00000102261	ENSDARG00000102261	9	RSPH1	16835900	2.47113	-0.32571	0.00475864	0.122925
ENSDARG00000037905	ENSDARG00000037905	3	CACNA1A	33773156	2.4283	0.289724	0.00455533	0.121484
ENSDARG00000030494	ENSDARG00000030494	16	hjv	42883799	1.98954	0.386589	0.00438169	0.119091
ENSDARG00000068749	ENSDARG00000068749	22		9239831	3.37258	-0.0603629	0.00439819	0.119091
ENSDARG00000098711	ENSDARG00000098711	17		52841830	2.94351	0.255035	0.00439808	0.119091
ENSDARG00000019335	ENSDARG00000019335	2	hes6	48288461	1.60714	0.437462	0.00426943	0.117473
ENSDARG00000096717	ENSDARG00000096717	12		28937092	1.53019	1.86996	0.00405096	0.113828
ENSDARG00000018423	ENSDARG00000018423	11	sulf2a	24907469	5.23995	0.114875	0.00374886	0.107108
ENSDARG00000070256	ENSDARG00000070256	3	suz12a	35849392	2.67899	0.708843	0.00374234	0.107108
ENSDARG00000094500	ENSDARG00000094500	4		57101749	1.95491	0.314873	0.00365528	0.106477
ENSDARG00000067981	ENSDARG00000067981	5	steep1	35955209	1.592	0.320387	0.0035813	0.10588
ENSDARG00000063419	ENSDARG00000063419	23	dhx35	2914577	1.64949	0.854925	0.00346507	0.103882
ENSDARG00000091832	ENSDARG00000091832	6	mdfic2	43491635	1.56282	0.5347	0.00337926	0.102022
ENSDARG00000011958	ENSDARG00000011958	2	ctnnbl1	53720028	1.58893	0.845352	0.00331646	0.101314
ENSDARG00000099913	ENSDARG00000099913	10	snrnp35	44373349	1.73179	0.81492	0.00329547	0.100931
ENSDARG00000103358	ENSDARG00000103358	6		39524924	1.79815	1.55934	0.00321837	0.0995938
ENSDARG00000079393	ENSDARG00000079393	21		34992550	2.16694	0.0132298	0.00273356	0.0899659
ENSDARG00000010572	ENSDARG00000010572	8	slc25a25a	2606068	1.58862	1.50474	0.00234245	0.0820821
ENSDARG00000100773	ENSDARG00000100773	5	zmynd19	54336898	1.52568	1.20463	0.00232008	0.0820261
ENSDARG00000095283	ENSDARG00000095283	13	si:dkeyp-2e4.3	44827514	5.23416	-0.69205	0.00210797	0.0765682
ENSDARG00000040623	ENSDARG00000040623	17	fosl2	41302660	1.58576	2.15279	0.00196628	0.0736673
ENSDARG00000088593	ENSDARG00000088593	25	chst1	14017609	1.98485	1.00566	0.00192124	0.0722071
ENSDARG00000101380	ENSDARG00000101380	5	cryabb	57641554	1.94773	0.790101	0.0018965	0.0717496
ENSDARG00000045304	ENSDARG00000045304	24	mtfr1	24726956	1.77477	0.514084	0.00186351	0.0711596
ENSDARG00000012827	ENSDARG00000012827	7	mettl3	21876548	1.57306	0.900257	0.00177385	0.0690643
ENSDARG00000075664	ENSDARG00000075664	15		47867133	1.56146	2.29897	0.00172883	0.0686576
ENSDARG00000035352	ENSDARG00000035352	5	pafah1b2	37966505	1.65507	0.729077	0.00164145	0.0659216
ENSDARG00000096795	ENSDARG00000096795	12		25201543	2.12499	-0.202848	0.00131579	0.0573118
ENSDARG00000036060	ENSDARG00000036060	7	exosc6	29163592	2.13664	0.310116	0.00111131	0.0525401
ENSDARG00000093998	ENSDARG00000093998	9		28610052	2.81636	0.0551653	0.000954331	0.0473517
ENSDARG00000063014	ENSDARG00000063014	19	dbpa	10177115	2.03432	0.83006	0.000912771	0.0467514
ENSDARG00000071208	ENSDARG00000071208	11	wnt4	39167846	2.184	0.319465	0.000930006	0.0467514
ENSDARG00000035253	ENSDARG00000035253	5	npr3	41260478	1.62907	0.964939	0.000857763	0.0464518
ENSDARG00000077261	ENSDARG00000077261	11	LMOD1	24889170	2.06544	1.28461	0.000815882	0.0447946
ENSDARG00000095810	ENSDARG00000095810	9		45551053	2.84035	0.139999	0.0007333	0.0416025
ENSDARG00000101243	ENSDARG00000101243	8		34766211	1.68565	1.85083	0.000712816	0.0407188
ENSDARG00000029936	ENSDARG00000029936	1	grtp1a	184915	2.07784	0.353591	0.000701198	0.0403578
ENSDARG00000019651	ENSDARG00000019651	21	zgc:162239	40786804	2.26702	0.901869	0.000627097	0.037925
ENSDARG00000055854	ENSDARG00000055854	16	nr4a3	27345383	1.74654	3.30626	0.000588561	0.0369059
ENSDARG00000090901	ENSDARG00000090901	3		58197025	2.10626	1.41596	0.000562618	0.0358456
ENSDARG00000098507	ENSDARG00000098507	14	lyar	32964	1.56123	1.6933	0.000559696	0.0358456
ENSDARG00000056885	ENSDARG00000056885	10	per1a	22809715	1.82404	1.5033	0.000528758	0.0351934
ENSDARG00000076496	ENSDARG00000076496	23	FRMD4B	799100	1.6873	1.4636	0.000505967	0.0342505
ENSDARG00000017163	ENSDARG00000017163	4	sinup	20176143	1.77326	0.925048	0.000496211	0.0337821
ENSDARG00000062251	ENSDARG00000062251	2	fbxl7	21634128	1.73041	0.943754	0.000460703	0.0328671
ENSDARG00000040777	ENSDARG00000040777	9	inhbb	36967294	1.72385	1.50531	0.000370173	0.028259
ENSDARG00000032553	ENSDARG00000032553	17	egln3	9912036	1.67673	1.62702	0.000339715	0.0264449
ENSDARG00000103030					1.93178	1.56239	0.000316846	0.025166
ENSDARG00000045486	ENSDARG00000045486	4	pawr	21323006	1.58639	1.67177	0.000258776	0.0228374
ENSDARG00000088087	ENSDARG00000088087	7	KDM6B	21632100	1.70135	2.85936	0.000255297	0.0226986
ENSDARG00000071500	ENSDARG00000071500	22	slx9	12699121	1.75976	1.09935	0.000191348	0.0194847
ENSDARG00000013576	ENSDARG00000013576	2	gadd45bb	36939749	3.6659	0.590503	0.000155591	0.0167001
ENSDARG00000012699	ENSDARG00000012699	10	BBX	28470307	1.54394	1.55109	0.000145784	0.016097
ENSDARG00000100690	ENSDARG00000100690	3		58188903	2.57138	0.661711	0.000148621	0.016097
ENSDARG00000086391	ENSDARG00000086391	25		20140926	1.92322	0.945569	0.000132396	0.0153142
ENSDARG00000068934	ENSDARG00000068934	13	cyp1b1	42011285	1.71298	3.02705	9.53238e-05	0.0127605
ENSDARG00000099441	ENSDARG00000099441	3	cbx4	18555899	2.40024	1.53599	8.9934e-05	0.0121758
ENSDARG00000018524	ENSDARG00000018524	22	midn	18725101	1.54396	5.40212	7.56382e-05	0.0111749
ENSDARG00000074544	ENSDARG00000074544	15		983741	2.04714	0.828794	5.34961e-05	0.0086021
ENSDARG00000089372	ENSDARG00000089372	14		6933400	1.51281	4.55193	5.41512e-05	0.0086021
ENSDARG00000010437	ENSDARG00000010437	9	tent5c	20780813	1.84178	2.85595	4.84942e-05	0.00825372
ENSDARG00000053101	ENSDARG00000053101	2	prpf38b	45655294	1.57022	2.42234	4.34898e-05	0.0077334
ENSDARG00000019845	ENSDARG00000019845	13	pdlim1	25762908	1.83121	2.3826	3.37914e-05	0.00639033
ENSDARG00000105065					2.51353	0.798335	2.89943e-05	0.00585488
ENSDARG00000033160	ENSDARG00000033160	3	nr1d1	23488652	1.65533	2.27989	1.76087e-05	0.00426602
ENSDARG00000051762	ENSDARG00000051762	25		34662358	2.45425	0.813735	1.32611e-05	0.00359074
ENSDARG00000010571	ENSDARG00000010571	24	ezh2	17345521	2.34874	1.07608	1.16155e-05	0.00345969
ENSDARG00000012140	ENSDARG00000012140	2	ccnl1b	36664173	1.52004	3.0965	1.13251e-05	0.00345969
ENSDARG00000024195	ENSDARG00000024195	20	znf395b	34737738	1.62272	2.11453	1.05749e-05	0.00340513
ENSDARG00000030104	ENSDARG00000030104	9	sh3bp4	23369294	2.43689	0.9965	8.80983e-06	0.00291556
ENSDARG00000030176	ENSDARG00000030176	7	zgc:92429	23727768	1.83061	2.50591	8.04269e-06	0.00273773
ENSDARG00000055751	ENSDARG00000055751	18	fosb	36769758	4.71696	-0.0493425	6.83047e-06	0.00252977
ENSDARG00000039232					2.31205	1.98454	5.99631e-06	0.00237496
ENSDARG00000030614	ENSDARG00000030614	4	syt1a	21129752	1.79699	1.89716	5.08344e-06	0.0022644
ENSDARG00000099420	ENSDARG00000099420	19	nme2b.2	48111285	2.06976	3.08769	5.13168e-06	0.0022644
ENSDARG00000056379	ENSDARG00000056379	16	cldc1	21779920	1.5291	5.64277	3.97479e-06	0.00189423
ENSDARG00000086207	ENSDARG00000086207	19		9909962	1.78674	2.02182	3.6295e-06	0.00180175
ENSDARG00000069855	ENSDARG00000069855	16	pnisr	32662469	1.69339	3.65065	2.50854e-06	0.00142318
ENSDARG00000101613	ENSDARG00000101613	11		31285127	1.95853	1.89671	2.47447e-06	0.00142318
ENSDARG00000058094	ENSDARG00000058094	19	ciarta	8928434	1.82198	2.82764	1.66419e-06	0.00104354
ENSDARG00000025797	ENSDARG00000025797	7	abhd2a	13824150	1.66753	3.02033	1.57344e-06	0.00104144
ENSDARG00000102403	ENSDARG00000102403	25	cry2	13846883	1.65515	2.46235	9.27815e-07	0.000690875
ENSDARG00000077300	ENSDARG00000077300	12		17570675	2.18126	1.87238	5.59663e-07	0.000444522
ENSDARG00000039269	ENSDARG00000039269	13	arg2	33024547	1.82948	4.17762	3.96195e-07	0.000363097
ENSDARG00000020893	ENSDARG00000020893	6	slc25a55a	49095636	1.92839	6.93847	3.27613e-07	0.000325265
ENSDARG00000018319	ENSDARG00000018319	1	arglu1b	7662091	1.61569	3.57069	1.34282e-07	0.00014544
ENSDARG00000057911	ENSDARG00000057911	20	actc2	9970786	2.08356	5.29917	6.07306e-08	7.84929e-05
ENSDARG00000074287	ENSDARG00000074287	20	sptlc2b	5330540	2.56936	2.05279	6.58829e-08	7.84929e-05
ENSDARG00000024746	ENSDARG00000024746	20	hsp90aa1.2	53967350	1.71402	3.81042	4.19693e-08	6.25028e-05
ENSDARG00000015552	ENSDARG00000015552	19		15142527	1.59885	6.05041	2.46972e-08	4.22702e-05
ENSDARG00000102832	ENSDARG00000102832	18	baz1b	41560822	1.64615	3.92814	2.48356e-08	4.22702e-05
ENSDARG00000061233	ENSDARG00000061233	18	abcc5	45792035	1.92413	4.88106	2.10278e-10	5.01049e-07
ENSDARG00000105083	ENSDARG00000105083	11	CHD5	29574743	2.81091	2.25236	1.74191e-10	5.01049e-07
ENSDARG00000007823	ENSDARG00000007823	20	atf3	37794633	3.18319	4.38108	1.12669e-10	4.47446e-07
ENSDARG00000031683	ENSDARG00000031683	20	fosab	46552311	3.53854	3.36707	7.61266e-13	4.53486e-09
ENSDARG00000068374	ENSDARG00000068374	18	si:ch211-132b12.7	40668615	3.49046	4.32035	9.84822e-29	1.17332e-24
