# Supplementary material for: A cardiac transcriptional enhancer is repurposed during regeneration to activate an anti-proliferative program
Source: Development. 2025 Feb 17;152(4):DEV204458. doi: 10.1242/dev.204458 (PMC11883283; doi:10.1242/dev.204458)
Supplement: Table S3. — All interactions with REN, runx1, and adamts1 are collated. [file develop-152-204458-TableS3.xlsx]

## Sheet: Synopsis of REN TAD from Yue et
1. Relevant TAD loops reported in Yang et al. Supp Table 16
Brain	chr1	920001	1440000	includes both runx1and REN
Brain	chr1	1480001	2200000
Brain	chr1	2240001	2880000
Muscle	chr1	960001	2240000	includes both runx1 and REN
Muscle	chr1	2280001	3040000
2. List of predicted enhancers touching runx1 reported in Yang et al. Supp table 14
Enhancer_chr	Enhancer_start	Enhancer_end	Gene_chr	Gene_start	Gene_end	Gene_id	PCC
runx1
chr1	767332	769332	chr1	1253960	1253961	ENSDARG00000087646	0.8231	contact near adamts1
chr1	1245190	1247190	chr1	1253960	1253961	ENSDARG00000087646	0.6935
chr1	1272414	1274414	chr1	1253960	1253961	ENSDARG00000087646	0.6759
chr1	1309955	1311955	chr1	1253960	1253961	ENSDARG00000087646	0.7503
chr1	1330539	1332539	chr1	1253960	1253961	ENSDARG00000087646	0.6866
chr1	1337358	1339358	chr1	1253960	1253961	ENSDARG00000087646	0.7616
chr1	1355825	1357825	chr1	1253960	1253961	ENSDARG00000087646	0.7745	REN and runx1
chr1	1372558	1374558	chr1	1253960	1253961	ENSDARG00000087646	0.9173
chr1	1381156	1383156	chr1	1253960	1253961	ENSDARG00000087646	0.7157
chr1	1385223	1387223	chr1	1253960	1253961	ENSDARG00000087646	0.7984
chr1	1497001	1499001	chr1	1253960	1253961	ENSDARG00000087646	0.7125
adamts1
chr1	757061	759061	chr1	686022	686023	ENSDARG00000103519	0.5994	contact with the REN-runx1 TAD
chr1	201017	203017	chr1	686022	686023	ENSDARG00000103519	0.8084
chr1	207485	209485	chr1	686022	686023	ENSDARG00000103519	0.6371
chr1	226229	228229	chr1	686022	686023	ENSDARG00000103519	0.6167
3. Genes interacting with REN reported in Yang et al. Supp Table 14									Distance from REN
chr1	1355825	1357825	chr1	1657499	1657500	ENSDARG00000039131	0.8906	atp1a1a.3	301674
chr1	1355825	1357825	chr1	1690369	1690370	ENSDARG00000040252	0.8892	atp1a1a.5	334544
chr1	1355825	1357825	chr1	1253960	1253961	ENSDARG00000087646	0.7745	runx1	-101865
chr1	1355825	1357825	chr1	1541980	1541981	ENSDARG00000001870	0.8519	atp1a1a.4	186155
4. Genes interacting with runx1 reported in Yang et al. Supp Table 14
chr1	1245190	1247190	chr1	1541980	1541981	ENSDARG00000001870	0.9692	atp1a1a.3
chr1	1245190	1247190	chr1	1657499	1657500	ENSDARG00000039131	0.9711	atp1a1a.4
chr1	1245190	1247190	chr1	1690369	1690370	ENSDARG00000040252	0.9719	atp1a1a.5
chr1	1245190	1247190	chr1	1253960	1253961	ENSDARG00000087646	0.6935	runx1
chr1	1245190	1247190	chr1	1351700	1351701	ENSDARG00000105996	0.5971	linc RNA

## Sheet: Sheet3
#chr1	x1	x2	chr2	y1	y2	name	score	strand1	strand2	color	observed	expectedBL	expectedDonut	expectedH	expectedV	fdrBL	fdrDonut	fdrH	fdrV	numCollapsed	centroid1	centroid2	radius
Brain loops
1	675000	700000	1	800000	825000	.	.	.	.	0,255,255	980	298.273	261.684	350.739	210.675	0	0	0	0	4	687500	825000	37500
1	675000	700000	1	950000	975000	.	.	.	.	0,255,255	338	78.1768	61.0307	83.7167	76.2088	0	0	0	0	2	700000	962500	12500
1	850000	875000	1	950000	975000	.	.	.	.	0,255,255	311	134.364	102.28	106.249	126.38	5.89788e-24	1.61355e-40	2.36915e-40	6.20849e-24	2	837500	962500	25000
1	1500000	1525000	1	1600000	1625000	.	.	.	.	0,255,255	444	216.729	195.192	218.33	249.812	3.19546e-25	3.17168e-25	4.30097e-25	1.00714e-09	3	1495833	1620833	18634
1	1750000	1775000	1	1850000	1875000	.	.	.	.	0,255,255	629	175.273	150.072	155.874	183.314	0	0	0	0	3	1770833	1879166	18634
1	1750000	1775000	1	2050000	2075000	.	.	.	.	0,255,255	168	71.5119	78.0357	95.4174	80.7528	1.29725e-15	3.54935e-08	4.39667e-08	4.54781e-08	2	1775000	2062500	12500
1	1950000	1975000	1	2050000	2075000	.	.	.	.	0,255,255	1300	507.881	539.178	606.159	585.196	0	0	0	0	4	1937500	2056250	25769
1	2150000	2175000	1	2250000	2275000	.	.	.	.	0,255,255	1569	429.575	419.255	486.557	460.999	0	0	0	0	4	2150000	2275000	17678
1	2300000	2325000	1	2550000	2575000	.	.	.	.	0,255,255	214	103.132	81.2695	98.3479	89.4316	8.82274e-11	1.47463e-20	1.03017e-10	2.26535e-20	2	2325000	2562500	12500
1	2300000	2325000	1	2800000	2825000	.	.	.	.	0,255,255	109	46.5719	43.5781	54.8868	51.2159	1.06851e-10	1.45166e-10	1.34094e-05	1.36386e-05	5	2322500	2832500	31623
1	2375000	2400000	1	3100000	3125000	.	.	.	.	0,255,255	40	13.5916	15.0123	16.4347	13.1114	7.54928e-05	0.000200496	0.0166048	0.00019461	1	2387500	3112500	0
1	2375000	2400000	1	8900000	8925000	.	.	.	.	0,255,255	19	1.52166	1.74905	1.65628	1.67317	2.74175e-11	5.98279e-09	7.83039e-09	4.8703e-09	1	2387500	8912500	0
1	2550000	2575000	1	2825000	2850000	.	.	.	.	0,255,255	235	64.8986	73.5238	67.9214	110.439	8.383e-42	7.587e-42	1.1694e-41	9.35667e-16	7	2573214	2830357	43154
1	2675000	2700000	1	8225000	8250000	.	.	.	.	0,255,255	17	3.48358	2.9731	2.36401	2.62446	0.00132567	0.00040638	1.62951e-05	0.000280951	1	2687500	8237500	0
1	2725000	2750000	1	2825000	2850000	.	.	.	.	0,255,255	224	101.453	109.182	108.419	145.755	4.5919e-13	4.17697e-13	5.30117e-13	3.00235e-05	2	2725000	2825000	17678
1	2750000	2775000	1	9300000	9325000	.	.	.	.	0,255,255	62	3.2226	2.87359	4.57863	3.3663	0	0	4.47674e-40	0	1	2762500	9312500	0
1	2750000	2775000	1	11125000	11150000	.	.	.	.	0,255,255	47	6.2938	5.617	7.63435	6.6501	6.87543e-18	5.85423e-21	3.38363e-17	2.43322e-17	1	2762500	11137500	0
1	2750000	2775000	1	7050000	7075000	.	.	.	.	0,255,255	47	6.54078	8.91865	13.8104	9.13267	6.87543e-18	1.24094e-13	2.68401e-07	1.06729e-13	3	2762500	7070833	41667
1	2750000	2775000	1	5600000	5625000	.	.	.	.	0,255,255	45	14.4144	13.9804	17.936	13.6627	6.65601e-07	1.87439e-06	0.000559469	1.88241e-06	1	2762500	5612500	0
1	2750000	2775000	1	11350000	11375000	.	.	.	.	0,255,255	38	8.75082	7.40391	10.0678	7.95663	1.00173e-08	1.11368e-10	1.06303e-05	3.71288e-08	1	2762500	11362500	0
1	2750000	2775000	1	8850000	8875000	.	.	.	.	0,255,255	36	8.63516	6.88389	7.28291	8.86273	1.30479e-07	2.30327e-09	1.88314e-09	4.83668e-07	1	2762500	8862500	0
1	2750000	2775000	1	9850000	9875000	.	.	.	.	0,255,255	35	4.46485	6.47748	9.17063	6.80837	8.44132e-15	9.99645e-09	1.90543e-06	6.1735e-09	1	2762500	9862500	0
1	2750000	2775000	1	11925000	11950000	.	.	.	.	0,255,255	25	2.43157	3.95729	6.1227	3.4888	2.36888e-13	1.51944e-06	9.14352e-05	1.15506e-08	2	2762500	11912500	25000
1	2750000	2775000	1	5975000	6000000	.	.	.	.	0,255,255	24	6.79017	6.95995	7.4883	5.52606	0.00181754	0.00745345	0.0070724	0.000231059	1	2762500	5987500	0
1	2850000	2875000	1	2975000	3000000	.	.	.	.	0,255,255	160	61.679	59.9374	36.2357	85.1625	3.39532e-13	1.06688e-21	0	1.87571e-06	2	2862500	3000000	12500
1	2925000	2950000	1	3200000	3225000	.	.	.	.	0,255,255	554	99.7562	111.342	106.441	178.965	0	0	0	0	4	2931250	3212500	25769
1	2975000	3000000	1	3625000	3650000	.	.	.	.	0,255,255	160	47.0215	43.959	48.8752	54.9078	7.38968e-32	9.55629e-32	1.64556e-21	1.41327e-21	4	2975000	3625000	17678
Muscle loops
#chr1	x1	x2	chr2	y1	y2	name	score	strand1	strand2	color	observed	expectedBL	expectedDonut	expectedH	expectedV	fdrBL	fdrDonut	fdrH	fdrV	numCollapsed	centroid1	centroid2	radius
1	675000	700000	1	800000	825000	.	.	.	.	0,255,255	483	97.9669	96.699	120.218	88.761	0	0	0	0	3	687500	812500	25000
1	675000	700000	1	950000	975000	.	.	.	.	0,255,255	84	28.2753	24.2014	36.0243	26.9599	4.46e-12	2.31e-17	2.25e-07	5.74e-12	1	687500	962500	0
1	850000	875000	1	950000	975000	.	.	.	.	0,255,255	126	46.1295	41.5043	45.342	51.4457	1.54e-16	1.33e-16	1.41e-16	7.03e-10	2	850000	962500	12500
1	1250000	1275000	1	1350000	1375000	.	.	.	.	0,255,255	142	79.1179	64.859	85.8646	57.6814	0.001345	2.29e-08	0.001957	6.74e-15	3	1262500	1395833	41667
1	1875000	1900000	1	2250000	2275000	.	.	.	.	0,255,255	55	19.8217	24.4597	23.6198	29.0354	3.83e-05	5.1e-05	5.66e-05	0.012397	2	1887500	2275000	12500
1	1950000	1975000	1	2050000	2075000	.	.	.	.	0,255,255	408	128.195	140.205	161.607	154.129	0	0	4.34e-35	3.93e-35	4	1931250	2056250	44194
1	2150000	2175000	1	2250000	2275000	.	.	.	.	0,255,255	366	129.894	116.264	137.019	111.808	1.07e-41	0	1.5e-41	0	4	2150000	2275000	17678
1	2550000	2575000	1	2800000	2825000	.	.	.	.	0,255,255	103	26.5072	42.4963	43.1512	56.5717	8.82e-21	1.15e-08	1.36e-08	0.00026	1	2562500	2812500	0
1	2675000	2700000	1	8225000	8250000	.	.	.	.	0,255,255	16	2.12071	2.31086	1.56624	1.94114	2.45e-05	8.45e-05	1e-07	3.04e-06	1	2687500	8237500	0
1	2725000	2750000	1	2825000	2850000	.	.	.	.	0,255,255	87	28.6494	34.3303	30.8576	47.1304	2.42e-13	2.16e-08	2.83e-13	0.000205	2	2725000	2825000	17678
1	2750000	2775000	1	7100000	7125000	.	.	.	.	0,255,255	77	19.2506	18.4484	19.5587	26.0784	3.24e-19	3.8e-19	4.93e-19	3.16e-09	2	2762500	7087500	25000
1	2750000	2775000	1	3475000	3500000	.	.	.	.	0,255,255	73	36.4505	38.6949	37.2605	28.1423	0.000204	0.000222	0.000261	8.87e-08	1	2762500	3487500	0
1	2750000	2775000	1	11475000	11500000	.	.	.	.	0,255,255	67	11.5781	13.6186	10.7608	19.4696	1.39e-23	2.57e-18	2.88e-23	1.24e-13	1	2762500	11487500	0
1	2750000	2775000	1	9850000	9875000	.	.	.	.	0,255,255	67	12.3585	10.8021	13.423	10.7164	1.39e-23	2.24e-23	3.18e-18	2.82e-23	2	2762500	9887500	25000
1	2750000	2775000	1	7600000	7625000	.	.	.	.	0,255,255	61	11.6015	13.4071	14.4742	11.1466	2.01e-19	9.48e-15	1.17e-14	3.89e-19	1	2762500	7612500	0
1	2750000	2775000	1	5600000	5625000	.	.	.	.	0,255,255	59	19.9069	21.062	19.8387	21.1523	1.69e-06	2.23e-06	2.51e-06	2.44e-06	1	2762500	5612500	0
1	2750000	2775000	1	9300000	9325000	.	.	.	.	0,255,255	56	5.48888	6.52627	8.584	7.87755	1.25e-29	1.49e-24	4.94e-20	3.42e-20	1	2762500	9312500	0
1	2750000	2775000	1	11350000	11375000	.	.	.	.	0,255,255	49	16.2302	15.1635	15.1844	18.9051	9.27e-06	2.08e-08	2.31e-08	1.35e-05	2	2762500	11375000	12500
1	2750000	2775000	1	9975000	10000000	.	.	.	.	0,255,255	46	11.9212	10.9899	14.3206	9.83747	3.01e-10	5.41e-10	5.37e-07	2.93e-13	1	2762500	9987500	0
1	2750000	2775000	1	12225000	12250000	.	.	.	.	0,255,255	45	14.1591	14.7283	18.6829	17.2247	7.58e-07	1.34e-06	0.000381	0.000349	1	2762500	12237500	0
1	2750000	2775000	1	10650000	10675000	.	.	.	.	0,255,255	45	16.0071	14.2332	12.6196	15.1994	0.000233	1.34e-06	1.42e-06	1.39e-06	1	2762500	10662500	0
1	2750000	2775000	1	11025000	11050000	.	.	.	.	0,255,255	41	18.3044	14.2658	16.4334	14.444	0.003822	5.9e-05	0.006267	6.05e-05	1	2762500	11037500	0
1	2750000	2775000	1	9500000	9525000	.	.	.	.	0,255,255	41	12.454	12.9225	16.4201	12.7907	3.38e-05	5.9e-05	0.006267	6.05e-05	1	2762500	9512500	0
1	2750000	2775000	1	8850000	8875000	.	.	.	.	0,255,255	41	12.5827	11.1392	9.39684	10.4051	3.38e-05	2.33e-07	6.18e-10	2.36e-07	1	2762500	8862500	0
1	2750000	2775000	1	12000000	12025000	.	.	.	.	0,255,255	40	13.177	10.5918	13.7296	9.39745	8.15e-05	7.3e-07	0.000149	1.55e-09	2	2762500	12025000	12500
1	2750000	2775000	1	10475000	10500000	.	.	.	.	0,255,255	36	6.35547	11.7536	12.7674	12.5496	4.66e-10	4.95e-05	0.0036	0.00365	1	2762500	10487500	0
1	2750000	2775000	1	11125000	11150000	.	.	.	.	0,255,255	33	6.7832	8.45998	10.7234	8.99696	3.27e-08	1.19e-05	0.000843	1.03e-05	1	2762500	11137500	0
1	2750000	2775000	1	10775000	10800000	.	.	.	.	0,255,255	27	8.58416	11.4251	10.6913	11.1858	0.002009	0.060797	0.062061	0.061979	2	2750000	10787500	12500
1	2850000	2875000	1	2975000	3000000	.	.	.	.	0,255,255	62	21.104	22.9958	18.7934	27.2047	1.35e-07	1.76e-07	4.37e-11	0.000248	1	2862500	2987500	0
1	2925000	2950000	1	3200000	3225000	.	.	.	.	0,255,255	224	21.4872	32.29	17.1746	67.1935	0	0	0	1.35e-36	3	2929166	3220833	18634
